# Supplementary material for: Physicochemical properties that control protein aggregation also determine whether a protein is retained or released from necrotic cells
Source: Open Biol. 2016 Nov 3;6(11):160098. doi: 10.1098/rsob.160098 (PMC5133435; doi:10.1098/rsob.160098)
Supplement: Supplementary Table S1 [file rsob160098supp2.xlsx]

## Sheet: Jurkat & U937 SILAC data
normalized log ratio (Jurkat uninjured-heavy/uninjured-light)	normalized log ratio (Jurkat Fas-light/uninjured-heavy)	normalized log ratio (Jurkat Fas-heavy/uninjured-light)	normalized log ratio (Jurkat Etop-light/uninjured-heavy)	normalized log ratio (Jurkat Etop-heavy/uninjured-light)	normalized log ratio (Jurkat Stauro-light/uninjured-heavy)	normalized log ratio (Jurkat stauro-heavy/uninjured light)	normalized log ratio (Jurkat stauro-light/uninjured heavy; other experiment)	normalized log ratio (U937 uninjured-light/uninjured heavy)	normalized log ratio (U937 Etop-light/uninjured-heavy)	normalized log ratio (U937 Etop-heavy/uninjured-light)	normalized log ratio (U937 stauro-light/uninjured-heavy)	normalized log ratio (U937 stauro-heavy/uninjured-light)	Uniprot	Gene name	Protein name	UniProt names
-7.21485e-05	4.45606	4.04308	0.371198	0.298658	NaN	4.22072	4.29344	-0.0352539	3.29889	3.42116	5.98988	3.89821	Q9H4B7	TUBB1	Tubulin beta-1 chain	TBB1_HUMAN
-0.0707847	NaN	NaN	NaN	NaN	NaN	NaN	NaN	0.0364681	NaN	NaN	NaN	NaN	B4DE36;B4DG39;B4DVJ0;P06744;Q59F85;Q9BRD3;Q9BSK5;Q9UHE6	GPI	Glucose-6-phosphate isomerase;Phosphoglucose isomerase;Phosphohexose isomerase;Autocrine motility factor;Neuroleukin;Sperm antigen 36;Glucose phosphate isomerase variant	B4DE36_HUMAN;B4DVJ0_HUMAN;G6PI_HUMAN;Q59F85_HUMAN
-0.0323297	5.0205	NaN	NaN	NaN	4.84871	4.90405	NaN	0.15043	4.06683	3.65099	4.08182	4.35233	P07737;Q53Y44	PFN1;hCG_32691	Profilin-1;Profilin I;Profilin	PROF1_HUMAN;Q53Y44_HUMAN
NaN	NaN	NaN	NaN	NaN	NaN	NaN	NaN	NaN	2.5048	NaN	NaN	NaN	B2R6P0;P01008;P78439;P78447;Q13815;Q5TC78;Q7KZ43;Q7KZ97;Q8IZZ8;Q8IZZ9;Q8J000;Q8J001;Q8TCE1;Q9UBW9;Q9UC78;Q9UE54	SERPINC1;AT3;PRO0309	Antithrombin-III;Serpin C1;Antithrombin;SERPINC1 protein;Antithrombin III;Antithrombin III gene 3' (aa 375-432);Gene for antithrombin-III (aa 262-353)	ANT3_HUMAN;Q8IZZ8_HUMAN;Q8IZZ9_HUMAN;Q8J000_HUMAN;Q8J001_HUMAN;Q8TCE1_HUMAN;Q9UBW9_HUMAN;Q9UE54_HUMAN
NaN	NaN	NaN	NaN	NaN	NaN	NaN	NaN	NaN	2.05194	NaN	NaN	NaN	P36955;Q13236;Q2TU83;Q96CT1;Q96R01;Q9BWA4	SERPINF1;PEDF;PIG35	Pigment epithelium-derived factor;Serpin F1;EPC-1;Cell proliferation-inducing gene 35 protein	PEDF_HUMAN
0.0961269	NaN	NaN	NaN	NaN	NaN	NaN	NaN	-0.0620229	NaN	2.77869	2.31955	2.18701	B7Z5T7;B7Z722;C9IZA2;O15513;P09493;P09494;P10469;Q07413;Q07414;Q1ZYL5;Q59GR8;Q6DV89;Q6DV90;Q6ZN40;Q7Z6L8;Q86W64;Q8TCG4;Q96IK2;Q9UCI1;Q9UCI2;Q9UCY9;Q9Y427	TPM1;C15orf13;TMSA;hCG_33495;DKFZp586K2222	Tropomyosin alpha-1 chain;Tropomyosin-1;Alpha-tropomyosin;Tropomyosin 1 (Alpha), isoform CRA_i;cDNA FLJ54760, highly similar to Rattus norvegicus tropomyosin 1, alpha (Tpm1), transcript variant 7, mRNA;Putative uncharacterized protein TPM1;Tropomyosin 1 (Alpha), isoform CRA_o;Tropomyosin;Tropomyosin 1 alpha variant 6;TPM1 protein variant;Tropomyosin 1 (Alpha), isoform CRA_f;cDNA FLJ16459 fis, clo…	B7Z722_HUMAN;C9IZA2_HUMAN;O15513_HUMAN;Q07413_HUMAN;Q07414_HUMAN;Q1ZYL5_HUMAN;Q59GR8_HUMAN;Q6ZN40_HUMAN;Q8TCG4_HUMAN;TPM1_HUMAN
0.0961269	NaN	NaN	NaN	NaN	NaN	NaN	NaN	-0.0620229	2.66392	2.77869	2.31955	2.18701	B2RDE1;B4DWT5;P06753;P12324;Q2QD06;Q5HYB6;Q5VU58;Q5VU59;Q5VU61;Q5VU62;Q5VU63;Q5VU64;Q5VU66;Q5VU70;Q5VU71;Q5VU72;Q6LDX7;Q8NAH0;Q8NI98;Q8TCG3;Q969Q2;Q9NQH8	TPM3;DKFZp686J1372;RP11-205M9.1-006;hCG_1997142;RP11-205M9.1-003;RP11-205M9.1-005;RP11-205M9.1-007;RP11-205M9.1-011;RP11-205M9.1-014;RP11-205M9.1-009;RP11-205M9.1-002;RP11-205M9.1-010;OK/SW-cl.5	cDNA, FLJ96568, highly similar to Homo sapiens tropomyosin 3 (TPM3), mRNA;cDNA FLJ50720, highly similar to Homo sapiens tropomyosin 3 (TPM3), transcript variant 2, mRNA;Tropomyosin alpha-3 chain;Tropomyosin-3;Gamma-tropomyosin;Tropomyosin-5;Putative uncharacterized protein DKFZp686J1372;Tropomyosin 3;Tropomyosin 3, isoform CRA_b;TPM3 protein;cDNA FLJ32435 fis, clone SKMUS2001287, highly similar t…	B2RDE1_HUMAN;B4DWT5_HUMAN;Q5HYB6_HUMAN;Q5VU58_HUMAN;Q5VU59_HUMAN;Q5VU61_HUMAN;Q5VU62_HUMAN;Q5VU63_HUMAN;Q5VU64_HUMAN;Q5VU66_HUMAN;Q5VU70_HUMAN;Q5VU72_HUMAN;Q6LDX7_HUMAN;Q8NAH0_HUMAN;Q8NI98_HUMAN;Q8TCG3_HUMAN;TPM3_HUMAN
-0.00327862	3.64685	3.90429	0.236079	-0.0149223	3.2237	3.42791	3.38247	-0.085512	1.83923	0.85583	0.595141	1.73756	A6NL76;B3KUD3;P02568;P68133;P99020;Q5T8M7;Q5T8M8;Q5T8M9;Q7Z7J6	ACTA1;Acta;ACTA;Acta1;RP5-1068B5.2-002;RP5-1068B5.2-003	Putative uncharacterized protein ACTA1;cDNA FLJ39583 fis, clone SKMUS2004897, highly similar to ACTIN, ALPHA SKELETAL MUSCLE;Actin, alpha skeletal muscle;Alpha-actin-1;Actin, alpha 1, skeletal muscle;Actin alpha 1 skeletal muscle protein	A6NL76_HUMAN;ACTS_HUMAN;B3KUD3_HUMAN;Q5T8M7_HUMAN;Q5T8M8_HUMAN;Q7Z7J6_HUMAN
-0.127542	4.55874	4.45773	0.517544	0.391988	2.70313	3.81957	NaN	0.00100953	2.0523	2.90261	2.83733	3.06729	Q6PEY2	TUBA3E	Tubulin alpha-3E chain;Alpha-tubulin 3E	TBA3E_HUMAN
-0.0165704	NaN	NaN	NaN	NaN	3.91265	4.19637	4.37683	0.00100953	NaN	2.86552	NaN	NaN	C9JIF5;Q9H853	TUBA4B;TUBA4	Putative uncharacterized protein ENSP00000403894;Putative tubulin-like protein alpha-4B;Alpha-tubulin 4B	TBA4B_HUMAN
NaN	NaN	NaN	NaN	NaN	NaN	NaN	NaN	-0.00270033	NaN	2.0364	1.72767	NaN	B4DTB1;B4DVY2;P07226;P67936;Q15659;Q5U0D9;Q9BU85;Q9H8Q3;Q9UCS1;Q9UCS2;Q9UCS3;Q9UCS4	TPM4	cDNA FLJ52936, weakly similar to Tropomyosin alpha-4 chain;cDNA FLJ54184, highly similar to Tropomyosin alpha-4 chain;Tropomyosin alpha-4 chain;Tropomyosin-4;TM30p1	B4DTB1_HUMAN;B4DVY2_HUMAN;TPM4_HUMAN
-0.0290727	NaN	NaN	0.517544	0.391988	3.57673	4.19637	NaN	NaN	1.43573	2.86552	2.2105	3.15853	B7Z1K5;Q53GA7;Q8N532;Q9BQE3	TUBA1C;TUBA6	cDNA FLJ55956, highly similar to Tubulin alpha-6 chain;Tubulin alpha 6 variant;TUBA1C protein;Tubulin alpha-1C chain;Tubulin alpha-6 chain;Alpha-tubulin 6	B7Z1K5_HUMAN;Q53GA7_HUMAN;Q8N532_HUMAN;TBA1C_HUMAN
-0.0220094	3.64685	3.90429	NaN	NaN	3.37888	NaN	NaN	NaN	NaN	0.85583	NaN	1.73756	Q562R1;B2RPJ1;Q562R2;Q562S9;Q562X8	ACTBL2	Beta-actin-like protein 2;Kappa-actin	ACTBL_HUMAN
-0.0165704	NaN	4.45773	0.517544	0.391988	2.70313	3.81957	NaN	0.00100953	1.4478	2.90261	2.26979	2.32487	A6NHL2;B4DKL2;Q4QQJ5;Q9H6Z0	TUBAL3	Tubulin alpha chain-like 3	TBAL3_HUMAN
-0.0165704	4.55874	4.45773	0.517544	0.391988	2.70313	3.81957	4.37683	0.00100953	NaN	NaN	NaN	NaN	B2RCX2;B3KPW9;C9J2C0;C9K0S6;Q2M3N4;Q7Z3M3;Q9NY65	TUBA8;TUBAL2;hCG_21536;DKFZp686L04275	Tubulin alpha-8 chain;Alpha-tubulin 8;Tubulin alpha chain-like 2;Tubulin, alpha 8, isoform CRA_b;cDNA FLJ32385 fis, clone SKMUS1000110, highly similar to Tubulin alpha-8 chain;Putative uncharacterized protein TUBA8;Putative uncharacterized protein DKFZp686L04275	B3KPW9_HUMAN;C9J2C0_HUMAN;C9K0S6_HUMAN;Q7Z3M3_HUMAN;TBA8_HUMAN
-0.0220094	NaN	NaN	0.556054	NaN	3.37888	3.29638	3.21571	0.0196308	2.3128	2.2322	2.06136	2.38532	Q562Q2;Q562T6;Q6S8J3;Q6S8J4;Q6S8J5;Q6S8J8	ACT;POTEE;A26C1A;POTE2	Actin-like protein;POTE ankyrin domain family member E;ANKRD26-like family C member 1A;Prostate, ovary, testis-expressed protein on chromosome 2	POTEE_HUMAN;Q562Q2_HUMAN;Q562T6_HUMAN
-0.0220094	NaN	NaN	0.556054	NaN	3.37888	3.29638	3.21571	0.0196308	2.3128	2.2322	2.06136	2.38532	A5A3E0;A6NC16;A6NC34;Q562Q3;Q562R4	POTEF;A26C1B;ACT	POTE ankyrin domain family member F;ANKRD26-like family C member 1B;Chimeric POTE-actin protein;Putative uncharacterized protein POTEF;Actin-like protein	A6NC16_HUMAN;POTEF_HUMAN;Q562Q3_HUMAN;Q562R4_HUMAN
NaN	NaN	NaN	NaN	NaN	NaN	NaN	NaN	-0.0620229	NaN	2.77869	2.31955	2.18701	A6NM85;A7XZE4;B4DGC2;B4E3P1;P06468;P07951;Q13894;Q53FM4;Q5TCU3;Q5TCU4;Q5TCU7;Q5TCU8;Q9UH67	TPM2;TMSB;TPM2b;RP11-112J3.4-006;RP11-112J3.4-005	Tropomyosin beta chain;Tropomyosin-2;Beta-tropomyosin;Beta tropomyosin isoform;cDNA FLJ56690, highly similar to Tropomyosin beta chain;cDNA FLJ57036, highly similar to Homo sapiens tropomyosin 2 (beta) (TPM2), transcript variant 2, mRNA;Tropomyosin 2 (Beta)	A7XZE4_HUMAN;B4DGC2_HUMAN;B4E3P1_HUMAN;Q5TCU3_HUMAN;Q5TCU8_HUMAN;TPM2_HUMAN
0.0961269	NaN	NaN	NaN	NaN	NaN	NaN	NaN	-0.0620229	2.66392	2.77869	2.31955	2.18701	A6NL28;A4D186		Putative tropomyosin alpha-3 chain-like protein	TPM3L_HUMAN
-0.0220094	3.73533	3.68717	0.404919	0.0354831	3.49966	3.55658	3.48221	0.0615688	2.18695	1.55533	0.907414	1.62249	A0AUL6;A1E282;A4UCT3;A5GZ75;B3KWQ3;B4DVQ0;B4E335;B7Z6P1;B7ZAP6;C9JTX5;C9JUM1;C9JZR7;P02570;P60709;P70514;P99021;Q11211;Q1KLZ0;Q53G76;Q53G99;Q53GK6;Q562L3;Q562L5;Q562L6;Q562L9;Q562M3;Q562M5;Q562N0;Q562N2;Q562N8;Q562P0;Q562R8;Q562S0;Q562U1;Q562U2;Q562V5;Q562X2;Q562X7;Q562X9;Q562Y6;Q562Y8;Q562Z4;Q562Z6;Q562Z7;Q64316;Q6PJ43;Q75MN2;Q8WVW5;Q96B34;Q96DE1;Q96FU6;Q96HG5;Q9UE89;A8K7C2;B4E3A4;P02571;P14104;…	ACTB;Actb;PS1TP5BP1;hCG_15971;ACT;ACTG1;ACTG;Actg;Actg1;POTEKP;ACTBL3;FKSG30	ACTB protein;Beta-actin;cDNA FLJ43573 fis, clone RECTM2001691, highly similar to Actin, cytoplasmic 2;cDNA FLJ58286, highly similar to Actin, cytoplasmic 2;cDNA FLJ52842, highly similar to Actin, cytoplasmic 1;cDNA FLJ53662, highly similar to Actin, alpha skeletal muscle;cDNA, FLJ79260, highly similar to Actin, cytoplasmic 2;Putative uncharacterized protein ACTB;Actin, cytoplasmic 1;Actin, cytopl…	A0AUL6_HUMAN;A1E282_HUMAN;A4UCT3_HUMAN;A5GZ75_HUMAN;ACTB_HUMAN;ACTB_MOUSE;ACTBM_HUMAN;ACTG_HUMAN;ACTG_MOUSE;B3KWQ3_HUMAN;B4DVQ0_HUMAN;B4E335_HUMAN;B4E3A4_HUMAN;B7Z6P1_HUMAN;B7ZAP6_HUMAN;C9JTX5_HUMAN;C9JUM1_HUMAN;C9JZR7_HUMAN;Q1KLZ0_HUMAN;Q53G76_HUMAN;Q53G99_HUMAN;Q53GK6_HUMAN;Q562L3_HUMAN;Q562L5_HUMAN;Q562L6_HUMAN;Q562L9_HUMAN;Q562M3_HUMAN;Q562M5_HUMAN;Q562N0_HUMAN;Q562N2_HUMAN;Q562N6_HUMAN;Q562N…
-0.127542	4.55874	4.45773	0.517544	0.391988	2.70313	3.81957	NaN	0.00100953	2.0523	2.90261	2.83733	3.06729	A6NJQ0;B8ZZR4;Q13748;Q15670;Q1ZYQ1;Q5W099;Q6PEY3;Q96F18	TUBA3C;TUBA2;TUBA3D;hCG_19100	Tubulin alpha-3C/D chain;Alpha-tubulin 3C/D;Tubulin alpha-2 chain;Alpha-tubulin 2;Putative uncharacterized protein TUBA3D;Alpha-tubulin isotype H2-alpha;Tubulin, alpha 2;Tubulin, alpha 2, isoform CRA_b;cDNA FLJ77591, highly similar to Homo sapiens tubulin, alpha 2 (TUBA2), transcript variant 1, mRNA	Q15670_HUMAN;Q1ZYQ1_HUMAN;TBA3C_HUMAN
-0.0709893	4.55874	4.45773	0.517544	0.391988	3.4311	4.19259	4.37683	0.0112093	2.0523	2.90261	2.83733	3.06729	A8JZY9;B3KPS3;B3KT06;B4DDU2;B4DN58;C9JDS9;P04687;P05209;P68363;Q27I68;A6NHY4;A8MUB1;B3KNQ6;C9JDL2;C9JEV8;C9JJQ8;C9JQ00;P05215;P68366;A8K0B8;B4DQK4;Q71U36;Q9UQM3	TUBA4A;TUBA1A;TUBA1B;TUBA3;TUBA1;hCG_2013418;Tuba4;Tuba4a	cDNA FLJ78587;cDNA FLJ32131 fis, clone PEBLM2000267, highly similar to Tubulin alpha-ubiquitous chain;cDNA FLJ37398 fis, clone BRAMY2027467, highly similar to Tubulin alpha-ubiquitous chain;cDNA FLJ60097, highly similar to Tubulin alpha-ubiquitous chain;cDNA FLJ53765, highly similar to Tubulin alpha chain;Putative uncharacterized protein TUBA4A;Alpha-tubulin 3;Alpha-tubulin ubiquitous;Tubulin alp…	A8JZY9_HUMAN;A8MUB1_HUMAN;B3KPS3_HUMAN;B3KT06_HUMAN;B4DDU2_HUMAN;B4DN58_HUMAN;B4DQK4_HUMAN;C9JDL2_HUMAN;C9JDS9_HUMAN;C9JEV8_HUMAN;C9JJQ8_HUMAN;C9JQ00_HUMAN;Q9UQM3_HUMAN;TBA1A_HUMAN;TBA1B_HUMAN;TBA4A_HUMAN;TBA4A_MOUSE
0.0680517	NaN	NaN	NaN	NaN	NaN	NaN	NaN	NaN	-0.939151	-0.820005	NaN	-1.3114	P23511;Q8IXU0	NFYA	Nuclear transcription factor Y subunit alpha;Nuclear transcription factor Y subunit A;CAAT box DNA-binding protein subunit A	NFYA_HUMAN
NaN	NaN	NaN	NaN	NaN	-1.23217	-0.950397	NaN	NaN	NaN	1.10862	NaN	NaN	A9X410;B3KNR6;B3KUJ7;Q5JXQ0;Q8TEN5;Q9H9V5;Q9Y4W2	LAS1L;MSTP060	Las1-like;cDNA FLJ30255 fis, clone BRACE2002444, highly similar to LAS1-like protein;cDNA FLJ43772 fis, clone TESTI2049576, highly similar to LAS1-like protein;cDNA FLJ40064 fis, clone TESOP2000312, highly similar to LAS1-like protein;Protein LAS1 homolog	B3KNR6_HUMAN;B3KUJ7_HUMAN;LAS1L_HUMAN
-0.15756	NaN	NaN	NaN	NaN	3.07266	3.53369	NaN	NaN	2.46506	2.64888	2.75351	1.91407	P28838;B3KMQ3;Q6IAM6;Q6P0L6;Q9UQE3	LAP3;LAPEP;PEPS	Cytosol aminopeptidase;Leucine aminopeptidase 3;Leucyl aminopeptidase;Proline aminopeptidase;Prolyl aminopeptidase;Peptidase S	AMPL_HUMAN
NaN	NaN	NaN	NaN	NaN	NaN	NaN	NaN	-0.0309582	NaN	NaN	NaN	NaN	A8K1D2;B4DGQ0;B4DIC4;B4DJI4;C9J9W2;C9JVR8;Q14847;Q96ED2;Q96IG0	LASP1;MLN50	cDNA FLJ76601, highly similar to Homo sapiens LIM and SH3 protein 1 (LASP1), mRNA;cDNA FLJ51834, highly similar to LIM and SH3 domain protein 1;cDNA FLJ52195, highly similar to LIM and SH3 domain protein 1;cDNA FLJ58065, highly similar to LIM and SH3 domain protein 1;Putative uncharacterized protein LASP1;LIM and SH3 domain protein 1;Metastatic lymph node gene 50 protein	A8K1D2_HUMAN;B4DGQ0_HUMAN;B4DIC4_HUMAN;B4DJI4_HUMAN;C9J9W2_HUMAN;C9JVR8_HUMAN;LASP1_HUMAN
NaN	NaN	NaN	NaN	NaN	NaN	3.14272	3.22149	NaN	3.77693	3.02372	NaN	NaN	A4D0Z3;C9J1Z8;P26437;P84085	ARF5;hCG_32325;tcag7.6;Arf5	ADP-ribosylation factor 5;ADP-ribosylation factor 5, isoform CRA_a;cDNA, FLJ92389, Homo sapiens ADP-ribosylation factor 5 (ARF5), mRNA;Putative uncharacterized protein ARF5	A4D0Z3_HUMAN;ARF5_HUMAN;ARF5_RAT;C9J1Z8_HUMAN
-0.0241791	NaN	NaN	NaN	NaN	NaN	NaN	NaN	0.126048	NaN	NaN	NaN	NaN	A8K6L1;B4DHH7;B4DL64;B4DLK2;P54819;Q16856;Q5EB54;Q5TIF7;Q8TCY2;Q8TCY3	AK2;ADK2	Adenylate kinase 2, mitochondrial;ATP-AMP transphosphorylase 2;cDNA FLJ55097, highly similar to Adenylate kinase isoenzyme 2, mitochondrial (EC 2.7.4.3)	B4DLK2_HUMAN;KAD2_HUMAN
-0.0632132	NaN	NaN	NaN	NaN	NaN	NaN	NaN	0.0522768	NaN	NaN	NaN	NaN	B2R9U2;Q02790;Q9UCP1;Q9UCV7	FKBP4;FKBP52	cDNA, FLJ94557, highly similar to Homo sapiens FK506 binding protein 4, 59kDa (FKBP4), mRNA;Peptidyl-prolyl cis-trans isomerase FKBP4;FK506-binding protein 4;Rotamase;HSP-binding immunophilin;Immunophilin FKBP52;52 kDa FK506-binding protein;51 kDa FK506-binding protein;59 kDa immunophilin;FKBP59;Peptidyl-prolyl cis-trans isomerase FKBP4, N-terminally processed	B2R9U2_HUMAN;FKBP4_HUMAN
NaN	NaN	NaN	NaN	NaN	NaN	0.562181	NaN	NaN	-0.533065	NaN	NaN	NaN	A8K2R3;A8MWP9;O60341;Q5TH94;Q5TH95;Q86VT7;Q8IXK4;Q8NDP6;Q8TAZ3;Q96AW4	KDM1A;AOF2;KDM1;KIAA0601;LSD1	cDNA FLJ75083, highly similar to Homo sapiens amine oxidase (flavin containing) domain 2 (AOF2),mRNA;Lysine-specific histone demethylase 1A;Flavin-containing amine oxidase domain-containing protein 2;BRAF35-HDAC complex protein BHC110	A8K2R3_HUMAN;KDM1A_HUMAN
NaN	NaN	NaN	NaN	NaN	NaN	NaN	NaN	NaN	1.17446	2.17871	NaN	1.81106	A8K6G2;C9JKF9;P46063	RECQL;RECQ1;RECQL1	ATP-dependent DNA helicase Q1;DNA-dependent ATPase Q1;RecQ protein-like 1;DNA helicase, RecQ-like type 1;Putative uncharacterized protein RECQL	RECQ1_HUMAN
NaN	NaN	NaN	NaN	NaN	NaN	NaN	NaN	0.037312	NaN	NaN	NaN	NaN	B7Z2E2;O14566;O14575;Q53GR7;Q546F9;Q75KX8;Q9NZW1;Q9UJS0;Q9UNI7	SLC25A13;ARALAR2;hCG_40633	cDNA FLJ54671, highly similar to Calcium-binding mitochondrial carrier protein Aralar2;Calcium-binding mitochondrial carrier protein Aralar2;Mitochondrial aspartate glutamate carrier 2;Solute carrier family 25 member 13;Citrin;Solute carrier family 25, member 13 (Citrin) variant;Mitochondrial aspartate-glutamate carrier protein;Solute carrier family 25, member 13 (Citrin), isoform CRA_a;Putative …	B7Z2E2_HUMAN;CMC2_HUMAN;Q53GR7_HUMAN;Q75KX8_HUMAN
-0.0230205	0.957244	0.731183	-0.311968	-0.243011	0.331282	0.343692	NaN	0.179256	0.36602	0.512581	0.129844	0.102725	B3KY55;O00239;O43343;O60385;Q6ZUC8;Q86Z25;Q92842;Q92900	UPF1;KIAA0221;RENT1;pNORF1	cDNA FLJ46894 fis, clone UTERU3019708, highly similar to Regulator of nonsense transcripts 1;Regulator of nonsense transcripts 1;ATP-dependent helicase RENT1;Nonsense mRNA reducing factor 1;Up-frameshift suppressor 1 homolog;PNORF1;cDNA FLJ43809 fis, clone TESTI4001176, moderately similar to Regulator of nonsense transcripts 1	B3KY55_HUMAN;O60385_HUMAN;Q6ZUC8_HUMAN;RENT1_HUMAN
NaN	NaN	NaN	NaN	NaN	NaN	NaN	NaN	NaN	2.20397	-0.573639	1.05553	-1.76019	A4D173;B7Z5N4;B7Z5R3;C9JQ17;O75563;Q53GP6;Q75MK6;Q75MZ4;Q9UBZ3;Q9UED8	SCAP2;hCG_38391;tcag7.158;SKAP2;PRAP;RA70;SAPS;SKAP55R	Src family associated phosphoprotein 2;Src family associated phosphoprotein 2, isoform CRA_b;cDNA, FLJ93710, Homo sapiens src family associated phosphoprotein 2 (SCAP2), mRNA;cDNA FLJ51950, highly similar to Homo sapiens src family associated phosphoprotein 2 (SCAP2), mRNA;Src family associated phosphoprotein 2, isoform CRA_c;cDNA FLJ50630, highly similar to Homo sapiens src family associated pho…	A4D173_HUMAN;B7Z5N4_HUMAN;B7Z5R3_HUMAN;C9JQ17_HUMAN;SKAP2_HUMAN
-0.0273514	NaN	0.24987	0.112225	-0.337321	1.64133	1.80637	NaN	0.0268709	1.39703	1.37979	0.82521	0.993928	B2RCV1;O43350;P05141;Q6NVC0	SLC25A5;ANT2	cDNA, FLJ96310, highly similar to Homo sapiens solute carrier family 25 (mitochondrial carrier; adenine nucleotide translocator), member 5 (SLC25A5), mRNA;ADP/ATP translocase 2;Adenine nucleotide translocator 2;ADP,ATP carrier protein 2;Solute carrier family 25 member 5;ADP,ATP carrier protein, fibroblast isoform;SLC25A5 protein	ADT2_HUMAN;B2RCV1_HUMAN;Q6NVC0_HUMAN
NaN	NaN	NaN	NaN	NaN	NaN	-0.491713	NaN	NaN	NaN	NaN	NaN	NaN	B4DHF9;B4DIS6;Q05BE5;Q4G149;Q5CZ73;Q9H5M9;Q9H6R0;Q9NPV4	DHX33;DDX33;hCG_1985693;DKFZp762F2011	Putative ATP-dependent RNA helicase DHX33;DEAH box protein 33;cDNA FLJ56443, highly similar to Putative ATP-dependent RNA helicase DHX33 (EC 3.6.1.-);DEAH (Asp-Glu-Ala-His) box polypeptide 33, isoform CRA_c;DHX33 protein;Putative uncharacterized protein DKFZp762F2011	B4DIS6_HUMAN;DHX33_HUMAN;Q05BE5_HUMAN;Q9NPV4_HUMAN
NaN	NaN	NaN	NaN	NaN	NaN	1.05818	NaN	NaN	0.224621	NaN	NaN	-0.311739	B7Z6I3;C4B7Q3;P49916;Q16714;Q6NVK3;Q96DF0	LIG3	DNA ligase;Ligase III, DNA, ATP-dependent;DNA ligase 3;DNA ligase III;Polydeoxyribonucleotide synthase [ATP] 3;LIG3 protein	B7Z6I3_HUMAN;C4B7Q3_HUMAN;DNLI3_HUMAN;Q96DF0_HUMAN
NaN	NaN	NaN	NaN	NaN	NaN	NaN	NaN	NaN	NaN	NaN	NaN	2.26165	A3R6R8;A4D0R9;B3KY43;O60380;P31323;Q6DHZ2;Q75MP1	PRKAR2B;WUGSC:H_RG363E19.2	Type II cAMP-dependent regulatory protein kinase beta;cAMP-dependent protein kinase type II-beta regulatory subunit;cDNA FLJ46798 fis, clone TRACH3031660, highly similar to cAMP-dependent protein kinase type II-beta regulatory subunit;CAMP-DEPENDENT PROTEIN KINASE TYPE II-BETA REGULATORY CHAIN;Protein kinase, cAMP-dependent, regulatory, type II, beta;Putative uncharacterized protein PRKAR2B	A3R6R8_HUMAN;B3KY43_HUMAN;KAP3_HUMAN;O60380_HUMAN;Q6DHZ2_HUMAN;Q75MP1_HUMAN
NaN	NaN	NaN	NaN	NaN	NaN	NaN	NaN	NaN	NaN	NaN	NaN	0.431142	A6NJC6;O75592;Q5JSX8;Q5VZN6;Q6PIB6;Q9NWD4;Q9UQ11;Q9Y6E4	MYCBP2;KIAA0916;PAM	Probable E3 ubiquitin-protein ligase MYCBP2;Myc-binding protein 2;Protein associated with Myc;Pam/highwire/rpm-1 protein;cDNA FLJ10106 fis, clone HEMBA1002569, highly similar to Homo sapiens protein associated with Myc mRNA	MYCB2_HUMAN;Q9NWD4_HUMAN
NaN	NaN	NaN	NaN	NaN	NaN	NaN	NaN	NaN	1.98142	NaN	NaN	NaN	A8K3A7;B3KNW0;B4DLP2;Q15119;Q6P515;Q9BS05	PDK2;hCG_29608	[Pyruvate dehydrogenase [lipoamide]] kinase isozyme 2, mitochondrial;Pyruvate dehydrogenase kinase isoform 2;Pyruvate dehydrogenase kinase, isozyme 2, isoform CRA_c;cDNA FLJ30557 fis, clone BRAWH2003948, highly similar to Pyruvate dehydrogenase (lipoamide) kinase isozyme 2 (EC 2.7.11.2);cDNA FLJ55100, moderately similar to Pyruvate dehydrogenase (lipoamide) kinase isozyme 2 (EC 2.7.11.2)	B4DLP2_HUMAN;PDK2_HUMAN
NaN	NaN	NaN	NaN	NaN	NaN	NaN	-0.799916	NaN	-1.26123	-1.16984	-1.7809	-0.994643	B2RCC2;Q59HE1;Q8N4P0;Q9Y2T7	YBX2;CSDA3;MSY2	cDNA, FLJ95978, highly similar to Homo sapiens Y box binding protein 2 (YBX2), mRNA;Germ cell specific Y-box binding protein variant;Y-box-binding protein 2;Germ cell-specific Y-box-binding protein;Contrin;MSY2 homolog;DNA-binding protein C	B2RCC2_HUMAN;Q59HE1_HUMAN;YBOX2_HUMAN
-0.0817054	NaN	NaN	NaN	NaN	NaN	NaN	NaN	NaN	NaN	NaN	NaN	NaN	A6NJP3;A8K0G3;A8K916;B4DIL5;B4E261;P21851;P63010;Q68DI0;Q7Z451;Q96EL6;Q96J19	AP2B1;ADTB2;CLAPB1;Ap2b1;Clapb1;DKFZp781K0743;hCG_1992160	AP-2 complex subunit beta;Adapter-related protein complex 2 beta subunit;Adaptor protein complex AP-2 subunit beta;Beta-2-adaptin;Beta-adaptin;Plasma membrane adaptor HA2/AP2 adaptin beta subunit;Clathrin assembly protein complex 2 beta large chain;AP105B;cDNA FLJ78733, highly similar to Homo sapiens adaptor-related protein complex 2, beta 1 subunit (AP2B1), transcript variant 1, mRNA;cDNA FLJ784…	A8K0G3_HUMAN;A8K916_HUMAN;AP2B1_HUMAN;B4DIL5_HUMAN;B4E261_HUMAN;Q68DI0_HUMAN;Q7Z451_HUMAN;Q96EL6_HUMAN
0.0136409	NaN	NaN	NaN	NaN	NaN	NaN	NaN	NaN	NaN	NaN	NaN	NaN	A4D1W3;C9JPE8;P11233	RALA;RAL	Ras-related protein Ral-A;Putative uncharacterized protein RALA	C9JPE8_HUMAN;RALA_HUMAN
-0.221657	0.410543	0.805292	0.245797	0.266277	-0.219215	-0.416057	-0.219091	NaN	NaN	0.316609	NaN	-0.0708756	B4DGJ5;O75239;Q8N7H5;Q9H166;Q9NUU9	PAF1;PD2	cDNA FLJ52855, highly similar to Rattus norvegicus Paf1, RNA polymerase II associated factor, mRNA;RNA polymerase II-associated factor 1 homolog;Pancreatic differentiation protein 2	B4DGJ5_HUMAN;PAF1_HUMAN
0.0429245	NaN	NaN	NaN	NaN	3.05962	NaN	NaN	NaN	NaN	NaN	NaN	NaN	B3KSU9;B3KT00;B4DT15;B4E365;Q6IA94;Q9BQ52;Q9HAS7;Q9HAS8;Q9HAS9;Q9NVT1	ELAC2;HPC2	cDNA FLJ37014 fis, clone BRACE2010203, highly similar to Zinc phosphodiesterase ELAC protein 2 (EC 3.1.26.11);cDNA FLJ37368 fis, clone BRAMY2024530, highly similar to Zinc phosphodiesterase ELAC protein 2 (EC 3.1.26.11);cDNA FLJ56150, highly similar to Zinc phosphodiesterase ELAC protein 2 (EC 3.1.26.11);cDNA FLJ56210, highly similar to Zinc phosphodiesterase ELAC protein 2 (EC 3.1.26.11);Zinc ph…	B3KSU9_HUMAN;B3KT00_HUMAN;B4DT15_HUMAN;B4E365_HUMAN;Q9HAS7_HUMAN;RNZ2_HUMAN
NaN	NaN	NaN	NaN	NaN	3.35779	NaN	NaN	NaN	NaN	NaN	NaN	NaN	B4DFX9;O95252;Q9P0U8;Q9UKX3	MYH13	cDNA FLJ51822, highly similar to Myosin-13;Myosin-13;Myosin heavy chain 13;Myosin heavy chain, skeletal muscle, extraocular;Extraocular myosin heavy chain	B4DFX9_HUMAN;MYH13_HUMAN;Q9P0U8_HUMAN
-0.0235923	NaN	NaN	NaN	NaN	NaN	NaN	NaN	NaN	NaN	NaN	NaN	NaN	B2R7Q7;B4DF38;B4DZN3;C9JJI8;P43034;Q8WZ88;Q8WZ89	PAFAH1B1;LIS1;MDCR;MDS;PAFAHA	Platelet-activating factor acetylhydrolase IB subunit alpha;PAF acetylhydrolase 45 kDa subunit;PAF-AH alpha;Lissencephaly-1 protein;cDNA FLJ52123, highly similar to Platelet-activating factor acetylhydrolase IB alpha subunit;cDNA FLJ51164, highly similar to Platelet-activating factor acetylhydrolase IB alpha subunit;Putative uncharacterized protein PAFAH1B1	B4DF38_HUMAN;B4DZN3_HUMAN;C9JJI8_HUMAN;LIS1_HUMAN
NaN	NaN	NaN	NaN	NaN	NaN	3.1611	NaN	NaN	2.44938	2.54124	3.01124	NaN	B2RDR6;B3KNZ9;P42679;Q16176;Q9NST8	MATK;CTK;HYL;lsk;DKFZp434N1212;hCG_23522	cDNA, FLJ96734, highly similar to Homo sapiens megakaryocyte-associated tyrosine kinase (MATK), transcript variant 1, mRNA;cDNA FLJ30833 fis, clone FEBRA2002027, highly similar to Megakaryocyte-associated tyrosine-protein kinase (EC 2.7.10.2);Megakaryocyte-associated tyrosine-protein kinase;Tyrosine-protein kinase CTK;Protein kinase HYL;Hematopoietic consensus tyrosine-lacking kinase;Lsk protein;…	B2RDR6_HUMAN;MATK_HUMAN;Q16176_HUMAN;Q9NST8_HUMAN
NaN	NaN	NaN	6.45723	NaN	NaN	NaN	NaN	NaN	NaN	NaN	NaN	NaN	A2ID95;A2ID96;A8K859;A8K896;B7Z7I0;B7Z7M4;P51854;Q5TYJ8;Q5TYJ9;Q8TC75	TKTL1;LL0XNC01-14B7.1-005;LL0XNC01-14B7.1-006;TKR;TKT2;LL0XNC01-14B7.1-001	Transketolase-like 1;cDNA FLJ76928, highly similar to Homo sapiens transketolase-like 1 (TKTL1), mRNA;Transketolase-like protein 1;Transketolase 2;Transketolase-related protein;cDNA FLJ55544, highly similar to Homo sapiens transketolase-like 1 (TKTL1), mRNA;cDNA FLJ52948, highly similar to Transketolase-like 1 (EC 2.2.1.1)	A2ID95_HUMAN;A2ID96_HUMAN;A8K859_HUMAN;B7Z7I0_HUMAN;B7Z7M4_HUMAN;Q5TYJ8_HUMAN;TKTL1_HUMAN
NaN	NaN	NaN	NaN	NaN	NaN	NaN	NaN	NaN	1.72161	3.04548	1.27362	NaN	A8MYV2;B8ZZ08;B8ZZ09;B8ZZ10;B8ZZ12;B8ZZ13;Q1W6G4;Q53G47;Q96S32;Q9NPH4;Q9NQ29	LUC7L;LA16c-OS12.1-007;hCG_22425;LA16c-OS12.1-016;LA16c-OS12.1-012;LA16c-OS12.1-015;LA16c-OS12.1-020;LUC7L1;LA16c-OS12.1-001	LUC7-like (S. cerevisiae);LUC7-like (S. cerevisiae), isoform CRA_f;Putative uncharacterized protein LUC7L;Putative RNA-binding protein Luc7-like 1;SR+89;Putative SR protein LUC7B1;LUC7-like (S. cerevisiae), isoform CRA_g;LUC7-like isoform b variant	A8MYV2_HUMAN;B8ZZ08_HUMAN;B8ZZ09_HUMAN;B8ZZ10_HUMAN;B8ZZ12_HUMAN;LUC7L_HUMAN;Q1W6G4_HUMAN;Q53G47_HUMAN
0.0139266	NaN	NaN	NaN	NaN	NaN	NaN	NaN	NaN	NaN	NaN	NaN	NaN	B5BU76;P20618;Q53FT8;Q59GN1;Q9BWA8	PSMB1;PSC5	Proteasome subunit beta type-1;Proteasome component C5;Macropain subunit C5;Multicatalytic endopeptidase complex subunit C5;Proteasome gamma chain;Proteasome beta 1 subunit variant	PSB1_HUMAN;Q53FT8_HUMAN;Q59GN1_HUMAN
NaN	NaN	NaN	0.294721	NaN	-0.314058	-0.756818	NaN	NaN	NaN	NaN	NaN	-2.26347	A4VCI5;A8MSR3;B4E0M9;B4E0N4;B4E3D9;B7ZVY7;O95227;O95228;O95265;O96012;P21127;Q05C84;Q12817;Q12818;Q12819;Q12820;Q12821;Q12822;Q12853;Q12854;Q2TAJ0;Q3SWV2;Q4VBY6;Q59GL4;Q5QPQ9;Q5QPR0;Q5QPR1;Q5QPR2;Q5QPR3;Q5QPR4;Q6P5Y5;Q6PK02;Q8N530;Q96CA8;Q9NZS5;Q9UBC4;Q9UBI3;Q9UBJ0;Q9UBQ1;Q9UBR0;Q9UEI1;Q9UEI2;Q9UNY2;Q9UP53;Q9UP54;Q9UP55;Q9UP56;Q9UP57;Q9UP58;Q9UP59;Q9UQ86;Q9UQ87;Q9UQ88;Q9UQ89	CDC2L1;CDK11B;CDK11A;CDC2L2;CDC2L3;PITSLREB;CDK11;PITSLREA;PK58;RP1-283E3.2-011;RP1-283E3.2-003;RP1-283E3.2-008	CDC2L1 protein;Putative uncharacterized protein CDK11B;cDNA FLJ56415, highly similar to PITSLRE serine/threonine-protein kinase CDC2L1 (EC 2.7.11.22);cDNA FLJ56557, highly similar to PITSLRE serine/threonine-protein kinase CDC2L2 (EC 2.7.11.22);cDNA FLJ59152, highly similar to PITSLRE serine/threonine-protein kinaseCDC2L1 (EC 2.7.11.22);Cell division cycle 2-like 1 (PITSLRE proteins);Cell divisio…	A4VCI5_HUMAN;B4E0M9_HUMAN;B4E0N4_HUMAN;B4E3D9_HUMAN;B7ZVY7_HUMAN;CD11A_HUMAN;CD11B_HUMAN;Q05C84_HUMAN;Q3SWV2_HUMAN;Q4VBY6_HUMAN;Q59GL4_HUMAN;Q5QPQ9_HUMAN;Q5QPR3_HUMAN;Q5QPR4_HUMAN;Q6P5Y5_HUMAN;Q6PK02_HUMAN;Q96CA8_HUMAN
NaN	NaN	NaN	NaN	NaN	NaN	NaN	NaN	NaN	2.53868	NaN	NaN	NaN	B5MDU8;B9EK47;Q7Z3B2;Q9NVL7;Q9P2D3	HEATR5B;KIAA1414	HEAT repeat-containing protein 5B;HEAT repeat containing 5B	B9EK47_HUMAN;HTR5B_HUMAN
-0.0149077	0.25972	0.389347	-0.194087	-0.135634	0.267948	0.339594	NaN	0.107956	1.28282	1.21593	0.902875	1.05561	B2R4F4;B4DW28;P17075;P60866;Q5M8S9	RPS20;Rps20	40S ribosomal protein S20;cDNA FLJ58953, highly similar to 40S ribosomal protein S20	RS20_HUMAN
0.063779	NaN	0.441165	NaN	NaN	2.97926	2.74562	NaN	0.0309717	2.9531	1.73665	2.93567	0.535257	A8K281;O75534;O94961;Q5TF04;Q5TF05;Q68DF1;Q68DI9;Q8WU01;Q96L66;Q9GZV0;Q9UG12;Q9UG93;Q9Y2S4	CSDE1;D1S155E;KIAA0885;NRU;UNR;DKFZp779B0247;DKFZp566C233;DKFZp586J0620	Cold shock domain-containing protein E1;Protein UNR;N-ras upstream gene protein;Putative uncharacterized protein DKFZp779B0247;CSDE1 protein;NRAS-related protein;cDNA FLJ12454 fis, clone NT2RM1000555, highly similar to UNR PROTEIN;cDNA FLJ12466 fis, clone NT2RM1000826, highly similar to UNR PROTEIN;Putative uncharacterized protein DKFZp566C233;Putative uncharacterized protein DKFZp586J0620	CSDE1_HUMAN;Q68DF1_HUMAN;Q8WU01_HUMAN;Q96L66_HUMAN;Q9GZV0_HUMAN;Q9UG12_HUMAN;Q9UG93_HUMAN
-0.0267634	NaN	NaN	NaN	NaN	NaN	NaN	NaN	-0.0234603	2.48124	2.65125	2.087	3.32467	B4DW55;C9JMZ1;Q5TGM0;Q5TGM1;Q6IAE8;Q9H0R2;Q9H3K9;Q9NP79;Q9P0Q0	VTA1;RP3-451B21.3-002;C6orf55;HSPC228;My012	cDNA FLJ50889;Putative uncharacterized protein VTA1;Vps20-associated 1 homolog (S. cerevisiae);Vacuolar protein sorting-associated protein VTA1 homolog;Dopamine-responsive gene 1 protein;SKD1-binding protein 1;LYST-interacting protein 5	B4DW55_HUMAN;Q5TGM0_HUMAN;VTA1_HUMAN
0.220949	-0.249749	-0.301568	-0.116498	-0.0721642	-0.286645	-0.424475	NaN	-0.233057	-0.511974	-0.33712	-0.625364	-1.08232	B9EGK3;O95039;O95247;O95277;Q6P1K4;Q86UJ6;Q9UIG0	BAZ1B;WBSC10;WBSCR10;WBSCR9;WSTF	Tyrosine-protein kinase BAZ1B;Bromodomain adjacent to zinc finger domain protein 1B;Williams-Beuren syndrome chromosomal region 9 protein;Williams-Beuren syndrome chromosomal region 10 protein;Williams syndrome transcription factor;hWALp2	BAZ1B_HUMAN
0.0472592	NaN	NaN	NaN	NaN	NaN	NaN	NaN	-0.117693	NaN	NaN	NaN	NaN	A8K6Y6;A8MTG3;B4DQT7;O43670;Q53XS9;Q59G94;Q8N395;Q96HW5;Q9BUQ7	ZNF207;DKFZp761N202	Zinc finger protein 207;Putative uncharacterized protein ZNF207;cDNA FLJ58272, highly similar to Zinc finger protein 207;Zinc finger protein 207 variant;Putative uncharacterized protein DKFZp761N202	A8MTG3_HUMAN;B4DQT7_HUMAN;Q59G94_HUMAN;Q8N395_HUMAN;ZN207_HUMAN
NaN	NaN	NaN	NaN	NaN	3.00996	3.40081	NaN	-0.0406601	2.61573	2.45767	NaN	2.63868	A0PJ76;B3KMS0;B3KY03;B4E0B7;Q15021;Q6ZV00;Q8N6U3	NCAPD2;CAPD2;CNAP1;KIAA0159	NCAPD2 protein;Condensin complex subunit 1;Non-SMC condensin I complex subunit D2;Chromosome condensation-related SMC-associated protein 1;Chromosome-associated protein D2;XCAP-D2 homolog;cDNA FLJ43165 fis, clone FCBBF3002163, highly similar to Homo sapiens chromosome condensation-related SMC-associated protein 1	A0PJ76_HUMAN;B3KMS0_HUMAN;B3KY03_HUMAN;B4E0B7_HUMAN;CND1_HUMAN;Q6ZV00_HUMAN
NaN	NaN	NaN	NaN	NaN	NaN	NaN	NaN	NaN	3.82364	-1.77073	3.40994	-1.43944	A8CED1;A8CED3;A9Z1Y4;B1AN99;P15951;P35030;Q15665;Q5VXV0;Q6ISJ4;Q7Z5F3;Q7Z5F4;Q8N2U3;Q9UQV3	PRSS3;hCG_2033679;PRSS4;TRY3;TRY4;RP11-176F3.3-002;mesotrypsinogen	Protease, serine, 3 (Mesotrypsin), isoform CRA_d;Trypsinogen 4;Trypsinogen 5;Trypsin-3;Trypsin III;Brain trypsinogen;Mesotrypsinogen;Trypsin IV;Serine protease 3;Serine protease 4;Protease, serine, 3;Protease, serine, 3 (Mesotrypsin), isoform CRA_b;Protease serine 2 isoform B;Protease serine 4 isoform B;PRSS3 protein	A8CED3_HUMAN;B1AN99_HUMAN;Q6ISJ4_HUMAN;Q7Z5F3_HUMAN;Q7Z5F4_HUMAN;Q8N2U3_HUMAN;TRY3_HUMAN
NaN	NaN	NaN	NaN	NaN	NaN	NaN	NaN	-0.175126	3.52007	2.84762	3.47398	2.01178	B2RAW1;Q06187;Q32ML5;Q3MS86;Q3MS87;Q3MS88;Q3MS89;Q3MS90;Q3MS91;Q3MS92;Q3MS93;Q3MS94;Q3MS95;Q3MS96;Q572P1;Q572P3;Q572P5;Q5JY90;Q9NPI2;Q9NPI3;Q9P0L3;Q9P0L4;Q9P0L5;Q9P0L6;Q9P0L7;Q9P0L8;Q9P0M0	BTK;AGMX1;ATK;BPK;BTK kinase deficient isoform 9;BTK kinase deficient isoform 8;BTK kinase deficient isoform 7;BTK kinase deficient isoform 6;BTK kinase deficient isoform 5;BTK kinase deficient isoform 4;BTK kinase deficient isoform 3;BTK kinase deficient isoform 2;RP1-164F3.2-007;hCG_20400	cDNA, FLJ95155, highly similar to Homo sapiens Bruton agammaglobulinemia tyrosine kinase (BTK), mRNA;Tyrosine-protein kinase BTK;Bruton tyrosine kinase;Agammaglobulinaemia tyrosine kinase;B-cell progenitor kinase;Dominant-negative kinase-deficient Brutons tyrosine kinase isoform 12;Dominant-negative kinase-deficient Brutons tyrosine kinase isoform 11;Dominant-negative kinase-deficient Brutons tyr…	B2RAW1_HUMAN;BTK_HUMAN;Q3MS86_HUMAN;Q3MS87_HUMAN;Q3MS88_HUMAN;Q3MS89_HUMAN;Q3MS90_HUMAN;Q3MS91_HUMAN;Q3MS92_HUMAN;Q3MS93_HUMAN;Q3MS94_HUMAN;Q3MS95_HUMAN;Q3MS96_HUMAN;Q572P1_HUMAN;Q572P3_HUMAN;Q572P5_HUMAN;Q5JY90_HUMAN;Q9NPI2_HUMAN;Q9NPI3_HUMAN;Q9P0L3_HUMAN;Q9P0L4_HUMAN;Q9P0L5_HUMAN;Q9P0L6_HUMAN;Q9P0L7_HUMAN;Q9P0L8_HUMAN;Q9P0M0_HUMAN
NaN	NaN	NaN	NaN	NaN	NaN	1.36109	NaN	NaN	NaN	NaN	NaN	NaN	A6NIP9;B3KPS6;B5BU57;P06241;Q16248;Q5R3A6;Q5R3A7;Q5R3A8;Q8N5D7	FYN;RP1-66H14.1-003	FYN oncogene related to SRC, FGR, YES;Putative uncharacterized protein FYN;cDNA FLJ32137 fis, clone PEBLM2000479, highly similar to Proto-oncogene tyrosine-protein kinase Fyn (EC 2.7.10.2);Tyrosine-protein kinase Fyn;Proto-oncogene c-Fyn;p59-Fyn;Proto-oncogene Syn;SLK	B3KPS6_HUMAN;FYN_HUMAN;Q5R3A8_HUMAN
NaN	-0.538836	-0.0369402	-0.415326	NaN	-0.654069	-0.526431	-0.436588	-0.230753	NaN	NaN	NaN	NaN	B2RAX6;Q9H4N6;Q9Y5J1	UTP18;WDR50;CDABP0061;CGI-48	cDNA, FLJ95176, Homo sapiens CGI-48 protein (CGI-48), mRNA;U3 small nucleolar RNA-associated protein 18 homolog;WD repeat-containing protein 50	B2RAX6_HUMAN;UTP18_HUMAN
0.0739573	-1.39045	-1.85977	-0.211511	-0.110044	-1.84475	-1.94131	-1.38084	-0.024003	-0.242938	-0.783812	-0.887213	-0.901122	A6NLN1;P26599;Q59H49;Q9BUQ0	PTBP1;hCG_20560;PTB	Polypyrimidine tract binding protein 1, isoform CRA_e;Putative uncharacterized protein PTBP1;Polypyrimidine tract-binding protein 1;Heterogeneous nuclear ribonucleoprotein I;57 kDa RNA-binding protein PPTB-1;Polypyrimidine tract-binding protein 1 isoform c variant;Polypyrimidine tract binding protein 1;Polypyrimidine tract binding protein 1, isoform CRA_c	A6NLN1_HUMAN;PTBP1_HUMAN;Q59H49_HUMAN
-0.261604	NaN	NaN	NaN	NaN	NaN	NaN	NaN	NaN	3.46638	2.34767	NaN	NaN	A8MU39;B2R6R6;B4DDZ8;B4DLP6;C9JCL6;P53041;Q16722;Q53FR0;Q53XV2;Q9BPW0	PPP5C;PPP5	Serine/threonine-protein phosphatase;Serine/threonine-protein phosphatase 5;Protein phosphatase T	A8MU39_HUMAN;B2R6R6_HUMAN;B4DDZ8_HUMAN;B4DLP6_HUMAN;PPP5_HUMAN;Q53FR0_HUMAN;Q9BPW0_HUMAN
NaN	NaN	NaN	NaN	NaN	2.6685	4.94841	NaN	NaN	0.854544	2.18729	2.60612	3.42546	B4DFR5;Q8N514;Q9NZB3;Q9NZN3	EHD3;EHD2;PAST3	cDNA FLJ58167, highly similar to EH-domain-containing protein 3;cDNA, FLJ78905, highly similar to EH-domain-containing protein 3;EH domain-containing protein 3;PAST homolog 3	B4DFR5_HUMAN;EHD3_HUMAN
0.0287106	NaN	NaN	NaN	NaN	3.37112	3.00513	NaN	0.143132	2.925	NaN	2.58182	NaN	A8K2M0;P43686;Q96FV5;Q9UBM3;Q9UEX3	PSMC4;hCG_43346;MIP224;TBP7	Proteasome (Prosome, macropain) 26S subunit, ATPase, 4, isoform CRA_b;cDNA FLJ78505, highly similar to Homo sapiens proteasome (prosome, macropain) 26S subunit, ATPase, 4 (PSMC4), transcript variant 1, mRNA;cDNA, FLJ93682, Homo sapiens proteasome (prosome, macropain) 26S subunit, ATPase, 4(PSMC4), transcript variant 1, mRNA;26S protease regulatory subunit 6B;Proteasome 26S subunit ATPase 4;26S pr…	A8K2M0_HUMAN;PRS6B_HUMAN
-0.309896	NaN	NaN	NaN	NaN	NaN	NaN	NaN	NaN	NaN	NaN	NaN	NaN	A0PJ53;B4DJ57;B7ZAY8;C0H5X5;O94874;Q8N765;Q9NTQ0	KIAA0776;UFL1	E3 UFM1-protein ligase 1;cDNA, FLJ79352	B7ZAY8_HUMAN;UFL1_HUMAN
-0.108208	NaN	NaN	NaN	NaN	NaN	3.00304	NaN	NaN	NaN	NaN	NaN	NaN	B3KSX6;B4DNB4;Q14181;Q9BPV3	POLA2	cDNA FLJ37250 fis, clone BRAMY2006809, highly similar to DNA polymerase subunit alpha B;cDNA FLJ60312, highly similar to DNA polymerase subunit alpha B;DNA polymerase alpha subunit B;DNA polymerase alpha 70 kDa subunit	B3KSX6_HUMAN;B4DNB4_HUMAN;DPOA2_HUMAN
0.0497701	NaN	NaN	NaN	NaN	NaN	NaN	NaN	NaN	NaN	NaN	NaN	NaN	A8MSM1;B2RDI5;B4DWH5;P07384;Q2TTR0;Q6DHV4	CAPN1;CANPL1;PIG30	Putative uncharacterized protein CAPN1;cDNA, FLJ96627, highly similar to Homo sapiens calpain 1, (mu/I) large subunit (CAPN1), mRNA;cDNA FLJ53224, highly similar to Calpain-1 catalytic subunit (EC 3.4.22.52);Calpain-1 catalytic subunit;Calpain-1 large subunit;Calcium-activated neutral proteinase 1;Calpain mu-type;Micromolar-calpain;Cell proliferation-inducing gene 30 protein	B2RDI5_HUMAN;B4DWH5_HUMAN;CAN1_HUMAN
-0.0429621	NaN	NaN	NaN	NaN	NaN	NaN	NaN	0.0855606	NaN	NaN	NaN	NaN	B2R5V5;B4DUN2;B7Z3I7;B8ZZ51;B9A041;C9IZI0;C9JF79;C9JLV6;C9JRL4;P40925;Q6I9V0	MDH1;MDHA	Malate dehydrogenase, cytoplasmic;Cytosolic malate dehydrogenase;Malate dehydrogenase;Putative uncharacterized protein MDH1	B7Z3I7_HUMAN;B8ZZ51_HUMAN;B9A041_HUMAN;C9IZI0_HUMAN;C9JF79_HUMAN;C9JLV6_HUMAN;C9JRL4_HUMAN;MDHC_HUMAN
0.160533	-0.500088	0.647729	-0.30906	-0.100639	2.83527	1.96192	2.29612	0.217107	1.08418	0.717386	0.873001	0.14104	A8MXP9;B3KM87;B4DF66;B4DRS1;B7ZAV5;P43243;Q5CZA7;Q68D11;Q68E03;Q9H4N1;Q9UHW0;Q9UQ27	MATR3;KIAA0723;DKFZp686K0542;DKFZp686K23100;DKFZp686L22104	Putative uncharacterized protein MATR3;cDNA FLJ10526 fis, clone NT2RP2000931, highly similar to Matrin-3;cDNA FLJ55637, highly similar to Matrin-3;cDNA FLJ53172, highly similar to Matrin-3;cDNA, FLJ79319, highly similar to Matrin-3;Matrin-3;Putative uncharacterized protein DKFZp686K0542;Putative uncharacterized protein DKFZp686K23100;Putative uncharacterized protein DKFZp686L22104;Clone CDABP0107…	A8MXP9_HUMAN;B3KM87_HUMAN;B4DF66_HUMAN;B4DRS1_HUMAN;MATR3_HUMAN;Q5CZA7_HUMAN;Q68D11_HUMAN;Q68E03_HUMAN;Q9H4N1_HUMAN
-0.116332	NaN	NaN	NaN	NaN	NaN	NaN	NaN	0.0385766	3.84199	3.50169	3.3143	3.51046	A5D8U9;B7Z3Q4;B7ZAC5;B8ZZ81;O00116;Q2TU35;Q53S12;Q53SG6;Q53SN7	AGPS;AAG5	Alkyldihydroxyacetonephosphate synthase, peroxisomal;Alkylglycerone-phosphate synthase;Aging-associated gene 5 protein;cDNA FLJ51873, highly similar to Alkyldihydroxyacetonephosphate synthase, peroxisomal (EC 2.5.1.26);cDNA, FLJ79139, highly similar to Alkyldihydroxyacetonephosphate synthase, peroxisomal (EC 2.5.1.26);Putative uncharacterized protein AGPS	ADAS_HUMAN;B7Z3Q4_HUMAN;B7ZAC5_HUMAN;B8ZZ81_HUMAN;Q53S12_HUMAN;Q53SG6_HUMAN;Q53SN7_HUMAN
-0.0320199	NaN	NaN	NaN	NaN	NaN	NaN	NaN	0.00201835	NaN	NaN	NaN	NaN	B1AKY9;B1AKZ0;B2RAQ4;B3KRI1;B3KW93;B3KX35;B4DHD7;B4DIQ8;B4DRW5;P50993;Q07059;Q58I22;Q5JW74;Q86UZ5;Q9UQ25	ATP1A2;RP11-536C5.4-003;RP11-536C5.4-008;KIAA0778	ATPase, Na+/K+ transporting, alpha 2 (+) polypeptide;cDNA, FLJ95053, highly similar to Homo sapiens ATPase, Na+/K+ transporting, alpha 2 (+) polypeptide(ATP1A2), mRNA;cDNA FLJ34298 fis, clone FEBRA2006357, highly similar to Sodium/potassium-transporting ATPase alpha-2 chain (EC 3.6.3.9);cDNA FLJ42590 fis, clone BRACE3009708, highly similar to Sodium/potassium-transporting ATPase alpha-2chain (EC …	AT1A2_HUMAN;B1AKY9_HUMAN;B1AKZ0_HUMAN;B2RAQ4_HUMAN;B3KRI1_HUMAN;B3KW93_HUMAN;B3KX35_HUMAN;B4DHD7_HUMAN;B4DIQ8_HUMAN;B4DRW5_HUMAN;Q58I22_HUMAN
NaN	NaN	NaN	NaN	NaN	NaN	NaN	NaN	0.0356239	-0.0610158	0.854155	1.71198	-0.224351	A8K5L2;B4DNT0;B4E3A8;P30740;Q53FB9;Q5W0E1;Q9UDF8	SERPINB1;ELANH2;MNEI;PI2	Leukocyte elastase inhibitor;Monocyte/neutrophil elastase inhibitor;Peptidase inhibitor 2;Serpin B1;cDNA FLJ57130, highly similar to Leukocyte elastase inhibitor;cDNA FLJ53963, highly similar to Leukocyte elastase inhibitor	B4DNT0_HUMAN;B4E3A8_HUMAN;ILEU_HUMAN
0.0579701	NaN	1.70377	NaN	NaN	1.66626	1.61193	NaN	NaN	0.315738	NaN	NaN	NaN	A0JP17;A5YKK3;A8K6F0;B0AZM4;O60306;Q2YDX9;Q6IRU8;Q6PIC8	AQR;KIAA0560	Intron-binding protein aquarius;Intron-binding protein of 160 kDa;cDNA FLJ75449, highly similar to Homo sapiens aquarius homolog (mouse) (AQR), mRNA;cDNA, FLJ79464, highly similar to Homo sapiens aquarius	A8K6F0_HUMAN;AQR_HUMAN;B0AZM4_HUMAN
NaN	NaN	NaN	NaN	NaN	NaN	3.9781	NaN	NaN	3.39883	NaN	NaN	NaN	A8K134;B7Z818;B7ZAW0;C9JTA4;O43774;P31327;Q05CV6;Q53TL5;Q59HF8;Q5R206;Q5R207;Q5R208;Q5R209;Q5R210;Q5R211;Q6PEK7;Q7Z5I5	CPS1;hCG_16718	cDNA FLJ75245, highly similar to Homo sapiens carbamoyl-phosphate synthetase 1, mitochondrial (CPS1), mRNA;Carbamoyl-phosphate synthase [ammonia], mitochondrial;Carbamoyl-phosphate synthetase I;cDNA, FLJ79324, highly similar to Carbamoyl-phosphate synthase (ammonia), mitochondrial (EC 6.3.4.16);Putative uncharacterized protein CPS1;CPS1 protein;Carbamoyl-phosphate synthetase 1, mitochondrial;Carb…	A8K134_HUMAN;B7ZAW0_HUMAN;C9JTA4_HUMAN;CPSM_HUMAN;Q05CV6_HUMAN;Q53TL5_HUMAN;Q59HF8_HUMAN;Q5R206_HUMAN;Q5R207_HUMAN;Q5R208_HUMAN;Q5R209_HUMAN;Q5R210_HUMAN;Q5R211_HUMAN;Q6PEK7_HUMAN
NaN	NaN	NaN	NaN	NaN	NaN	NaN	NaN	0.0471196	2.48827	3.30717	2.43098	2.30226	P13489;Q59GB3;Q8IZK8;Q96FD7;Q9BQ80	RNH1;PRI;RNH	Ribonuclease inhibitor;Ribonuclease/angiogenin inhibitor 1;Placental ribonuclease inhibitor;Ribonuclease/angiogenin inhibitor variant;Ribonuclease/angiogenin inhibitor;RNH1 protein	RINI_HUMAN
-0.265674	NaN	NaN	NaN	NaN	NaN	NaN	NaN	NaN	NaN	NaN	NaN	NaN	B4DIN9;B4DJ81;B4DJA0;B4DPG1;B4DUC1;C9JPQ5;P28331;Q53TR8;Q8N1C4;Q8TCC9;Q9P1A0	NDUFS1;hCG_17250	cDNA FLJ54000, highly similar to NADH-ubiquinone oxidoreductase 75 kDa subunit, mitochondrial (EC 1.6.5.3);cDNA FLJ60586, highly similar to NADH-ubiquinone oxidoreductase 75 kDa subunit, mitochondrial (EC 1.6.5.3);NADH-ubiquinone oxidoreductase 75 kDa subunit;cDNA FLJ55879, highly similar to NADH-ubiquinone oxidoreductase 75 kDa subunit, mitochondrial (EC 1.6.5.3);cDNA FLJ53201, highly similar to…	B4DIN9_HUMAN;B4DJ81_HUMAN;C9JPQ5_HUMAN;NDUS1_HUMAN;Q9P1A0_HUMAN
NaN	NaN	NaN	NaN	NaN	NaN	NaN	NaN	0.276675	NaN	NaN	NaN	NaN	Q9BS26;O60319;Q4VXC1;Q5VWZ7;Q6UW14;Q8WX67	ERP44;KIAA0573;TXNDC4;UNQ532/PRO1075	Endoplasmic reticulum resident protein 44;Thioredoxin domain-containing protein 4	ERP44_HUMAN
-0.0786551	3.04955	2.75076	NaN	NaN	3.152	3.08707	2.88289	NaN	1.2127	1.82554	1.59401	2.02048	B0AZV0;B2R5S5;B4DNJ6;Q5TZT4;Q9NTK0;Q9UQC8;Q9Y3F4	STRAP;MAWD;UNRIP	cDNA, FLJ79540, highly similar to Serine-threonine kinase receptor-associatedprotein;Serine-threonine kinase receptor-associated protein;UNR-interacting protein;WD-40 repeat protein PT-WD;MAP activator with WD repeats;cDNA FLJ51909, highly similar to Serine-threonine kinase receptor-associatedprotein	B0AZV0_HUMAN;B4DNJ6_HUMAN;STRAP_HUMAN
NaN	NaN	NaN	NaN	NaN	NaN	NaN	NaN	NaN	0.854544	NaN	NaN	NaN	B2RDH9;B3KUH4;B4DE23;B4DLA1;B4DNU6;B4DU62;B7ZAY3;Q8NCJ3;Q96CB6;Q9NZN4	EHD2;PAST2	EH domain-containing protein 2;PAST homolog 2;cDNA FLJ39909 fis, clone SPLEN2017918, highly similar to EH-domain-containing protein 2;cDNA FLJ53713, highly similar to EH-domain-containing protein 2;cDNA FLJ53453, highly similar to EH-domain-containing protein 2;cDNA FLJ55555, highly similar to EH-domain-containing protein 2;cDNA FLJ54154, highly similar to EH-domain-containing protein 2;cDNA, FLJ…	B3KUH4_HUMAN;B4DE23_HUMAN;B4DLA1_HUMAN;B4DNU6_HUMAN;B4DU62_HUMAN;B7ZAY3_HUMAN;EHD2_HUMAN;Q8NCJ3_HUMAN
NaN	NaN	NaN	NaN	NaN	NaN	1.2047	NaN	0.600079	0.974007	2.02776	NaN	NaN	B2RDC7;B4DII5;B4DWX3;O60684;Q5TFJ7;Q5VVU3	KPNA6;IPOA7;RP4-622L5.1-004	Importin subunit alpha-7;Karyopherin subunit alpha-6;cDNA FLJ53998, highly similar to Importin alpha-7 subunit;cDNA FLJ53229, highly similar to Importin alpha-7 subunit;Karyopherin alpha 6 (Importin alpha 7)	B4DII5_HUMAN;B4DWX3_HUMAN;IMA7_HUMAN;Q5TFJ7_HUMAN
0.218099	-1.23131	-1.77354	0.403809	0.367595	-2.19418	-2.05547	-1.90543	-0.00643435	-4.34767	-3.30714	-3.13552	-2.86292	B0YJC2;B0YJC4;B0YJC5;B3KRK8;P08670;Q15867;Q15868;Q15869;Q53HU8;Q548L2;Q5JVS8;Q6LER9;Q8N850;Q96ML2;Q9NTM3	VIM;RP11-124N14.1-008	Vimentin;Vimentin variant 3;Vimentin variant 4;cDNA FLJ34494 fis, clone HLUNG2005030, highly similar to VIMENTIN;Vimentin variant	B0YJC4_HUMAN;B0YJC5_HUMAN;B3KRK8_HUMAN;Q53HU8_HUMAN;Q5JVS8_HUMAN;VIME_HUMAN
NaN	NaN	NaN	NaN	NaN	NaN	NaN	NaN	NaN	NaN	NaN	3.71822	2.72496	A6NKH4;A6NM19;A8K6T7;O60750;O60751;Q13596;Q53GY8;Q53HL9;Q59GU6;Q6ZRJ8	SNX1;hCG_33348	Putative uncharacterized protein SNX1;Sorting nexin 1, isoform CRA_d;Sorting nexin-1;Sorting nexin 1 isoform a variant;cDNA FLJ46302 fis, clone TESTI4036048, highly similar to Sorting nexin 1	A6NKH4_HUMAN;Q53GY8_HUMAN;Q53HL9_HUMAN;Q59GU6_HUMAN;Q6ZRJ8_HUMAN;SNX1_HUMAN
0.201132	0.194163	-0.0364371	0.183425	0.295605	-0.161436	-0.510169	NaN	NaN	0.861526	-0.420858	0.0107302	NaN	A2RU75;B0AZU3;B7ZM58;Q14673;Q6DCA8;Q86WU6;Q86WY0;Q9NYF8	BCLAF1;BTF;KIAA0164	Bcl-2-associated transcription factor 1;cDNA, FLJ79533, highly similar to Bcl-2-associated transcription factor 1;BCLAF1 protein	B0AZU3_HUMAN;BCLF1_HUMAN;Q6DCA8_HUMAN
NaN	NaN	NaN	NaN	NaN	NaN	NaN	NaN	0.239642	NaN	NaN	NaN	NaN	O15347;O95556;Q16466;Q6NS40	HMGB3;HMG2A;HMG4	High mobility group protein B3;High mobility group protein 4;High mobility group protein 2a;Non-histone chromosomal protein	HMGB3_HUMAN;Q16466_HUMAN
NaN	NaN	NaN	NaN	NaN	NaN	0.951289	NaN	NaN	NaN	NaN	NaN	NaN	B4DYE8;B4E2J9;C9J0U6;C9JIP0;Q08AD3;Q12769;Q7Z5X6;Q96GB3;Q9H660	NUP160;KIAA0197;NUP120	Nuclear pore complex protein Nup160;Nucleoporin Nup160;160 kDa nucleoporin;Putative uncharacterized protein NUP160	C9J0U6_HUMAN;C9JIP0_HUMAN;NU160_HUMAN
0.0187766	NaN	NaN	NaN	NaN	2.79326	4.07219	NaN	NaN	NaN	NaN	NaN	NaN	B2R6Y9;P49591;Q0VGA5;Q53HA4;Q5T5C7;Q5T5C8;Q9NSE3	SARS;SERS;RP11-352P4.2-004	Seryl-tRNA synthetase, cytoplasmic;Seryl-tRNA(Ser/Sec) synthetase;Serine--tRNA ligase;SARS protein;Seryl-tRNA synthetase variant;Seryl-tRNA synthetase	Q0VGA5_HUMAN;Q53HA4_HUMAN;Q5T5C7_HUMAN;SYSC_HUMAN
NaN	NaN	NaN	NaN	NaN	NaN	-1.39836	NaN	NaN	NaN	NaN	NaN	NaN	A8K559;Q6NZY4;Q7L2P6;Q8N2K5;Q96SK7;Q9NSS2;Q9NSS3	ZCCHC8	cDNA FLJ76187;Zinc finger CCHC domain-containing protein 8	A8K559_HUMAN;ZCHC8_HUMAN
NaN	NaN	NaN	NaN	NaN	3.11329	2.93374	NaN	NaN	2.10309	1.76116	1.68878	1.86778	C9JHK9;C9JZV3;O60864;Q75MJ0;Q75MJ1;Q96TE8;Q9UG63	ABCF2;HUSSY-18;hCG_1643314	Putative uncharacterized protein ABCF2;ATP-binding cassette sub-family F member 2;Iron-inhibited ABC transporter 2;ATP-binding cassette, sub-family F (GCN20), member 2;ATP-binding cassette, sub-family F (GCN20), member 2, isoform CRA_b;ATP-binding cassette, sub-family F (GCN20), member 2, isoform CRA_d	ABCF2_HUMAN;C9JHK9_HUMAN;C9JZV3_HUMAN;Q75MJ0_HUMAN;Q75MJ1_HUMAN
NaN	NaN	NaN	NaN	NaN	NaN	-2.10836	NaN	-0.187904	-1.94332	-1.60603	-4.15137	-3.25842	A0JBR2;A8K024;B2RBA9;B4E0F9;Q2HIX7;Q8J022;Q96T88;Q9H6S6;Q9P115;Q9P1U7	hNp95;UHRF1;hCG_23497;ICBP90;NP95;RNF106	HNP95;UHRF1 protein;Ubiquitin-like, containing PHD and RING finger domains, 1, isoform CRA_a;cDNA FLJ78091, highly similar to Homo sapiens ubiquitin-like, containing PHD and RING finger domains, 1 (UHRF1), mRNA;cDNA, FLJ95411, highly similar to Homo sapiens ubiquitin-like, containing PHD and RING finger domains, 1 (UHRF1), mRNA;cDNA FLJ60383, highly similar to Ubiquitin-like PHD and RING fingerdo…	A0JBR2_HUMAN;A8K024_HUMAN;B2RBA9_HUMAN;B4E0F9_HUMAN;Q2HIX7_HUMAN;UHRF1_HUMAN
-0.125935	NaN	NaN	NaN	NaN	NaN	NaN	NaN	0.0440444	NaN	NaN	NaN	NaN	B3KXA2;B4DTM7;B4E3Q9;P18206;Q16450;Q5JQ13;Q5SWX2;Q7Z3B8;Q8IXU7	VCL;RP11-178G16.3-002	cDNA FLJ45031 fis, clone BRAWH3018548, highly similar to Vinculin;cDNA FLJ53006, highly similar to Vinculin;cDNA FLJ59659, highly similar to Vinculin;Vinculin;Metavinculin	B3KXA2_HUMAN;B4DTM7_HUMAN;B4E3Q9_HUMAN;Q5JQ13_HUMAN;VINC_HUMAN
NaN	NaN	NaN	NaN	NaN	NaN	NaN	NaN	-0.102465	3.66623	NaN	NaN	NaN	B1AQM5;B4E1L0;C9JHJ3;P30520;Q5SY84;Q96EG7	ADSS;ADSS2;RP11-518L10.4-002	Adenylosuccinate synthetase isozyme 2;Adenylosuccinate synthetase, acidic isozyme;IMP--aspartate ligase 2;Adenylosuccinate synthetase;Adenylosuccinate synthase	B4E1L0_HUMAN;PURA2_HUMAN;Q5SY84_HUMAN
0.0714881	-0.491083	-0.813652	-0.167101	-0.254857	-2.02786	-1.75025	NaN	NaN	NaN	NaN	NaN	NaN	A8K6E7;P35251;Q14756;Q5XKF5;Q6PKU0;Q86V41;Q86V46	RFC1;RFC140;LLDBP	Replication factor C subunit 1;Activator 1 subunit 1;Replication factor C large subunit;Replication factor C 140 kDa subunit;Activator 1 140 kDa subunit;Activator 1 large subunit;DNA-binding protein PO-GA;LLDBP	Q14756_HUMAN;RFC1_HUMAN
NaN	NaN	NaN	NaN	NaN	1.67655	2.33027	NaN	NaN	NaN	NaN	NaN	NaN	Q9NRH3;A6NDI4;Q32NB2	TUBG2	Tubulin gamma-2 chain;Gamma-2-tubulin	TBG2_HUMAN
NaN	NaN	NaN	NaN	0.651408	-0.0740944	-0.180561	-0.0219061	0.0157831	-0.0209111	-0.156997	-0.352081	-0.39703	Q9UNX3;B3KY82	RPL26L1;RPL26P1	60S ribosomal protein L26-like 1	RL26L_HUMAN
0.0729976	NaN	NaN	NaN	NaN	NaN	NaN	NaN	NaN	2.09659	1.47373	NaN	0.848718	A8K529;B2RNR4;B3KP09;Q08J23;Q9BVN4;Q9H858;Q9NXD9	NSUN2;SAKI;TRM4	cDNA FLJ76184, highly similar to Homo sapiens NOL1/NOP2/Sun domain family, member 2 (NSUN2), mRNA;tRNA (cytosine-5-)-methyltransferase NSUN2;NOL1/NOP2/Sun domain family member 2;tRNA (cytosine-5-)-methyltransferase;tRNA methyltransferase 4 homolog;Substrate of AIM1/Aurora kinase B;cDNA FLJ30894 fis, clone FEBRA2005416, highly similar to Homo sapiens NOL1/NOP2/Sun domain family, member 2 (NSUN2), …	A8K529_HUMAN;B3KP09_HUMAN;NSUN2_HUMAN
-0.176887	NaN	0.204266	-0.0180643	-0.160992	-1.13868	-1.25412	NaN	NaN	-0.792356	0.137241	-0.469573	-1.40637	A6NGM1;A8K4T4;B7Z7V8;Q13025;Q13826;Q6P2E9;Q6ZR12;Q7Z6H7	EDC4;HEDLS	Enhancer of mRNA-decapping protein 4;Human enhancer of decapping large subunit;Autoantigen Ge-1;Autoantigen RCD-8;cDNA FLJ53245, highly similar to Homo sapiens autoantigen (RCD-8), mRNA	B7Z7V8_HUMAN;EDC4_HUMAN
0.153546	-0.0289935	NaN	NaN	NaN	-0.392867	-0.296261	NaN	0.102053	NaN	NaN	NaN	0.216858	A8K6I4;B4E3M6;C9JQ96;P42285;Q2M386;Q6MZZ8;Q6P170;Q8N5R0;Q8TAG2	SKIV2L2;KIAA0052	cDNA FLJ76877, highly similar to Homo sapiens superkiller viralicidic activity 2-like 2 (SKIV2L2), mRNA;cDNA FLJ55446, highly similar to Superkiller viralicidic activity 2-like 2 (EC 3.6.1.-);Putative uncharacterized protein SKIV2L2;Superkiller viralicidic activity 2-like 2;ATP-dependent helicase SKIV2L2	A8K6I4_HUMAN;B4E3M6_HUMAN;SK2L2_HUMAN
NaN	0.0176507	NaN	-0.910502	NaN	0.0423527	-1.06809	NaN	NaN	NaN	NaN	NaN	NaN	A8K276;B7Z1I6;B7Z1P6;B7Z292;Q2TBD5;Q4LE57;Q6AHY7;Q96HM0;Q96HM1;Q9NUL3;Q9NVI5;Q9UGG6	STAU2;hCG_1810951;STAU2 variant protein	cDNA FLJ78317, highly similar to Homo sapiens staufen, RNA binding protein, homolog 2 (Drosophila) (STAU2), mRNA;cDNA FLJ58766, highly similar to Double-stranded RNA-binding protein Staufen homolog 2;cDNA FLJ57953, highly similar to Double-stranded RNA-binding protein Staufen homolog 2;cDNA FLJ58771, highly similar to Double-stranded RNA-binding protein Staufen homolog 2;Staufen, RNA binding prot…	A8K276_HUMAN;B7Z1I6_HUMAN;B7Z1P6_HUMAN;B7Z292_HUMAN;Q2TBD5_HUMAN;Q4LE57_HUMAN;STAU2_HUMAN
NaN	NaN	NaN	NaN	NaN	NaN	NaN	NaN	NaN	2.86061	NaN	NaN	4.6416	O00194;B2RAB0;Q9BZB6	RAB27B	Ras-related protein Rab-27B;C25KG	RB27B_HUMAN
-0.0542725	NaN	NaN	NaN	NaN	3.81897	NaN	NaN	NaN	NaN	NaN	NaN	NaN	B2RDG0;P25789;Q53XP2;Q567Q5;Q7Z474;Q8TBD1	PSMA4;HC9;PSC9	Proteasome subunit alpha type;Proteasome subunit alpha type-4;Proteasome component C9;Macropain subunit C9;Multicatalytic endopeptidase complex subunit C9;Proteasome subunit L;PSMA4 protein;Proteasome subunit beta type	B2RDG0_HUMAN;PSA4_HUMAN;Q7Z474_HUMAN
0.162983	NaN	NaN	NaN	NaN	NaN	NaN	NaN	-0.0198723	3.59094	3.76924	3.82411	3.92951	B2R9S4;B4DU58;B8ZZL6;B8ZZS7;P40121;Q53SA7	CAPG;AFCP;MCP	cDNA, FLJ94534, highly similar to Homo sapiens capping protein (actin filament), gelsolin-like(CAPG), mRNA;cDNA FLJ51488, highly similar to Macrophage capping protein;Putative uncharacterized protein CAPG;Macrophage-capping protein;Actin regulatory protein CAP-G	B2R9S4_HUMAN;B4DU58_HUMAN;B8ZZL6_HUMAN;B8ZZS7_HUMAN;CAPG_HUMAN
NaN	NaN	NaN	NaN	NaN	NaN	NaN	NaN	0.394514	4.19956	NaN	NaN	NaN	A8KA25;B4DJI9;C7C5T4;Q13094;Q53XV4	LCP2	cDNA FLJ76481, highly similar to Homo sapiens lymphocyte cytosolic protein 2 (SH2 domain containing leukocyte protein of 76kDa) (LCP2), mRNA;cDNA FLJ57378, highly similar to Lymphocyte cytosolic protein 2;Lymphocyte cytosolic protein 2;SH2 domain-containing leukocyte protein of 76 kDa;SLP-76 tyrosine phosphoprotein	A8KA25_HUMAN;B4DJI9_HUMAN;C7C5T4_HUMAN;LCP2_HUMAN
-0.0332151	2.47802	2.31301	0.0554714	-0.0264254	2.41173	2.25994	1.78304	0.0275787	1.6796	2.30574	1.66589	2.19295	B0QZ61;B4DEF7;P11021;Q2EF78;Q2KHP4;Q9NPF1;Q9UK02	HSPA5;GRP78	78 kDa glucose-regulated protein;Heat shock 70 kDa protein 5;Immunoglobulin heavy chain-binding protein;Endoplasmic reticulum lumenal Ca(2+)-binding protein grp78;cDNA FLJ60062, highly similar to 78 kDa glucose-regulated protein;HSPA5 protein	B4DEF7_HUMAN;GRP78_HUMAN
-0.0166141	NaN	NaN	NaN	NaN	NaN	3.74438	NaN	NaN	NaN	NaN	NaN	NaN	B3KWM2;Q5JS48;Q9BRI0;Q9H6Q0;Q9H809;Q9H8K9;Q9NRF8	CTPS2;RP11-759L5.3-004	CTP synthase 2;UTP--ammonia ligase 2;CTP synthetase 2;CTP synthase II;cDNA: FLJ22001 fis, clone HEP06629	PYRG2_HUMAN;Q5JS48_HUMAN;Q9H6Q0_HUMAN
-0.0977025	NaN	NaN	NaN	NaN	1.57755	1.64496	NaN	-0.125148	NaN	NaN	NaN	NaN	A8K1A8;B2WTN6;B4DH29;B4DHJ3;B4DR40;C9J2Y9;C9J4M6;C9JMN3;C9JPI8;C9JZW8;P30876;Q8IZ61	POLR2B;rpB2	DNA-directed RNA polymerase II subunit RPB2;DNA-directed RNA polymerase II subunit B;RNA polymerase II subunit B2;RNA polymerase II subunit 2;DNA-directed RNA polymerase II 140 kDa polypeptide;RpB2;DNA-directed RNA polymerase;Putative uncharacterized protein POLR2B	B2WTN6_HUMAN;B4DH29_HUMAN;B4DHJ3_HUMAN;B4DR40_HUMAN;C9J2Y9_HUMAN;C9J4M6_HUMAN;C9JMN3_HUMAN;C9JZW8_HUMAN;RPB2_HUMAN
-0.0662763	-1.65988	NaN	-0.731705	-0.529843	NaN	0.0280033	NaN	-0.0858488	1.01584	0.640714	0.503405	NaN	B4DM10;B4DSQ1;B5MEG9;B9ZVR1;C9JFC3;P27816;Q05D06;Q13082;Q59FT2;Q68D74;Q6NX68;Q6ZUW9;Q86V26;Q86Y04;Q96A76;Q96NS9	MAP4	cDNA FLJ58263, highly similar to Microtubule-associated protein 4;Microtubule-associated protein;Putative uncharacterized protein MAP4;Microtubule-associated protein 4;MAP4 protein	B4DM10_HUMAN;B4DSQ1_HUMAN;B5MEG9_HUMAN;B9ZVR1_HUMAN;C9JFC3_HUMAN;MAP4_HUMAN;Q05D06_HUMAN;Q6NX68_HUMAN;Q86Y04_HUMAN
NaN	-0.361095	NaN	NaN	NaN	-0.374066	0.0506061	-0.411535	NaN	NaN	NaN	NaN	NaN	B4DV13;Q05D05;Q6IAI6;Q6PIM0;Q8IXL5;Q9P0T8;Q9Y3C1	NOP16;HSPC111;hCG_1980223;CGI-117	cDNA FLJ51327, highly similar to Protein CGI-117;NOP16 protein;Putative uncharacterized protein HSPC111;Nucleolar protein 16;HBV pre-S2 trans-regulated protein 3;HSPC185	B4DV13_HUMAN;NOP16_HUMAN;Q05D05_HUMAN;Q6PIM0_HUMAN;Q9P0T8_HUMAN
-0.0212186	NaN	NaN	NaN	NaN	NaN	NaN	NaN	NaN	NaN	NaN	NaN	NaN	B4E2N4;Q17R22;Q6AI41;Q75PQ6;Q75PQ7;Q75PY8;Q75PY9;Q7LG56;Q86YE3;Q9NPD6;Q9NTD8;Q9NUW3	RRM2B;hCG_14884;P53R2;DKFZp686M05248	Ribonucleotide reductase M2 B (TP53 inducible), isoform CRA_c;cDNA FLJ52060, highly similar to Ribonucleoside-diphosphate reductase M2 subunit B (EC 1.17.4.1);Ribonucleoside-diphosphate reductase subunit M2 B;TP53-inducible ribonucleotide reductase M2 B;p53-inducible ribonucleotide reductase small subunit 2-like protein;Putative uncharacterized protein DKFZp686M05248	B4E2N4_HUMAN;Q6AI41_HUMAN;RIR2B_HUMAN
NaN	NaN	NaN	0.00550719	0.0473989	-2.37984	NaN	NaN	NaN	NaN	NaN	NaN	NaN	C9JNJ1;Q05DG0;Q86X86;Q96T23;Q9H3L8;Q9NVZ8;Q9NYU0	RSF1;HBXAP;XAP8	Putative uncharacterized protein RSF1;RSF1 protein;Remodeling and spacing factor 1;Hepatitis B virus X-associated protein;HBV pX-associated protein 8;p325 subunit of RSF chromatin-remodeling complex	Q05DG0_HUMAN;RSF1_HUMAN
NaN	NaN	NaN	NaN	NaN	NaN	2.5966	NaN	NaN	NaN	NaN	NaN	NaN	B2RA86;B4DDE7;B4DIB6;B4DM66;B4DS31;B4DSZ2;B4DT00;B4DZ01;B7ZAN9;O95319;Q5VZZ6;Q7KYU4;Q8N499;Q92950;Q96NW9;Q96RQ5;Q96RQ6;Q9UL67	CELF2;BRUNOL3;CUGBP2;ETR3;NAPOR;RP11-544P1.2-003	cDNA, FLJ94762, highly similar to Homo sapiens CUG triplet repeat, RNA binding protein 2 (CUGBP2),mRNA;cDNA FLJ54335, highly similar to Homo sapiens CUG triplet repeat, RNA binding protein 2 (CUGBP2), transcript variant 3, mRNA;cDNA FLJ51739, highly similar to Homo sapiens CUG triplet repeat, RNA binding protein 2 (CUGBP2), transcript variant 2, mRNA;cDNA FLJ50576, highly similar to Homo sapiens …	B2RA86_HUMAN;B4DDE7_HUMAN;B4DIB6_HUMAN;B4DM66_HUMAN;B4DS31_HUMAN;B4DSZ2_HUMAN;B4DT00_HUMAN;B4DZ01_HUMAN;CELF2_HUMAN;Q5VZZ6_HUMAN
0.0827026	NaN	NaN	-0.0708015	NaN	-0.573375	-1.01249	NaN	NaN	NaN	NaN	NaN	0.310456	Q9NZB2;A6NGU0;C4AMC6;O60649;Q14688;Q4VXF4;Q4VXF5;Q4VXG2;Q86V69;Q96I21;Q9NZB1	FAM120A;C9orf10;KIAA0183;OSSA	Constitutive coactivator of PPAR-gamma-like protein 1;Oxidative stress-associated Src activator;Protein FAM120A	F120A_HUMAN
0.231801	NaN	NaN	NaN	NaN	NaN	NaN	NaN	NaN	NaN	NaN	NaN	NaN	Q15836;Q6FGG2;Q9BRV4	VAMP3;SYB3;hCG_21813	Vesicle-associated membrane protein 3;Synaptobrevin-3;Cellubrevin;VAMP3 protein;Vesicle-associated membrane protein 3 (Cellubrevin);cDNA, FLJ92013, Homo sapiens vesicle-associated membrane protein 3 (cellubrevin)(VAMP3), mRNA	Q6FGG2_HUMAN;Q9BRV4_HUMAN;VAMP3_HUMAN
NaN	0.718165	0.689925	-0.156655	NaN	0.285706	0.580435	NaN	NaN	1.7108	1.22076	0.871707	1.02098	B5BU07;B5BUD2;P32846;P35250;Q75MT5;Q9BU93	RFC2;hCG_18034	Replication factor C subunit 2;Activator 1 subunit 2;Replication factor C 40 kDa subunit;Activator 1 40 kDa subunit;Replication factor C 2 isoform 1;Putative uncharacterized protein RFC2;Replication factor C (Activator 1) 2, 40kDa;Replication factor C (Activator 1) 2, 40kDa, isoform CRA_a	B5BUD2_HUMAN;Q75MT5_HUMAN;RFC2_HUMAN
NaN	NaN	NaN	NaN	0.201634	NaN	NaN	NaN	NaN	NaN	NaN	NaN	NaN	B4DYC0;C9JZD6;Q5JRD1;Q5JRD2;Q5JU45;Q5JU46;Q5VYC4;Q8IZY8;Q8NFD5;Q8TEE4;Q8TEV0;Q8TF02;Q99491;Q9NWF5;Q9ULI5	ARID1B;BAF250B;DAN15;KIAA1235;OSA2;RP11-419L10.1;RP11-419L10.1-006;RP11-419L10.1-002;RP11-419L10.1-004;FLJ00253	cDNA FLJ57012, highly similar to AT-rich interactive domain-containing protein 1B;Putative uncharacterized protein ARID1B;AT-rich interactive domain-containing protein 1B;Osa homolog 2;p250R;BRG1-binding protein hELD/OSA1;BRG1-associated factor 250b;Novel protein;FLJ00253 protein;cDNA FLJ10059 fis, clone HEMBA1001405	ARI1B_HUMAN;B4DYC0_HUMAN;C9JZD6_HUMAN;Q5JRD2_HUMAN;Q5JU45_HUMAN;Q5JU46_HUMAN;Q8TEE4_HUMAN;Q9NWF5_HUMAN
NaN	NaN	NaN	NaN	NaN	NaN	NaN	NaN	NaN	NaN	NaN	NaN	0.935007	B2RA10;O14580;O95350;Q5U0L9;Q9NSB9;Q9NSC0;Q9NSC1;Q9NSC5	HOMER3;hCG_36784	Homer homolog 3 (Drosophila), isoform CRA_b;cDNA FLJ42459 fis, clone BRACE2018762, highly similar to Homer protein homolog 3;cDNA, FLJ94648, Homo sapiens homer homolog 3 (Drosophila) (HOMER3), mRNA;Homer protein homolog 3;Homer homolog 3 (Drosophila);Homer-3B protein	B2RA10_HUMAN;HOME3_HUMAN;Q5U0L9_HUMAN;Q9NSC1_HUMAN
NaN	NaN	NaN	NaN	NaN	3.54903	NaN	NaN	NaN	NaN	NaN	NaN	NaN	B0FXP0;B2R8T6;B4DZT8;Q06609;Q5U0A5;Q6FHX9;Q6TAR4;Q6ZNA8;Q9BV60;Q9NZG9	RAD51;hCG_1998805;RAD51A;RECA	RAD51 homolog (RecA homolog, E. coli) (S. cerevisiae), isoform CRA_b;Rad51 variant;DNA repair protein RAD51 homolog 1;RAD51 homolog A;cDNA FLJ54207, moderately similar to Homo sapiens RAD51 homolog, transcript variant 2, mRNA;RAD51 homolog (RecA homolog, E. coli) (S. cerevisiae);Rad51;RAD51 homolog (RecA homolog, E. coli) (S. cerevisiae), isoform CRA_e;cDNA FLJ16262 fis, clone IMR322008651, highl…	B4DZT8_HUMAN;Q5U0A5_HUMAN;Q6TAR4_HUMAN;Q9NZG9_HUMAN;RAD51_HUMAN
NaN	NaN	NaN	NaN	NaN	NaN	NaN	NaN	0.0728604	NaN	NaN	NaN	NaN	B4DT46;P13498;Q14090;Q9BR72	CYBA	cDNA FLJ57889, highly similar to Cytochrome b-245 light chain;Cytochrome b-245 light chain;p22 phagocyte B-cytochrome;Neutrophil cytochrome b 22 kDa polypeptide;p22-phox;Cytochrome b(558) alpha chain;Cytochrome b558 subunit alpha;Superoxide-generating NADPH oxidase light chain subunit	B4DT46_HUMAN;CY24A_HUMAN
NaN	NaN	NaN	NaN	NaN	NaN	NaN	NaN	NaN	-4.18499	NaN	NaN	NaN	Q6NZ53;Q96J01	THOC3	THOC3 protein;THO complex subunit 3;TEX1 homolog;hTREX45	Q6NZ53_HUMAN;THOC3_HUMAN
-0.00640533	0.194361	-0.360638	-0.148218	-0.202107	-0.054779	-0.184933	NaN	NaN	-0.0647449	0.571822	-1.03661	-0.628185	B3KMR5;B3KPQ2;B3KY97;B4DK00;Q5JTH8;Q5JTH9;Q69YK4;Q96E87;Q9BUH3;Q9Y4C7	RRP12;KIAA0690	cDNA FLJ12434 fis, clone NT2RM1000037, highly similar to Homo sapiens KIAA0690 protein;cDNA FLJ32052 fis, clone NTONG2001532, weakly similar to NEUROFILAMENT TRIPLET M PROTEIN;cDNA FLJ16235 fis, clone FEBRA2028516;cDNA FLJ58506;RRP12-like protein	B3KMR5_HUMAN;B3KPQ2_HUMAN;B3KY97_HUMAN;B4DK00_HUMAN;RRP12_HUMAN
NaN	NaN	NaN	NaN	-0.148753	0.0202674	0.0794293	0.262504	NaN	-0.529471	-0.787692	-0.946282	-1.68576	Q9UKD2;B3KNB3;Q5TG55;Q96SS6;Q9BPV9	MRTO4;C1orf33;MRT4	mRNA turnover protein 4 homolog	MRT4_HUMAN
NaN	NaN	NaN	-0.438932	NaN	NaN	NaN	NaN	NaN	NaN	NaN	NaN	-0.127258	C9J326;C9JIS4;C9JRU7;O94942;Q6P2B8;Q6ZVJ5;Q86YR7;Q8N318	MCF2L2;DRG;KIAA0861	Putative uncharacterized protein MCF2L2;Probable guanine nucleotide exchange factor MCF2L2;MCF2-transforming sequence-like protein 2;Dbs-related Rho family guanine nucleotide exchange factor	B4DWV8_HUMAN;C9J326_HUMAN;MF2L2_HUMAN
0.187134	-0.145221	-0.0883007	-0.0471196	0.0954519	1.02812	-0.722586	NaN	-0.057692	-0.413702	-0.251659	-1.26634	-1.44148	Q05D20;Q5VTK6;Q6P0P7;Q6PJV4;Q7Z5U1;Q9Y2W1	THRAP3;TRAP150	THRAP3 protein;Thyroid hormone receptor-associated protein 3;Thyroid hormone receptor-associated protein complex 150 kDa component	Q05D20_HUMAN;Q6P0P7_HUMAN;Q6PJV4_HUMAN;Q7Z5U1_HUMAN;TR150_HUMAN
-0.0505174	NaN	NaN	NaN	NaN	NaN	NaN	NaN	NaN	NaN	NaN	NaN	NaN	A6H8X6;B3KWD2;B4DF65;B4DJ27;Q6PJL4;Q6ZWC7;Q9ULM0	PLEKHH1;KIAA1200	Pleckstrin homology domain-containing family H member 1;cDNA FLJ42797 fis, clone BRAWH3008697, highly similar to Homo sapiens pleckstrin homology domain containing, family H member 1, mRNA;cDNA FLJ55536, highly similar to Homo sapiens pleckstrin homology domain containing, family H member 1, mRNA;cDNA FLJ56902, highly similar to Homo sapiens pleckstrin homology domain containing, family H member …	B3KWD2_HUMAN;B4DF65_HUMAN;B4DJ27_HUMAN;PKHH1_HUMAN
0.194844	0.493642	-0.0677423	-0.182057	-0.100298	0.268608	0.112233	0.166794	-0.077589	-0.693766	-0.268348	-0.878215	-0.847103	B3KN82;B4DUY3;Q53SA4;Q6PK08;Q9P036;Q9UFN3;Q9Y2X3	NOP58;NOL5;NOP5;HSPC120	cDNA FLJ13913 fis, clone Y79AA1000231, highly similar to Nucleolar protein NOP5;cDNA FLJ56668, highly similar to Nucleolar protein NOP5;Nucleolar protein 58;Nucleolar protein 5	B3KN82_HUMAN;B4DUY3_HUMAN;NOP58_HUMAN
NaN	-0.189287	NaN	NaN	NaN	1.54713	0.619272	1.22216	NaN	NaN	NaN	NaN	NaN	A8K3P0;B7ZKK7;C9JZT2;P19525;Q05CP4;Q52M43;Q6PK38;Q7Z6F6;Q8IW76;Q9UIR4	EIF2AK2;PKR;PRKR	Interferon-induced, double-stranded RNA-activated protein kinase;Interferon-inducible RNA-dependent protein kinase;Eukaryotic translation initiation factor 2-alpha kinase 2;Protein kinase RNA-activated;p68 kinase;P1/eIF-2A protein kinase;EIF2AK2 protein;Putative uncharacterized protein EIF2AK2;Interferon-inducible double-stranded RNA-dependent protein kinase	B7ZKK7_HUMAN;C9JZT2_HUMAN;E2AK2_HUMAN;Q05CP4_HUMAN;Q6PK38_HUMAN;Q7Z6F6_HUMAN;Q8IW76_HUMAN
NaN	NaN	NaN	NaN	NaN	NaN	-0.628675	NaN	NaN	-0.0947764	0.32008	NaN	NaN	A8K849;B2RNR5;B2RNR6;B3KP82;B3KVS4;B5MEH6;Q05C08;Q05D65;Q3B7X5;Q6P5A3;Q86UA0;Q96KR1;Q9H6V4;Q9NTI1;Q9Y687	ZFR	cDNA FLJ75527, highly similar to Homo sapiens zinc finger RNA binding protein (ZFR), mRNA;Zinc finger RNA-binding protein;M-phase phosphoprotein homolog;Zinc finger RNA binding protein;cDNA FLJ31376 fis, clone NESOP1000010, highly similar to Homo sapiens zinc finger RNA binding protein (ZFR), mRNA;cDNA FLJ60545, highly similar to Homo sapiens zinc finger RNA binding protein (ZFR), mRNA;cDNA FLJ41…	A8K849_HUMAN;B2RNR6_HUMAN;B3KP82_HUMAN;B3KVS4_HUMAN;B5MEH6_HUMAN;Q05D65_HUMAN;ZFR_HUMAN
NaN	NaN	NaN	NaN	NaN	NaN	NaN	NaN	NaN	NaN	NaN	0.370657	1.21319	P35227;A6NGD8	PCGF2;MEL18;RNF110;ZNF144	Polycomb group RING finger protein 2;DNA-binding protein Mel-18;RING finger protein 110;Zinc finger protein 144	PCGF2_HUMAN
-0.0139605	NaN	NaN	NaN	NaN	NaN	NaN	NaN	0.0169242	NaN	NaN	NaN	NaN	B3KVE3;B4DLV7;O43928;P50395;Q5SX86;Q5SX87;Q5SX88;Q5SX90;Q5SX91;Q6IAT1;Q8TB95;Q9UQM6	GDI2;RABGDIB;RP11-318E3.2-004;RP11-318E3.2-005;RP11-318E3.2-002;RP11-318E3.2-007;RP11-318E3.2-003;RP11-318E3.2-001;hCG_24071	cDNA FLJ16452 fis, clone BRAWH3002467, highly similar to RAB GDP DISSOCIATION INHIBITOR BETA;cDNA FLJ60299, highly similar to Rab GDP dissociation inhibitor beta;Rab GDP dissociation inhibitor beta;Guanosine diphosphate dissociation inhibitor 2;GDP dissociation inhibitor 2;cDNA FLJ60305, highly similar to Rab GDP dissociation inhibitor beta;GDI2 protein;GDP dissociation inhibitor 2 isoform 1;GDP …	B3KVE3_HUMAN;B4DLV7_HUMAN;GDIB_HUMAN;Q5SX86_HUMAN;Q5SX87_HUMAN;Q5SX90_HUMAN;Q5SX91_HUMAN;Q6IAT1_HUMAN;Q8TB95_HUMAN
NaN	NaN	NaN	NaN	0.113701	0.891081	NaN	-0.236462	NaN	-0.861241	NaN	NaN	NaN	C9JR73;Q53QZ9;Q53RX8;Q53SC0;Q9BTC8;Q9NSP2;Q9ULF4	MTA3;tmp_locus_6;KIAA1266	Putative uncharacterized protein MTA3;Putative uncharacterized protein tmp_locus_6;Metastasis-associated protein MTA3	C9JR73_HUMAN;MTA3_HUMAN;Q53QZ9_HUMAN;Q53RX8_HUMAN;Q53SC0_HUMAN
NaN	NaN	3.74599	NaN	NaN	5.24962	3.23643	3.61943	NaN	NaN	3.82446	NaN	NaN	A4D1E6;A6NK51;A8WFP6;B4DHG5;B4DK59;B4DNM2;C9IYJ9;C9JCM0;C9JWL6;O94921;Q75N06;Q75N22;Q8N764;Q9H3D7;Q9UDR0	CDK14;KIAA0834;PFTK1	Cell division protein kinase 14;Serine/threonine-protein kinase PFTAIRE-1;cDNA FLJ59558, highly similar to Serine/threonine-protein kinase PFTAIRE-1 (EC 2.7.11.22);Putative uncharacterized protein CDK14	B4DK59_HUMAN;C9IYJ9_HUMAN;C9JWL6_HUMAN;CDK14_HUMAN
-0.0275279	NaN	NaN	NaN	NaN	NaN	NaN	NaN	NaN	NaN	NaN	NaN	NaN	B2RAH5;B4DZ09;O14974;Q2NKL4;Q569H0;Q86WU3;Q8NFR6;Q9BYH0	PPP1R12A;MBS;MYPT1	cDNA, FLJ94919, highly similar to Homo sapiens protein phosphatase 1, regulatory (inhibitor) subunit 12A (PPP1R12A), mRNA;cDNA FLJ50923, highly similar to Protein phosphatase 1 regulatory subunit 12A;Protein phosphatase 1 regulatory subunit 12A;Myosin phosphatase-targeting subunit 1;Protein phosphatase myosin-binding subunit	B2RAH5_HUMAN;B4DZ09_HUMAN;MYPT1_HUMAN
-0.256959	NaN	NaN	NaN	NaN	NaN	NaN	NaN	NaN	NaN	NaN	NaN	NaN	A1X4Q1;A1X4Q2;A7E2D8;A8K8U3;B1APW5;B1APW6;P23634;Q13450;Q13452;Q13455;Q16817;Q68DH9;Q7Z3S1	ATP2B4;RP11-397P13.1-002;hCG_18445;ATP2B2;MXRA1;DKFZp686M088	PMCA4b;PMCA4x;ATP2B4 protein;cDNA FLJ78761, highly similar to Homo sapiens ATPase, Ca++ transporting, plasma membrane 4 (ATP2B4), transcript variant 1, mRNA;ATPase, Ca++ transporting, plasma membrane 4;ATPase, Ca++ transporting, plasma membrane 4, isoform CRA_a;Plasma membrane calcium-transporting ATPase 4;Plasma membrane calcium ATPase isoform 4;Plasma membrane calcium pump isoform 4;Matrix-remo…	A1X4Q1_HUMAN;A1X4Q2_HUMAN;A7E2D8_HUMAN;A8K8U3_HUMAN;AT2B4_HUMAN;B1APW5_HUMAN;Q68DH9_HUMAN
-0.0702696	NaN	-1.19694	0.437174	0.278223	-0.787098	-1.11391	NaN	NaN	NaN	NaN	NaN	NaN	B4DLG2;B4DYM8;C9J0L0;O75152;Q0D2N5;Q6AHY4;Q6AHY9;Q6AW79;Q6AWA1;Q6PJK4;Q86XZ7	ZC3H11A;KIAA0663;ZC3HDC11A	cDNA FLJ58196, highly similar to Zinc finger CCCH domain-containing protein 11A;cDNA FLJ60373, highly similar to Zinc finger CCCH domain-containing protein11A;Putative uncharacterized protein ZC3H11A;Zinc finger CCCH domain-containing protein 11A;ZC3H11A protein	B4DLG2_HUMAN;B4DYM8_HUMAN;C9J0L0_HUMAN;Q0D2N5_HUMAN;ZC11A_HUMAN
NaN	NaN	NaN	NaN	NaN	NaN	0.0597706	NaN	NaN	NaN	NaN	NaN	NaN	A4D1T0;Q9H0J9;Q9H610;Q9NP36;Q9NTI3	ZC3HDC1;PARP12;hCG_1811077;tcag7.1054	Poly (ADP-ribose) polymerase family, member 12, isoform CRA_b;Zinc finger CCCH type domain containing 1;Poly [ADP-ribose] polymerase 12;Zinc finger CCCH domain-containing protein 1	A4D1T0_HUMAN;PAR12_HUMAN
-0.0390732	NaN	NaN	NaN	NaN	3.309	3.43229	NaN	-0.237541	2.61768	2.90653	2.9203	3.13152	P54886;B2R5Q4;B7Z350;B7Z5X8;B7ZLP1;O95952;Q3KQU2;Q5T566;Q5T567;Q9UM72	ALDH18A1;GSAS;P5CS;PYCS	Delta-1-pyrroline-5-carboxylate synthase;Aldehyde dehydrogenase family 18 member A1;Glutamate 5-kinase;Gamma-glutamyl kinase;Gamma-glutamyl phosphate reductase;Glutamate-5-semialdehyde dehydrogenase;Glutamyl-gamma-semialdehyde dehydrogenase	P5CS_HUMAN
NaN	NaN	3.74599	NaN	NaN	5.24962	3.23643	3.61943	NaN	NaN	3.82446	NaN	NaN	A8K1U6;B2RCQ2;B4DGP5;Q00537;Q8NEB8	PCTK2;hCG_33122;CDK17	PCTAIRE protein kinase 2, isoform CRA_b;cDNA FLJ75213;Cell division protein kinase 17;Serine/threonine-protein kinase PCTAIRE-2;PCTAIRE-motif protein kinase 2;cDNA FLJ57365, highly similar to Serine/threonine-protein kinase PCTAIRE-2 (EC 2.7.11.22)	B4DGP5_HUMAN;CDK17_HUMAN
0.0238941	-0.604166	-0.51377	-0.476226	-0.375104	-1.71295	-1.56508	-0.799916	-0.0563112	-1.26123	-1.16984	-1.7809	-0.994643	B2RBW6;P16989;Q14121;Q59EB5;Q969N6;Q96B76;Q96GD7	CSDA;DBPA	DNA-binding protein A;Cold shock domain-containing protein A;Single-strand DNA-binding protein NF-GMB;CSDA protein variant;CSDA protein	DBPA_HUMAN;Q59EB5_HUMAN;Q96GD7_HUMAN
0.0187766	NaN	NaN	NaN	NaN	NaN	NaN	NaN	NaN	NaN	NaN	NaN	NaN	A5D8Z4;C5HTZ5;C5HTZ6;C5HTZ7;O15052;P54963;Q4VBX9;Q86WL5;Q8N673;Q96CZ6;Q9H4A3;Q9P1S9	WNK1;KDP;KIAA0344;PRKWNK1	WNK1 protein;Serine/threonine-protein kinase WNK1;Protein kinase with no lysine 1;Protein kinase lysine-deficient 1;Kinase deficient protein;Erythrocyte 65 kDa protein	A5D8Z4_HUMAN;Q96CZ6_HUMAN;WNK1_HUMAN
NaN	NaN	NaN	NaN	NaN	NaN	NaN	NaN	NaN	NaN	4.15145	NaN	0.682124	Q8IX12;A0JLT7;A1L4P7;A8K9D4;B4DNP8;B4DRK8;Q32NE3;Q5EBM3;Q5VUP6;Q6PIZ0;Q6X935;Q9H8N4;Q9NVA7;Q9NVQ0;Q9NWM6	CCAR1;CARP1;DIS	Cell division cycle and apoptosis regulator protein 1;Cell cycle and apoptosis regulatory protein 1;Death inducer with SAP domain	CCAR1_HUMAN
-0.159637	NaN	NaN	NaN	NaN	NaN	NaN	NaN	NaN	3.16101	4.32431	1.90676	3.06191	B3KMQ6;O96029;Q05BV5;Q4VXW3;Q4VXW4;Q4VXW5;Q6PK21;Q96CM2;Q9BQW1;Q9H4H0;Q9H7J5;Q9NZT2;Q9NZT3;Q9NZT4	OGFR;RP5-885L7.2-004;RP5-885L7.2-003	cDNA FLJ12172 fis, clone MAMMA1000684, highly similar to Opioid growth factor receptor;Opioid growth factor receptor;Zeta-type opioid receptor;Protein 7-60;OGFR protein	B3KMQ6_HUMAN;OGFR_HUMAN;Q05BV5_HUMAN;Q4VXW3_HUMAN;Q4VXW4_HUMAN;Q6PK21_HUMAN
0.351063	0.363772	NaN	NaN	NaN	-0.171207	0.160017	NaN	NaN	0.00676761	-0.289316	-1.17159	-1.09126	A0MNP2;B2R9I9;B4DQJ1;O75938;O95320;Q96DI7;Q9NSS8	WDR57;hCG_20041;SNRNP40;PRP8BP;SFP38;DKFZp434D199	CDW11/WDR57;WD repeat domain 57 (U5 snRNP specific), isoform CRA_a;cDNA FLJ90035 fis, clone HEMBA1001878, highly similar to WD repeat protein 57;cDNA, FLJ94417, highly similar to Homo sapiens WD repeat domain 57 (U5 snRNP specific) (WDR57), mRNA;cDNA FLJ56825, highly similar to WD repeat protein 57;U5 small nuclear ribonucleoprotein 40 kDa protein;U5 snRNP-specific 40 kDa protein;38 kDa-splicing …	A0MNP2_HUMAN;B2R9I9_HUMAN;B4DQJ1_HUMAN;Q9NSS8_HUMAN;SNR40_HUMAN
NaN	NaN	NaN	NaN	NaN	NaN	NaN	NaN	-0.107663	NaN	1.42239	NaN	NaN	B4DEN6;B4DVF4;B4E072;C9JDE9;C9JKE9;O43203;P09110;Q8NCW8;Q96CA6	ACAA1;ACAA;PTHIO	cDNA FLJ55549, highly similar to 3-ketoacyl-CoA thiolase, peroxisomal (EC 2.3.1.16);cDNA FLJ54941, highly similar to 3-ketoacyl-CoA thiolase, peroxisomal (EC 2.3.1.16);cDNA, FLJ79450, highly similar to 3-ketoacyl-CoA thiolase, peroxisomal (EC 2.3.1.16);cDNA FLJ61196, highly similar to 3-ketoacyl-CoA thiolase, peroxisomal (EC 2.3.1.16);Putative uncharacterized protein ACAA1;Clone 23623;3-ketoacyl-…	B4DEN6_HUMAN;B4DVF4_HUMAN;B4E072_HUMAN;C9JDE9_HUMAN;O43203_HUMAN;Q8NCW8_HUMAN;Q96CA6_HUMAN;THIK_HUMAN
-0.0357566	NaN	NaN	NaN	NaN	NaN	NaN	NaN	NaN	NaN	NaN	NaN	NaN	B3KY27;B7Z2M5;B7Z5L0;P54687;Q68DQ7;Q96MY9	BCAT1;BCT1;ECA39;DKFZp686E12175	Branched-chain-amino-acid aminotransferase;Branched-chain-amino-acid aminotransferase, cytosolic;Protein ECA39	B7Z2M5_HUMAN;BCAT1_HUMAN
NaN	NaN	NaN	NaN	NaN	2.79026	3.2629	NaN	-0.321946	2.27614	3.37948	2.51474	1.71277	B3KTN4;B4DJV2;O75390;Q0QEL2;Q71UT9;Q7KZH0;Q96FZ8;Q9BWN8	CS	Citrate synthase;Citrate synthase, mitochondrial	B3KTN4_HUMAN;B4DJV2_HUMAN;CISY_HUMAN;Q0QEL2_HUMAN
NaN	NaN	NaN	NaN	NaN	2.52941	3.41359	NaN	NaN	NaN	2.31988	NaN	2.0915	B4DRL5;B4DZ20;B7Z1S8;Q5BLP5;Q5JVZ4;Q5JVZ5;Q5JVZ6;Q5JVZ8;Q5JW01;Q7Z5G9;Q96CJ2;Q96JJ3;Q96ME5;Q96PA9;Q9H938;Q9H9L5;Q9HAH0;Q9NQQ6	ELMO2;RP11-394O2.2-002;RP11-394O2.2-004;hCG_1811050;CED12A;KIAA1834;RP11-394O2.2-005;RP11-394O2.2-007;RP11-394O2.2-003	cDNA FLJ60834, highly similar to Engulfment and cell motility protein 2 (CED-12 homolog A);cDNA FLJ56422, highly similar to Engulfment and cell motility protein 2;cDNA FLJ56059, highly similar to Engulfment and cell motility protein 2;CH1551;Engulfment and cell motility 2;HCG1811050, isoform CRA_b;Engulfment and cell motility protein 2;Protein ced-12 homolog A;ELMO2 protein	B4DRL5_HUMAN;B4DZ20_HUMAN;B7Z1S8_HUMAN;ELMO2_HUMAN;Q5BLP5_HUMAN;Q5JVZ4_HUMAN;Q5JVZ5_HUMAN;Q5JVZ8_HUMAN;Q5JW01_HUMAN;Q7Z5G9_HUMAN
NaN	NaN	NaN	NaN	NaN	4.00014	3.70244	NaN	NaN	NaN	NaN	NaN	NaN	P28340;Q308M6;Q59FA0;Q8NER3;Q96H98	POLD1;POLD	DNA polymerase delta catalytic subunit;DNA polymerase subunit delta p125;DNA polymerase	DPOD1_HUMAN;Q308M6_HUMAN;Q59FA0_HUMAN
-0.147282	NaN	NaN	NaN	NaN	NaN	NaN	NaN	NaN	NaN	NaN	NaN	NaN	B4DEP6;B4DRM3;B4DS01;B4DS13;P23588;Q4G0E3;Q53HQ2;Q6GPH5;Q6IB46;Q7Z5Y0;Q8WYK5	EIF4B	cDNA FLJ59206, highly similar to Eukaryotic translation initiation factor 4B;cDNA FLJ54492, highly similar to Eukaryotic translation initiation factor 4B;cDNA FLJ59402, highly similar to Eukaryotic translation initiation factor 4B;cDNA FLJ59405, highly similar to Eukaryotic translation initiation factor 4B;Eukaryotic translation initiation factor 4B;EIF4B protein	B4DEP6_HUMAN;B4DRM3_HUMAN;B4DS01_HUMAN;B4DS13_HUMAN;IF4B_HUMAN;Q7Z5Y0_HUMAN
0.00748262	-0.041243	0.0176369	0.0370735	0.113834	-0.0798389	-0.171775	-0.0825664	0.040682	-0.294312	-0.227979	-0.336169	-0.428061	B4DDY5;Q07020;Q0QEW2;Q8WTZ6	RPL18	Ribosomal protein L18;60S ribosomal protein L18	B4DDY5_HUMAN;Q0QEW2_HUMAN;RL18_HUMAN
0.0657101	0.0356531	0.0922074	NaN	-0.134604	0.316959	-0.0790055	0.0806982	NaN	2.79476	2.46804	2.23977	2.09919	B5BU25;P26368;Q96HC5	U2AF2;U2AF65	U2 small nuclear RNA auxiliary factor 2 isoform b;Splicing factor U2AF 65 kDa subunit;U2 auxiliary factor 65 kDa subunit;U2 snRNP auxiliary factor large subunit	B5BU25_HUMAN;U2AF2_HUMAN
-0.0230646	NaN	NaN	NaN	NaN	NaN	NaN	NaN	NaN	NaN	NaN	NaN	NaN	A8K290;B4DP33;B4DRA7;B4DT01;Q16775	HAGH;GLO2;HAGH1	Hydroxyacylglutathione hydrolase, mitochondrial;Glyoxalase II;cDNA FLJ50821, highly similar to Homo sapiens hydroxyacylglutathione hydrolase (HAGH), transcript variant 1, mRNA;cDNA FLJ60347, highly similar to Homo sapiens hydroxyacylglutathione hydrolase (HAGH), transcript variant 1, mRNA	B4DP33_HUMAN;B4DT01_HUMAN;GLO2_HUMAN
NaN	NaN	NaN	NaN	NaN	NaN	NaN	NaN	NaN	3.21759	3.04953	3.14931	2.99219	A4D1K9;B2R6H7;B3KM69;B3KMX1;B5MD86;C9IZM0;C9J7E5;Q6NUM1;Q96G71;Q96GU9;Q9Y3R2;Q9Y5L0	TNPO3;IPO12	Transportin-3;Transportin-SR;Importin-12;cDNA, FLJ92955, highly similar to Homo sapiens transportin-SR (TRN-SR), mRNA;cDNA FLJ10401 fis, clone NT2RM4000421, highly similar to Transportin-3;cDNA FLJ12848 fis, clone NT2RP2003391, highly similar to Transportin-3;Putative uncharacterized protein TNPO3	B2R6H7_HUMAN;B3KM69_HUMAN;B3KMX1_HUMAN;B5MD86_HUMAN;C9IZM0_HUMAN;C9J7E5_HUMAN;TNPO3_HUMAN
NaN	0.208478	0.488309	0.0478305	NaN	NaN	-0.465739	NaN	NaN	NaN	NaN	NaN	NaN	A8K5G0;B4DSQ4;C9JI71;O15071;O60369;Q5HCH9;Q5JPH7;Q8IX01;Q8WUF7	SFRS14;KIAA0365;DKFZp779L2418	cDNA FLJ76836, highly similar to Homo sapiens splicing factor, arginine/serine-rich 14 (SFRS14), transcript variant 2, mRNA;cDNA FLJ55365, highly similar to splicing factor, arginine/serine-rich14;Putative uncharacterized protein SFRS14;Putative splicing factor, arginine/serine-rich 14;Arginine/serine-rich-splicing factor 14;Putative uncharacterized protein DKFZp779L2418	A8K5G0_HUMAN;B4DSQ4_HUMAN;Q5HCH9_HUMAN;SUGP2_HUMAN
NaN	NaN	NaN	NaN	NaN	NaN	NaN	NaN	-0.0836915	2.82194	2.77976	NaN	NaN	A5D8U8;A6NFI4;B4DDF4;B4DHU5;B4DN57;B4DUT8;Q53GK7;Q6FHC3;Q6FHE4;Q92578;Q99439	CNN2;hCG_21577	Calponin-2;Calponin H2, smooth muscle;Neutral calponin;Calponin 2, isoform CRA_a;Putative uncharacterized protein CNN2;cDNA FLJ44427 fis, clone UTERU2007724, highly similar to Homo sapiens calponin 2 (CNN2), transcript variant 2, mRNA;cDNA FLJ52469, highly similar to Calponin-2;cDNA FLJ52495, highly similar to Calponin-2;cDNA FLJ52701, highly similar to Calponin-2;cDNA FLJ52765, highly similar to…	B4DDF4_HUMAN;B4DHU5_HUMAN;B4DN57_HUMAN;B4DUT8_HUMAN;CNN2_HUMAN;Q53GK7_HUMAN;Q6FHC3_HUMAN;Q6FHE4_HUMAN
NaN	NaN	NaN	NaN	NaN	NaN	NaN	NaN	NaN	NaN	NaN	NaN	0.289362	B4DWV7;Q8IYV2;Q8NEH0;Q8TDR3;Q96F72;Q9H4N4;Q9NVM3;Q9UF59;Q9UHI6;Q9UIY0;Q9Y659	DDX20;DP103;GEMIN3	cDNA FLJ50269, highly similar to Probable ATP-dependent RNA helicase DDX20 (EC 3.6.1.-);DEAD (Asp-Glu-Ala-Asp) box polypeptide 20;DEAD-box corepressor DP103;Probable ATP-dependent RNA helicase DDX20;DEAD box protein 20;DEAD box protein DP 103;Component of gems 3;Gemin-3;Homo sapiens clone CDABP0082 mRNA sequence	B4DWV7_HUMAN;DDX20_HUMAN;Q8IYV2_HUMAN;Q8NEH0_HUMAN;Q8TDR3_HUMAN;Q9H4N4_HUMAN
-0.0193166	NaN	NaN	NaN	NaN	NaN	2.74332	NaN	-0.0708301	2.99229	1.78722	2.49745	2.94965	B3KWG6;B4DZA0;B4E0R6;C9J583;C9J5I6;C9J875;C9JMV5;C9JQT6;C9JXE0;C9JZ53;C9JZD8;O00410;O15257;Q5T576;Q5T577;Q5T578;Q86XC7;Q9BVS9	IPO5;KPNB3;RANBP5;RP11-72J7.1-003;RP11-72J7.1-002	cDNA FLJ43041 fis, clone BRTHA3003339, highly similar to Importin beta-3;Importin-5;Importin subunit beta-3;Karyopherin beta-3;Ran-binding protein 5;cDNA FLJ54573, highly similar to Importin beta-3;Putative uncharacterized protein IPO5;Importin 5;IPO5 protein	B3KWG6_HUMAN;B4E0R6_HUMAN;C9J583_HUMAN;C9J5I6_HUMAN;C9J875_HUMAN;C9JMV5_HUMAN;C9JQT6_HUMAN;C9JXE0_HUMAN;C9JZ53_HUMAN;C9JZD8_HUMAN;IPO5_HUMAN;Q5T576_HUMAN;Q5T577_HUMAN;Q9BVS9_HUMAN
0.275961	0.289034	0.230326	NaN	NaN	-0.0801119	0.03492	NaN	NaN	NaN	NaN	NaN	NaN	B3KMW5;Q59GA8;Q5TDG3;Q6PDA5;Q9UNX4	WDR3;RP4-776P7.1-001;hCG_37073	cDNA FLJ12796 fis, clone NT2RP2002058, highly similar to WD repeat protein 3;WD repeat-containing protein 3 variant;WD repeat domain 3;WD repeat domain 3, isoform CRA_b;cDNA FLJ77605, highly similar to Homo sapiens WD repeat domain 3 (WDR3), mRNA;WDR3 protein;WD repeat-containing protein 3	B3KMW5_HUMAN;Q59GA8_HUMAN;Q5TDG3_HUMAN;Q6PDA5_HUMAN;WDR3_HUMAN
NaN	NaN	NaN	NaN	NaN	0.686777	0.716947	NaN	NaN	NaN	NaN	NaN	NaN	Q9BV38;O60390;Q9BWR2	WDR18	WD repeat-containing protein 18	WDR18_HUMAN
-0.0674096	NaN	NaN	NaN	NaN	1.03555	0.933724	1.81274	0.161307	0.207328	-0.300928	-0.0086304	-0.329649	A8MSK1;O14946;Q15046;Q6ZTI3;Q96J25;Q9HB23	KARS;KIAA0070	Lysyl-tRNA synthetase;Lysine--tRNA ligase;cDNA FLJ44621 fis, clone BRACE2016896, highly similar to Lysyl-tRNA synthetase (EC 6.1.1.6)	Q6ZTI3_HUMAN;SYK_HUMAN
NaN	NaN	NaN	NaN	NaN	NaN	NaN	NaN	NaN	NaN	-1.33123	NaN	-1.09576	Q5VVE2;Q5VVE3;Q96T58;Q9H9A8;Q9NWH5;Q9UQ01;Q9Y556	SPEN;RP1-134O19.1-004;RP1-134O19.1-002;KIAA0929;MINT;SHARP	Spen homolog, transcriptional regulator (Drosophila);Msx2-interacting protein;SPEN homolog;SMART/HDAC1-associated repressor protein	MINT_HUMAN;Q5VVE2_HUMAN;Q5VVE3_HUMAN
-0.245437	NaN	NaN	NaN	NaN	NaN	NaN	NaN	NaN	NaN	NaN	NaN	NaN	B4DZC9;O00211;Q6P1Z4;Q86WU7;Q86WW1;Q92603;Q9H2G2;Q9NQL0;Q9NQL1	SLK;KIAA0204;STK2	cDNA FLJ61681, highly similar to STE20-like serine/threonine-protein kinase (EC2.7.11.1);STE20-like serine/threonine-protein kinase;STE20-related serine/threonine-protein kinase;Serine/threonine-protein kinase 2;CTCL tumor antigen se20-9	B4DZC9_HUMAN;SLK_HUMAN
NaN	NaN	3.74599	NaN	NaN	5.24962	3.23643	3.61943	NaN	NaN	3.82446	NaN	NaN	Q14004;Q53G78;Q6DKQ9;Q6P2N3;Q75MH4;Q75MH5;Q96JN4;Q9BVE2;Q9H4A0;Q9H4A1;Q9UDR4	CDK13;CDC2L;CDC2L5;CHED;KIAA1791	Cell division protein kinase 13;Cell division cycle 2-like protein kinase 5;CDC2-related protein kinase 5;Cholinesterase-related cell division controller;Cell division cycle 2-like 5 isoform 2 variant;Putative uncharacterized protein;CDC2L5 protein	CDK13_HUMAN;Q6P2N3_HUMAN;Q9BVE2_HUMAN
-0.0688011	NaN	NaN	NaN	NaN	NaN	NaN	NaN	0.0646069	NaN	NaN	NaN	NaN	B2R7W0;B4DY35;B8ZZU9;B9A062;P13995;Q53G90;Q53GV5;Q53S36;Q7Z650	MTHFD2;NMDMC;hCG_40734	cDNA, FLJ93628, Homo sapiens methylene tetrahydrofolate dehydrogenase (NAD+dependent), methenyltetrahydrofolate cyclohydrolase (MTHFD2),nuclear gene encoding mitochondrial protein, mRNA;cDNA FLJ55007, highly similar to Bifunctional methylenetetrahydrofolate dehydrogenase/cyclohydrolase, mitochondrial;Putative uncharacterized protein MTHFD2;Bifunctional methylenetetrahydrofolate dehydrogenase/cycl…	B2R7W0_HUMAN;B4DY35_HUMAN;B8ZZU9_HUMAN;B9A062_HUMAN;MTDC_HUMAN;Q7Z650_HUMAN
0.125519	0.0488598	0.0683268	-0.209141	-0.198014	-0.510658	-0.623465	-0.673737	-0.0563112	-1.26123	-1.16984	-1.7809	-0.994643	A0JLU4;C9J5V9;P16990;P16991;P67809;Q05D43;Q14972;Q15325;Q2VIK8;Q5FVF0;Q6PKI6;Q7KZ24	YBX1;NSEP1;YB1	YBX1 protein;Putative uncharacterized protein YBX1;Nuclease-sensitive element-binding protein 1;Y-box-binding protein 1;Y-box transcription factor;CCAAT-binding transcription factor I subunit A;Enhancer factor I subunit A;DNA-binding protein B;RcNSEP1;Nuclease sensitive element binding protein-1	A0JLU4_HUMAN;C9J5V9_HUMAN;Q05D43_HUMAN;Q2VIK8_HUMAN;Q6PKI6_HUMAN;Q7KZ24_HUMAN;YBOX1_HUMAN
-0.214023	-0.0419438	-0.13046	0.273517	0.349818	0.136997	-0.0792494	0.064676	0.00834347	-0.338795	-0.376077	-0.963326	-0.659677	B4DVB8;Q15717;Q53XN6;Q9BTT1	ELAVL1;HUR	cDNA FLJ60076, highly similar to ELAV-like protein 1;ELAV-like protein 1;Hu-antigen R	B4DVB8_HUMAN;ELAV1_HUMAN
NaN	NaN	NaN	NaN	NaN	-0.121944	-0.461998	NaN	NaN	-0.564524	0.439889	NaN	NaN	A6NN27;A8K9I5;B4DF50;Q92924;Q96GM5;Q9Y635	SMARCD1;BAF60A	SWI/SNF-related matrix-associated actin-dependent regulator of chromatin subfamily D member 1;SWI/SNF complex 60 kDa subunit;60 kDa BRG-1/Brm-associated factor subunit A;BRG1-associated factor 60A;cDNA FLJ77761;cDNA FLJ60458, highly similar to SWI/SNF-related matrix-associated actin-dependent regulator of chromatin subfamily D member 1	A8K9I5_HUMAN;B4DF50_HUMAN;SMRD1_HUMAN
NaN	NaN	NaN	NaN	NaN	NaN	NaN	NaN	NaN	NaN	NaN	-0.0564447	NaN	B4DFC2;B5A960;B5A961;B5A962;P18443;P21802;Q01742;Q12922;Q14300;Q14301;Q14302;Q14303;Q14304;Q14305;Q14672;Q14718;Q14719;Q16888;Q1KHY5;Q86YI4;Q8IXC7;Q96KL9;Q96KM0;Q96KM1;Q96KM2;Q9NZU2;Q9NZU3;Q9UD01;Q9UD02;Q9UEH2;Q9UIH3;Q9UIH4;Q9UIH5;Q9UIH6;Q9UIH7;Q9UIH8;Q9UM87;Q9UMA9;Q9UMB0;Q9UMC6;Q9UNS7;Q9UQH7;Q9UQH8;Q9UQH9;Q9UQI0	FGFR2;BEK;KGFR;KSAM;TK25;FGFR2 AT-I;K-SAM	cDNA FLJ61222, highly similar to Fibroblast growth factor receptor 2 (EC 2.7.10.1);Soluble FGFR2 variant 1;Soluble FGFR2 variant 2;Soluble FGFR2 variant 3;Fibroblast growth factor receptor 2;Keratinocyte growth factor receptor;K-sam;Fibroblast growth factor receptor;Isoform of FGFR2;BEK fibroblast growth factor receptor;Fibroblast growth factor receptor-related protein	B5A960_HUMAN;B5A961_HUMAN;B5A962_HUMAN;FGFR2_HUMAN;Q16888_HUMAN;Q9UEH2_HUMAN;Q9UMA9_HUMAN;Q9UMB0_HUMAN
0.0264459	NaN	NaN	NaN	NaN	NaN	NaN	NaN	NaN	NaN	NaN	NaN	NaN	Q7Z770;Q96CN7;Q9Y3B5	ISOC1;CGI-111	Isochorismatase domain-containing protein 1;CGI-111 protein	ISOC1_HUMAN;Q9Y3B5_HUMAN
0.129876	0.224098	0.532167	-0.275961	-0.348207	0.939178	0.329296	1.84322	-0.0447021	1.53529	1.34596	0.868279	0.6124	B4DK29;B4DXX7;B4E010;B4E132;C9J081;C9J8G5;O15523;Q8IYV7	DDX3Y;DBY	cDNA FLJ59914, highly similar to ATP-dependent RNA helicase DDX3Y (EC 3.6.1.-);cDNA FLJ50912, highly similar to ATP-dependent RNA helicase DDX3Y (EC 3.6.1.-);cDNA FLJ53946, highly similar to ATP-dependent RNA helicase DDX3Y (EC 3.6.1.-);cDNA FLJ53122, highly similar to ATP-dependent RNA helicase DDX3Y (EC 3.6.1.-);Putative uncharacterized protein DDX3Y;ATP-dependent RNA helicase DDX3Y;DEAD box pr…	B4DK29_HUMAN;B4DXX7_HUMAN;B4E010_HUMAN;B4E132_HUMAN;C9J081_HUMAN;C9J8G5_HUMAN;DDX3Y_HUMAN
0.00230651	NaN	NaN	NaN	NaN	3.19734	3.41319	NaN	-0.0299415	NaN	2.10494	1.76631	NaN	B1APP6;B1APP7;B1APP8;B1APP9;B3KS15;O14943;Q01813;Q49A78;Q5VSR5;Q5VSR6;Q5VSR7;Q5VSR8;Q8WTZ9	PFKP;RP11-298E9.2-009;RP11-298E9.2-011;RP11-298E9.2-007;RP11-298E9.2-001;PFK-P;PFKF;RP11-298E9.2-002;RP11-298E9.2-005;RP11-298E9.2-004	Phosphofructokinase, platelet;cDNA FLJ40373 fis, clone TESTI2035003, highly similar to 6-phosphofructokinase type C (EC 2.7.1.11);cDNA FLJ35278 fis, clone PROST2006579, highly similar to 6-phosphofructokinase type C (EC 2.7.1.11);Phosphofructokinase-P;6-phosphofructokinase type C;Phosphofructokinase 1;Phosphohexokinase;Phosphofructo-1-kinase isozyme C;6-phosphofructokinase, platelet type;PFKP pro…	B1APP6_HUMAN;B1APP7_HUMAN;B1APP8_HUMAN;B1APP9_HUMAN;B3KS15_HUMAN;K6PP_HUMAN;O14943_HUMAN;Q49A78_HUMAN;Q5VSR5_HUMAN;Q5VSR6_HUMAN;Q5VSR7_HUMAN;Q8WTZ9_HUMAN
0.0356239	NaN	NaN	NaN	NaN	3.69656	2.66623	NaN	NaN	NaN	NaN	NaN	NaN	B4E155;C9JD53;C9JKM8;Q13907;Q32Q13;Q53GQ6;Q86U81;Q8WUX8;Q96IZ4;Q9BQ74	IDI1	Isopentenyl-diphosphate Delta-isomerase 1;Isopentenyl pyrophosphate isomerase 1;Putative uncharacterized protein IDI1	C9JD53_HUMAN;C9JKM8_HUMAN;IDI1_HUMAN
NaN	NaN	NaN	NaN	NaN	NaN	NaN	NaN	NaN	-0.395392	-0.334444	-0.152118	-0.401406	B4DDX5;B4E2B9;B8ZZD8;C9JBL0;O75450;P23497;Q13343;Q4ZG64;Q53TD0;Q68DS7;Q6ZMK3;Q8TE34;Q96F70;Q96T24;Q96T95;Q9NP33;Q9UE32	SP100;DKFZp686E07254;FLJ00340	cDNA FLJ59578, highly similar to Nuclear autoantigen Sp-100;cDNA FLJ61544, highly similar to Nuclear autoantigen Sp-100;Putative uncharacterized protein SP100;Nuclear autoantigen Sp-100;Nuclear dot-associated Sp100 protein;Speckled 100 kDa;Lysp100b;Putative uncharacterized protein DKFZp686E07254;FLJ00340 protein	B4DDX5_HUMAN;B4E2B9_HUMAN;B8ZZD8_HUMAN;C9JBL0_HUMAN;Q4ZG64_HUMAN;Q53TD0_HUMAN;Q68DS7_HUMAN;Q6ZMK3_HUMAN;SP100_HUMAN
0.0127833	4.32968	4.32395	NaN	NaN	3.91189	4.05927	3.8725	-0.00189116	3.24154	3.66755	3.00868	3.59371	A6NFK3;B2R5N8;B3KRY0;B4DFX8;B4DNK4;B4DRT3;B4DUU6;P14618;P14786;Q504U3;Q53GK4;Q8WUW7;Q96E76;Q9BWB5;Q9NYI7;Q9UCV6;Q9UK31;Q9UKK4;Q9UPF2	PKM2;OIP3;PK2;PK3;PKM	Pyruvate kinase isozymes M1/M2;Pyruvate kinase muscle isozyme;Pyruvate kinase 2/3;Cytosolic thyroid hormone-binding protein;Thyroid hormone-binding protein 1;Opa-interacting protein 3;p58;Tumor M2-PK;Pyruvate kinase;Pyruvate kinase M2	B4DNK4_HUMAN;B4DRT3_HUMAN;KPYM_HUMAN;Q504U3_HUMAN;Q8WUW7_HUMAN;Q9NYI7_HUMAN;Q9UK31_HUMAN;Q9UKK4_HUMAN
0.417056	-0.365469	NaN	-0.355355	NaN	-0.438186	NaN	NaN	NaN	-0.427928	-0.520335	-1.53371	-1.73466	B7Z854;Q12987;Q53H59;Q5QJE6;Q5TFJ4;Q6TLI0;Q76MJ8;Q86WX9	DNTTIP2;ERBP;TDIF2	cDNA FLJ61649, highly similar to Homo sapiens estrogen receptor binding protein (ERBP), mRNA;Deoxynucleotidyltransferase terminal-interacting protein 2;Terminal deoxynucleotidyltransferase-interacting factor 2;Estrogen receptor-binding protein;LPTS-interacting protein 2	B7Z854_HUMAN;TDIF2_HUMAN
NaN	NaN	NaN	NaN	NaN	NaN	NaN	NaN	NaN	NaN	2.57367	NaN	NaN	B1AKE5;B1AKE6;B1AKE7;B1AKE8;B1AKE9;B1AKF1;B1AKF2;B1AKF3;B1AKF4;B1AKF5;B1AKF6;B3KNM5;B4DK08;B4DS47;Q12816;Q96SX2;Q9BX88;Q9BX89;Q9BX90;Q9BX91;Q9NU89;Q9NVY3;Q9UPN8	TRO;RP6-14C6.1-021;RP6-14C6.1-014;RP6-14C6.1-015;RP6-14C6.1-019;RP6-14C6.1-009;RP6-14C6.1-011;hCG_18641;RP6-14C6.1-018;RP6-14C6.1-004;RP6-14C6.1-013;RP6-14C6.1-012;RP6-14C6.1-024;KIAA1114;MAGED3;RP6-14C6.1-010	Trophinin;Trophinin, isoform CRA_e;cDNA FLJ14955 fis, clone PLACE3000242, highly similar to Trophinin;cDNA FLJ59555, highly similar to Trophinin;cDNA FLJ59745, highly similar to Trophinin;MAGE-D3 antigen;Trophinin, isoform CRA_a;cDNA FLJ14583 fis, clone NT2RM4001566, weakly similar to NECDIN;Magphinin delta;Magphinin gamma;Magphinin beta;Magphinin alpha;cDNA FLJ10438 fis, clone NT2RP1000630, weak…	B1AKE5_HUMAN;B1AKE6_HUMAN;B1AKE7_HUMAN;B1AKE8_HUMAN;B1AKE9_HUMAN;B1AKF1_HUMAN;B1AKF2_HUMAN;B1AKF3_HUMAN;B1AKF4_HUMAN;B1AKF5_HUMAN;B1AKF6_HUMAN;B3KNM5_HUMAN;B4DK08_HUMAN;B4DS47_HUMAN;Q9BX88_HUMAN;Q9BX89_HUMAN;Q9BX90_HUMAN;Q9BX91_HUMAN;Q9NVY3_HUMAN;TROP_HUMAN
0.1644	NaN	NaN	0.0101926	-0.445991	-0.870818	-0.849232	NaN	NaN	-0.356482	-0.862313	NaN	-1.6346	A0JLN3;A8K201;Q9Y3B9	RRP15;KIAA0507;CGI-115	RRP15 protein;cDNA FLJ75605, highly similar to Homo sapiens CGI-115 protein (CGI-115), mRNA;RRP15-like protein;Ribosomal RNA-processing protein 15	A0JLN3_HUMAN;A8K201_HUMAN;RRP15_HUMAN
-0.0301919	NaN	NaN	NaN	NaN	NaN	NaN	NaN	0.0619835	2.84353	NaN	3.47441	NaN	B4DKN9;C9J1T2;C9JNR4;C9JRM1;C9JX21;P06749;P61586;Q53HM4;Q5U024;Q9BVT0;Q9UDJ0;Q9UEJ4	RHOA;ARH12;ARHA;RHO12	cDNA FLJ57740, highly similar to Transforming protein RhoA;Putative uncharacterized protein RHOA;Transforming protein RhoA;Rho cDNA clone 12;ARHA protein	B4DKN9_HUMAN;C9J1T2_HUMAN;C9JNR4_HUMAN;C9JRM1_HUMAN;C9JX21_HUMAN;Q9BVT0_HUMAN;RHOA_HUMAN
NaN	NaN	NaN	NaN	NaN	0.379751	0.678072	NaN	-0.0570164	NaN	0.098689	-0.554343	-0.25453	A8K6J9;B4DFD7;B7Z8F4;Q05CV4;Q14562;Q86X36;Q86YB2	DHX8;DDX8	cDNA FLJ76879, highly similar to Homo sapiens DEAH (Asp-Glu-Ala-His) box polypeptide 8 (DHX8), mRNA;cDNA FLJ55457, highly similar to ATP-dependent RNA helicase DHX8 (EC 3.6.1.-);cDNA FLJ56523, highly similar to ATP-dependent RNA helicase DHX8 (EC 3.6.1.-);DHX8 protein;ATP-dependent RNA helicase DHX8;DEAH box protein 8;RNA helicase HRH1;DEAH (Asp-Glu-Ala-His) box polypeptide 8	A8K6J9_HUMAN;B4DFD7_HUMAN;B7Z8F4_HUMAN;DHX8_HUMAN;Q05CV4_HUMAN;Q86X36_HUMAN;Q86YB2_HUMAN
-0.279809	NaN	NaN	NaN	NaN	NaN	NaN	NaN	NaN	1.3619	NaN	NaN	NaN	A8K5W7;B2RPG8;Q1M2P9;Q6PI85;Q7L439;Q86WU9;Q96D91;Q9H9Q8;Q9NSE4;Q9NW42	IARS2	cDNA FLJ75180, highly similar to Homo sapiens mitochondrial isoleucine tRNA synthetase, mRNA;Isoleucyl-tRNA synthetase, mitochondrial;Isoleucine--tRNA ligase	A8K5W7_HUMAN;SYIM_HUMAN
-0.256959	NaN	NaN	NaN	NaN	NaN	NaN	NaN	NaN	NaN	NaN	NaN	NaN	A1L3B5;B7WNR8;B7WNY5;Q12995;Q16720;Q16858	ATP2B3	ATP2B3 protein;Plasma membrane calcium-transporting ATPase 3;Plasma membrane calcium ATPase isoform 3;Plasma membrane calcium pump isoform 3	A1L3B5_HUMAN;AT2B3_HUMAN
0.32987	NaN	NaN	NaN	NaN	0.492789	0.321351	NaN	0.14483	1.16666	0.759838	0.625222	0.62527	A8K347;A8K719;Q13124;Q13951;Q9HCT2	CBFB	Core-binding factor subunit beta;Polyomavirus enhancer-binding protein 2 beta subunit;SL3-3 enhancer factor 1 subunit beta;SL3/AKV core-binding factor beta subunit;cDNA FLJ76413, highly similar to Homo sapiens core-binding factor, beta subunit (CBFB), transcript variant 1, mRNA	A8K719_HUMAN;PEBB_HUMAN
0.0221902	NaN	NaN	NaN	NaN	NaN	NaN	NaN	0.336169	NaN	4.87617	NaN	2.54636	O60488;O60848;O60849;Q5JWV8;Q8TAF6	ACSL4;ACS4;FACL4;LACS4;RP1-136J15.4-001;hCG_20616	Long-chain-fatty-acid--CoA ligase 4;Long-chain acyl-CoA synthetase 4;Acyl-CoA synthetase long-chain family member 4;Acyl-CoA synthetase long-chain family member 4, isoform CRA_b;cDNA FLJ78368, highly similar to Homo sapiens acyl-CoA synthetase long-chain family member 4 (ACSL4), transcript variant 1, mRNA;Acyl-CoA synthetase 4	ACSL4_HUMAN;Q5JWV8_HUMAN;Q8TAF6_HUMAN
0.00302647	-0.3003	-0.223071	-0.15043	NaN	0.49352	-0.00150116	NaN	-0.0324034	-1.27519	-0.881906	-1.31771	-1.49001	B7Z284;B7Z7T0;B7Z8X7;B7ZKR9;B9ZVN9;O95602;Q0VG05;Q53T12;Q96AG9;Q9H6T2;Q9UEH0;Q9UFT9	POLR1A	DNA-directed RNA polymerase;DNA-directed RNA polymerase I subunit RPA1;DNA-directed RNA polymerase I subunit A;DNA-directed RNA polymerase I largest subunit;RNA polymerase I 194 kDa subunit;A190;POLR1A protein;cDNA: FLJ21915 fis, clone HEP03920	B7Z284_HUMAN;B7Z8X7_HUMAN;B7ZKR9_HUMAN;B9ZVN9_HUMAN;Q53T12_HUMAN;Q96AG9_HUMAN;Q9H6T2_HUMAN;RPA1_HUMAN
NaN	NaN	NaN	NaN	NaN	1.17238	NaN	NaN	NaN	NaN	NaN	NaN	NaN	A5YM42;A5YM54;B0AZS5;B4DM85;B4DY54;O00139;Q7Z5I3;Q8N5Q7	KIF2A;KIF2;KNS2	Kinesin-like protein KIF2A;Kinesin-2;cDNA, FLJ79515, highly similar to Kinesin-like protein KIF2;cDNA FLJ56002, highly similar to Kinesin-like protein KIF2	B0AZS5_HUMAN;B4DM85_HUMAN;KIF2A_HUMAN
NaN	NaN	NaN	NaN	NaN	NaN	2.10702	NaN	NaN	NaN	NaN	NaN	NaN	Q13853;Q15173;Q59G20	PPP2R5B	Serine/threonine-protein phosphatase 2A 56 kDa regulatory subunit beta isoform;PP2A B subunit isoform B'-beta;PP2A B subunit isoform B56-beta;PP2A B subunit isoform PR61-beta;PP2A B subunit isoform R5-beta;Beta isoform of regulatory subunit B56, protein phosphatase 2A variant	2A5B_HUMAN;Q59G20_HUMAN
0.0352017	NaN	NaN	NaN	NaN	NaN	NaN	NaN	-0.175371	NaN	NaN	NaN	NaN	A0AVK1;A6NDY6;B2RB32;B4DRQ4;B4DRW6;P11217	PYGM;hCG_23403	Glycogen phosphorylase, muscle form;Myophosphorylase;Phosphorylase	B2RB32_HUMAN;B4DRQ4_HUMAN;B4DRW6_HUMAN;PYGM_HUMAN
-0.584393	NaN	NaN	NaN	NaN	1.09105	0.697774	NaN	NaN	NaN	NaN	NaN	NaN	A6NGS4;B2RAZ8;B4E206;B4E3T7;Q5T8N0;Q5T8N1;Q5TDI3;Q8WUM0;Q9H9W2;Q9NV71;Q9NVC4	NUP133;RP5-1068B5.4-002;RP5-1068B5.4-003	Putative uncharacterized protein NUP133;Nuclear pore complex protein Nup133;Nucleoporin Nup133;133 kDa nucleoporin;cDNA FLJ55441, highly similar to Nuclear pore complex protein Nup133;cDNA FLJ55448, highly similar to Nuclear pore complex protein Nup133;Nucleoporin 133kDa	A6NGS4_HUMAN;B4E206_HUMAN;B4E3T7_HUMAN;NU133_HUMAN;Q5T8N1_HUMAN;Q5TDI3_HUMAN
0.0339339	NaN	NaN	NaN	NaN	2.15637	4.74905	NaN	NaN	NaN	3.1533	3.01298	3.23404	Q53FR4;Q561W2;Q5HYM2;Q96QK1;Q9H016;Q9H096;Q9H4P3;Q9H8J0;Q9NRS7;Q9NVG2;Q9NX80;Q9NZK2	VPS35;MEM3;TCCCTA00141;DKFZp686O2462	Vacuolar protein sorting 35 variant;Vacuolar protein sorting-associated protein 35;Vesicle protein sorting 35;Maternal-embryonic 3;Putative uncharacterized protein DKFZp686O2462	Q53FR4_HUMAN;Q5HYM2_HUMAN;VPS35_HUMAN
NaN	NaN	NaN	NaN	NaN	3.09665	3.06288	NaN	NaN	2.33512	1.93282	1.65549	1.98758	O60884;B2R7L7;O14711	DNAJA2;CPR3;HIRIP4	DnaJ homolog subfamily A member 2;HIRA-interacting protein 4;Cell cycle progression restoration gene 3 protein;Dnj3;Renal carcinoma antigen NY-REN-14	DNJA2_HUMAN
NaN	NaN	NaN	NaN	NaN	NaN	NaN	NaN	0.0742315	3.41232	2.62323	1.85538	2.32248	A0AVM9;A8K1A4;A8K1X9;B0AZM0;B0AZR7;B2R615;B2R776;C9JH68;O43659;Q13303;Q2YD85;Q5TG78;Q5TG79;Q5TG80;Q5TG81;Q5TG82;Q5TG83;Q5TG84;Q6FG22;Q6FG44;Q6ZNE4;Q99411	KCNAB2;KCNA2B;KCNK2;RP1-233K16.1-009;RP1-233K16.1-008;RP1-233K16.1-007;RP1-233K16.1-010;RP1-233K16.1-003	Voltage-gated potassium channel subunit beta-2;K(+) channel subunit beta-2;Kv-beta-2;cDNA FLJ77679, highly similar to Homo sapiens potassium voltage-gated channel, shaker-related subfamily, beta member 2 (KCNAB2), transcript variant 1, mRNA;cDNA, FLJ79460, highly similar to Voltage-gated potassium channel subunitbeta-2;cDNA, FLJ79507, highly similar to Voltage-gated potassium channel subunitbeta-…	A8K1X9_HUMAN;B0AZM0_HUMAN;B0AZR7_HUMAN;B2R615_HUMAN;B2R776_HUMAN;KCAB2_HUMAN;Q2YD85_HUMAN;Q5TG78_HUMAN;Q5TG79_HUMAN;Q5TG80_HUMAN;Q5TG81_HUMAN;Q5TG84_HUMAN;Q6FG22_HUMAN;Q6FG44_HUMAN
-0.0160743	NaN	NaN	NaN	NaN	NaN	NaN	NaN	0.107956	NaN	NaN	NaN	NaN	C9J6S2;C9JA09;C9JA36;C9JDJ0;C9JXZ1;P54709;Q58I18	ATP1B3	Putative uncharacterized protein ATP1B3;Sodium/potassium-transporting ATPase subunit beta-3;Sodium/potassium-dependent ATPase subunit beta-3;Na+/K+ transporting ATPase beta 3 polypeptide	AT1B3_HUMAN;C9J6S2_HUMAN;C9JA36_HUMAN;C9JXZ1_HUMAN;Q58I18_HUMAN
NaN	NaN	NaN	NaN	NaN	NaN	NaN	NaN	NaN	2.86061	2.6463	2.27111	4.6416	A2RU94;O00195;P51159;Q6FI40;Q6IAS8;Q9UIR9;Q9Y5U3	RAB27A;hCG_38865;RAB27	RAB27A, member RAS oncogene family;RAB27A, member RAS oncogene family, isoform CRA_a;cDNA, FLJ93274, Homo sapiens RAB27A, member RAS oncogene family (RAB27A), mRNA;Ras-related protein Rab-27A;GTP-binding protein Ram;RAB27A protein	A2RU94_HUMAN;Q6IAS8_HUMAN;RB27A_HUMAN
0.116897	NaN	NaN	NaN	NaN	NaN	NaN	NaN	NaN	NaN	NaN	NaN	NaN	A6NJ11;A8MW31;B4E3I3;B7Z9N3;C9IZG3;C9J6N9;C9J7C8;C9JNP9;C9JS35;Q541A5;Q92890;Q9Y5N0	UFD1L;ufd1;hCG_17901	Putative uncharacterized protein UFD1L;cDNA FLJ59614, highly similar to Ubiquitin fusion degradation protein 1 homolog;cDNA, FLJ78897, highly similar to Ubiquitin fusion degradation protein 1 homolog;Ubiquitin fusion degradation 1 like (Yeast), isoform CRA_b;Ubiquitin fusion degradation 1 protein;Ubiquitin fusion degradation 1-like;Ubiquitin fusion degradation protein 1 homolog	A6NJ11_HUMAN;A8MW31_HUMAN;B4E3I3_HUMAN;B7Z9N3_HUMAN;C9IZG3_HUMAN;C9J6N9_HUMAN;C9J7C8_HUMAN;C9JNP9_HUMAN;C9JS35_HUMAN;Q541A5_HUMAN;UFD1_HUMAN
-0.17275	NaN	NaN	NaN	NaN	NaN	NaN	NaN	NaN	NaN	NaN	NaN	NaN	B3KMT0;B3KNB2;B3KVS1;B3KXE7;B4E3I9;O95163;Q4LE38;Q5JSV2;Q68DI5;Q8N516;Q9H327;Q9UG87	IKBKAP;ELP1;IKAP;IKBKAP variant protein;DKFZp781H1425	cDNA FLJ12497 fis, clone NT2RM2001664, highly similar to IkappaB kinase complex-associated protein;cDNA FLJ14161 fis, clone NT2RM2001803, highly similar to IkappaB kinase complex-associated protein;cDNA FLJ41263 fis, clone BRAMY2035545, highly similar to IkappaB kinase complex-associated protein;cDNA FLJ45304 fis, clone BRHIP3003984, highly similar to IkappaB kinase complex-associated protein;cDN…	B3KMT0_HUMAN;B3KNB2_HUMAN;B3KVS1_HUMAN;B3KXE7_HUMAN;B4E3I9_HUMAN;ELP1_HUMAN;Q4LE38_HUMAN;Q68DI5_HUMAN;Q8N516_HUMAN
NaN	NaN	NaN	NaN	NaN	NaN	1.63273	NaN	NaN	NaN	NaN	NaN	NaN	B2R6C5;B4DHG4;O00471;Q658M3;Q8IW24	EXOC5;SEC10;SEC10L1;DKFZp666H126	Exocyst complex component 5;Exocyst complex component Sec10;cDNA FLJ54619, highly similar to Exocyst complex component 5;Putative uncharacterized protein DKFZp666H126	B4DHG4_HUMAN;EXOC5_HUMAN;Q658M3_HUMAN;Q8IW24_HUMAN
0.0647449	NaN	NaN	NaN	NaN	3.67553	3.45418	NaN	0.0579701	3.28616	3.50513	3.3133	3.4221	A4FU99;B7Z2Y4;B7Z7U5;P53675;Q14017;Q15808;Q15809	CLTCL1;CLH22;CLTCL;CLTD	CLTCL1 protein;cDNA FLJ56961, highly similar to Clathrin heavy chain 2 (CLH-22);Clathrin heavy chain 2;Clathrin heavy chain on chromosome 22	A4FU99_HUMAN;B7Z2Y4_HUMAN;CLH2_HUMAN
0.217107	NaN	NaN	NaN	NaN	2.59057	2.38225	NaN	NaN	NaN	NaN	NaN	NaN	A4D1I8;B4DXZ1;B4DY32;B7ZAA9;C9J057;C9J605;C9JLA3;C9JLN6;C9JM09;C9JT45;P08184;P08243;Q15666;Q549T9;Q96HD0	ASNS;TS11	Asparagine synthetase [glutamine-hydrolyzing];Glutamine-dependent asparagine synthetase;Cell cycle control protein TS11;cDNA FLJ51768, highly similar to Asparagine synthetase (glutamine-hydrolyzing) (EC 6.3.5.4);cDNA FLJ51387, highly similar to Asparagine synthetase (glutamine-hydrolyzing) (EC 6.3.5.4);cDNA, FLJ79123, highly similar to Asparagine synthetase (glutamine-hydrolyzing) (EC 6.3.5.4);Pu…	ASNS_HUMAN;B4DXZ1_HUMAN;B4DY32_HUMAN;B7ZAA9_HUMAN;C9J057_HUMAN;C9J605_HUMAN;C9JLA3_HUMAN;C9JLN6_HUMAN;C9JM09_HUMAN;C9JT45_HUMAN
NaN	NaN	NaN	NaN	NaN	NaN	NaN	NaN	NaN	2.11466	NaN	NaN	NaN	B2RCR0;P53677;Q7Z472	AP3M2	AP-3 complex subunit mu-2;Adapter-related protein complex 3 mu-2 subunit;Mu3B-adaptin;Golgi adaptor AP-1 47 kDa protein homolog 2;HA1 47 kDa subunit homolog 2;Clathrin assembly protein assembly protein complex 1 medium chain homolog 2;Clathrin coat assembly protein AP47 homolog 2;Clathrin coat-associated protein AP47 homolog 2;P47B;AP3M2 protein	AP3M2_HUMAN;Q7Z472_HUMAN
0.0478175	0.452155	0.29443	-0.217107	-0.195847	0.0563862	-0.0597054	-0.416299	0.0237522	1.02647	1.33073	0.199288	0.679604	B3KT93;B4DZW4;P11940;Q15097;Q93004	PABPC1;PAB1;PABP1;PABPC2	cDNA FLJ37875 fis, clone BRSSN2018771, highly similar to Poly(A)-binding protein 1;cDNA FLJ57246, highly similar to Poly(A)-binding protein 1;Polyadenylate-binding protein 1	B3KT93_HUMAN;B4DZW4_HUMAN;PABP1_HUMAN
NaN	NaN	NaN	NaN	NaN	0.66068	0.149389	NaN	NaN	NaN	NaN	NaN	NaN	Q9Y6A4	C16orf80	UPF0468 protein C16orf80;Transcription factor IIB	CP080_HUMAN
NaN	NaN	NaN	NaN	NaN	0.776059	0.889551	NaN	NaN	NaN	NaN	NaN	NaN	P19784	CSNK2A2;CK2A2	Casein kinase II subunit alpha'	CSK22_HUMAN
NaN	NaN	NaN	NaN	NaN	0.644127	-0.456108	NaN	-0.237779	-0.278104	-0.464405	-1.27566	-2.22986	A0JLU0;B4DLB1;B4DRA2;B4E111;Q13428;Q59FZ2;Q6SC72;Q7Z5W9;Q96A52;Q99408;Q99860;Q9UFD4	TCOF1;DKFZp434G1035	TCOF1 protein;cDNA FLJ58017, moderately similar to Treacle protein;cDNA FLJ57828, highly similar to Treacle protein;cDNA FLJ57346, highly similar to Homo sapiens Treacher Collins-Franceschetti syndrome 1 (TCOF1), transcript variant 1, mRNA;Treacle protein;Treacher Collins syndrome protein;TCOF1 protein variant;Putative uncharacterized protein DKFZp434G1035	B4DLB1_HUMAN;B4DRA2_HUMAN;Q59FZ2_HUMAN;Q9UFD4_HUMAN;TCOF_HUMAN
-0.220194	NaN	NaN	NaN	NaN	NaN	NaN	NaN	0.145091	NaN	NaN	NaN	NaN	B4DMH5;B7ZAY4;P21181;P25763;P60953;Q5JYX0;Q7L8R5;Q9UDI2;Q9UJM0;Q9UJM1	Cdc42;CDC42;RP1-224A6.5-004	cDNA FLJ55107, highly similar to Cell division control protein 42 homolog;cDNA, FLJ79348, highly similar to Cell division control protein 42 homolog;Cell division control protein 42 homolog;G25K GTP-binding protein;Cell division cycle 42 (GTP binding protein, 25kDa);Putative uncharacterized protein	B4DMH5_HUMAN;B7ZAY4_HUMAN;CDC42_HUMAN;CDC42_MOUSE;Q5JYX0_HUMAN;Q9UJM0_HUMAN;Q9UJM1_HUMAN
NaN	NaN	NaN	NaN	NaN	NaN	NaN	NaN	NaN	0.410045	NaN	NaN	NaN	C9J0Q4;Q53H10;Q58F55;Q9NRT6;Q9NS91	RAD18;RNF73	Putative uncharacterized protein RAD18;Postreplication repair protein hRAD18p variant;E3 ubiquitin-protein ligase RAD18;Postreplication repair protein RAD18;RING finger protein 73	C9J0Q4_HUMAN;Q53H10_HUMAN;RAD18_HUMAN
-0.256959	NaN	NaN	NaN	NaN	NaN	NaN	NaN	NaN	NaN	NaN	NaN	NaN	A1X4P7;P20020;Q12992;Q12993;Q13819;Q13820;Q13821;Q16504;Q3L582;Q58F24;Q59H63;Q93082	ATP2B1;PMCA1	PMCA1kb;Plasma membrane calcium-transporting ATPase 1;Plasma membrane calcium pump isoform 1;Plasma membrane calcium ATPase isoform 1;Plasma membrane calcium-ATPase isoform 1b;ATP2B1 protein;Plasma membrane calcium ATPase 1 isoform 1a variant	A1X4P7_HUMAN;AT2B1_HUMAN;Q3L582_HUMAN;Q58F24_HUMAN;Q59H63_HUMAN
0.0253123	NaN	-0.655217	-0.169027	-0.134113	-0.635801	-0.547826	NaN	0.224164	-1.19893	-0.961451	-1.47545	-1.25209	B2R4C1;B7Z4C8;B7Z4E3;B7Z4K2;B8ZZK4;C9JU56;P12947;P62899;Q53SQ5;Q6IRZ0;Q6LBJ6;Q76N53	RPL31;hCG_27618;Rpl31	cDNA, FLJ92036, highly similar to Homo sapiens ribosomal protein L31 (RPL31), mRNA;Putative uncharacterized protein RPL31;cDNA FLJ57527, highly similar to 60S ribosomal protein L31;cDNA FLJ58908, highly similar to 60S ribosomal protein L31;Ribosomal protein L31, isoform CRA_c;cDNA FLJ58912, highly similar to 60S ribosomal protein L31;60S ribosomal protein L31;RPL31 protein;Ribosomal protein L31	B2R4C1_HUMAN;B7Z4C8_HUMAN;B7Z4E3_HUMAN;B8ZZK4_HUMAN;C9JU56_HUMAN;Q76N53_HUMAN;RL31_HUMAN
0.00129789	NaN	NaN	NaN	NaN	3.43471	3.29807	3.52952	-0.0461164	2.62238	2.78478	2.52151	1.97085	A6NLT4;A8K6E9;A8MPU4;A8MVA9;B3KXN4;B4DY05;C9JJS2;O75083;O75313;Q53GN4;Q53H17;Q59ER5;Q8N6E5;Q9UG05;Q9UG78;Q9UQE0	WDR1;hCG_19377	Putative uncharacterized protein WDR1;WD repeat-containing protein 1;Actin-interacting protein 1;NORI-1;cDNA FLJ45763 fis, clone N1ESE2000698, highly similar to WD repeat protein 1;cDNA FLJ58303, highly similar to WD repeat protein 1;WD repeat domain 1, isoform CRA_a;WD repeat-containing protein 1 isoform 1 variant	A8MVA9_HUMAN;B3KXN4_HUMAN;B4DY05_HUMAN;Q53GN4_HUMAN;Q53H17_HUMAN;Q59ER5_HUMAN;WDR1_HUMAN
0.0067647	NaN	0.592158	NaN	-0.0963139	NaN	NaN	NaN	NaN	NaN	NaN	NaN	NaN	A8K501;B3KR83;B4DK37;C9K060;O43709;Q75ME3;Q96P12;Q9BQ58;Q9HBP9	WBSCR22;hCG_18991;HUSSY-03;PP3381	Williams Beuren syndrome chromosome region 22, isoform CRA_b;cDNA FLJ78132, highly similar to Homo sapiens Williams Beuren syndrome chromosome region 22 (WBSCR22), mRNA;cDNA, FLJ95974, Homo sapiens Williams Beuren syndrome chromosome region 22(WBSCR22), mRNA;cDNA FLJ33843 fis, clone CTONG2005110, moderately similar to methyltransferase WBSCR22 (EC 2.1.1.-);cDNA FLJ58006, moderately similar to met…	A8K501_HUMAN;B3KR83_HUMAN;B4DK37_HUMAN;C9K060_HUMAN;Q75ME3_HUMAN;WBS22_HUMAN
0.467175	NaN	NaN	NaN	NaN	NaN	3.40531	NaN	NaN	NaN	NaN	NaN	NaN	C9K0T3;O15324;Q15645	TRIP13	Putative uncharacterized protein TRIP13;Thyroid receptor-interacting protein 13;Thyroid hormone receptor interactor 13;Human papillomavirus type 16 E1 protein-binding protein	PCH2_HUMAN
NaN	NaN	NaN	NaN	NaN	0.508198	0.652693	0.164642	NaN	NaN	NaN	NaN	NaN	B3KS63;Q5IRM7;Q96EP5;Q96MJ3;Q9NRR9	DAZAP1	cDNA FLJ35575 fis, clone SPLEN2006143, highly similar to DAZ-associated protein 1;MEF2D/DAZAP1 fusion protein;DAZ-associated protein 1;Deleted in azoospermia-associated protein 1	B3KS63_HUMAN;DAZP1_HUMAN;Q5IRM7_HUMAN
NaN	NaN	NaN	NaN	NaN	NaN	NaN	NaN	NaN	NaN	NaN	-0.619648	NaN	A8K4B7;B3KMA8;O95983;Q6PIL9;Q6PJZ9;Q86XF4	MBD3	Methyl-CpG-binding domain protein 3;Methyl-CpG-binding protein MBD3;cDNA FLJ10612 fis, clone NT2RP2005358, highly similar to Methyl-CpG-binding domain protein 3	B3KMA8_HUMAN;MBD3_HUMAN
NaN	NaN	NaN	NaN	NaN	3.63084	3.29826	NaN	NaN	NaN	-0.758477	NaN	2.93159	A8K8B9;P17612;Q15136;Q32P54;Q9H2Y0;Q9NRB4;Q9NRH9	PRKACA;PKACA;KIN27	cDNA FLJ77368, highly similar to Homo sapiens protein kinase, cAMP-dependent, catalytic, alpha (PRKACA), transcript variant 2, mRNA;cAMP-dependent protein kinase catalytic subunit alpha;Protein kinase A-alpha	A8K8B9_HUMAN;KAPCA_HUMAN;Q15136_HUMAN
0.0278618	NaN	NaN	NaN	NaN	NaN	NaN	NaN	-0.0296322	0.706983	1.95751	NaN	1.27483	A1L0V1;B3KUX9;B3V8S3;B4DFY0;B4DHH3;B4DRP5;B7TY16;B7Z565;P12814;Q1HE25;Q5ZEZ4;Q86TX4;Q9BTN1	ACTN1;hCG_22243	ACTN1 protein;cDNA FLJ40884 fis, clone UTERU2000607, highly similar to Alpha-actinin-1;Actinin 1 smooth muscle variant;Actinin, alpha 1, isoform CRA_e;cDNA FLJ53313, highly similar to Alpha-actinin-1;cDNA FLJ59209, highly similar to Alpha-actinin-1;cDNA FLJ54718, highly similar to Alpha-actinin-1;Actinin alpha 1 isoform 3;cDNA FLJ54739, highly similar to Alpha-actinin-1;Alpha-actinin-1;Alpha-acti…	A1L0V1_HUMAN;ACTN1_HUMAN;B3KUX9_HUMAN;B4DFY0_HUMAN;B4DRP5_HUMAN;B7TY16_HUMAN;B7Z565_HUMAN;Q5ZEZ4_HUMAN;Q86TX4_HUMAN
0.0234683	NaN	NaN	NaN	NaN	NaN	NaN	NaN	0.0807941	NaN	NaN	NaN	NaN	A8K6Q8;B7Z2I6;P02786;Q1HE24;Q59G55;Q9UCN0;Q9UCU5;Q9UDF9;Q9UK21	TFRC	cDNA FLJ75881, highly similar to Homo sapiens transferrin receptor (p90, CD71) (TFRC), mRNA;cDNA FLJ57106, highly similar to Transferrin receptor protein 1;Transferrin receptor protein 1;T9;p90;Transferrin receptor protein 1, serum form	A8K6Q8_HUMAN;B7Z2I6_HUMAN;TFR1_HUMAN
-0.0736817	NaN	NaN	NaN	NaN	NaN	NaN	NaN	NaN	NaN	NaN	NaN	NaN	P51668;A6NLF6;A8K786	UBE2D1;SFT;UBCH5;UBCH5A	Ubiquitin-conjugating enzyme E2 D1;Ubiquitin-protein ligase D1;Ubiquitin carrier protein D1;UbcH5;Ubiquitin-conjugating enzyme E2-17 kDa 1;Ubiquitin-conjugating enzyme E2(17)KB 1;UBC4/5 homolog;Stimulator of Fe transport	UB2D1_HUMAN
-0.00507277	-0.602362	-0.617122	-0.161049	0.0244615	-0.403813	-0.65424	NaN	-0.0897278	-0.0924781	-0.135697	-0.181929	-0.411176	A8K7A6;O14995;Q14683;Q16351;Q2M228;Q5H934;Q68EN4;Q6MZR8;Q6P2R1;Q7Z4C6	SMC1A;DXS423E;KIAA0178;SB1.8;SMC1;SMC1L1;RP6-29D12.1-003;DKFZp686L19178	cDNA FLJ77162, highly similar to Homo sapiens SMC1 structural maintenance of chromosomes 1-like 1 (SMC1L1), mRNA;Structural maintenance of chromosomes protein 1A;Sb1.8;Structural maintenance of chromosomes 1A;SMC1A protein;Putative uncharacterized protein DKFZp686L19178;MSTP142	A8K7A6_HUMAN;Q5H934_HUMAN;Q68EN4_HUMAN;Q6MZR8_HUMAN;Q6P2R1_HUMAN;Q7Z4C6_HUMAN;SMC1A_HUMAN
-0.0480244	4.15359	4.1639	NaN	NaN	3.31387	3.63657	NaN	-0.00153008	3.73119	2.91688	3.3451	3.9824	Q5H927;Q5H928;Q6IBS9;Q8TCV9;Q96HD5;Q99714	HSD17B10;ERAB;HADH2;MRPP2;SCHAD;XH98G2;RP3-339A18.2-004;RP3-339A18.2-001;hCG_19788	3-hydroxyacyl-CoA dehydrogenase type-2;3-hydroxyacyl-CoA dehydrogenase type II;Type II HADH;3-hydroxy-2-methylbutyryl-CoA dehydrogenase;17-beta-hydroxysteroid dehydrogenase 10;Mitochondrial ribonuclease P protein 2;Endoplasmic reticulum-associated amyloid beta-peptide-binding protein;Short-chain type dehydrogenase/reductase XH98G2;Hydroxysteroid (17-beta) dehydrogenase 10;HADH2 protein;Hydroxyacy…	HCD2_HUMAN;Q5H928_HUMAN;Q6IBS9_HUMAN
NaN	NaN	NaN	NaN	NaN	NaN	NaN	NaN	NaN	1.75687	2.08804	1.91164	2.94295	B3KPA6;B3KPX1;B4DEA8;B4DEB6;B4DYY0;O76056;P49748;Q53HR2;Q8WUL0	ACADVL;hCG_42007;VLCAD	Acyl-Coenzyme A dehydrogenase, very long chain, isoform CRA_e;cDNA FLJ31521 fis, clone NT2RI2000255, highly similar to Very-long-chain specific acyl-CoAdehydrogenase, mitochondrial (EC 1.3.99.-);cDNA FLJ32394 fis, clone SKMUS2000078, highly similar to Very-long-chain specific acyl-CoA dehydrogenase, mitochondrial;cDNA FLJ56425, highly similar to Very-long-chain specific acyl-CoAdehydrogenase, mit…	ACADV_HUMAN;B3KPA6_HUMAN;B3KPX1_HUMAN;B4DEA8_HUMAN;B4DEB6_HUMAN;B4DYY0_HUMAN;Q53HR2_HUMAN
NaN	NaN	NaN	NaN	NaN	NaN	NaN	NaN	NaN	2.62593	2.31771	NaN	NaN	A6ND35;B2R8F5;B3KMY1;O94804;Q6NSK0;Q9UIW4	STK10;LOK	Serine/threonine-protein kinase 10;Lymphocyte-oriented kinase;cDNA FLJ12898 fis, clone NT2RP2004239, highly similar to Serine/threonine-protein kinase 10 (EC 2.7.11.1);Serine/threonine kinase 10	STK10_HUMAN
NaN	NaN	NaN	NaN	NaN	NaN	NaN	NaN	NaN	NaN	NaN	2.85569	NaN	Q15027;Q53XN9	ACAP1;CENTB1;KIAA0050	Arf-GAP with coiled-coil, ANK repeat and PH domain-containing protein 1;Centaurin-beta-1	ACAP1_HUMAN
-0.113068	NaN	NaN	NaN	NaN	NaN	NaN	NaN	-0.0879327	NaN	1.16157	NaN	2.47553	A0EJG6;B3KT07;B3KV96;B3KXQ5;Q13024;Q14194;Q4W5F1;Q96I11;Q96TC8	CRMP1;hCG_39896;DPYSL1;ULIP3	Long form collapsin response mediator protein 1;Collapsin response mediator protein 1, isoform CRA_d;cDNA FLJ37406 fis, clone BRAMY2028282, highly similar to Dihydropyrimidinase-related protein 1;cDNA FLJ16285 fis, clone OCBBF2004038, highly similar to Dihydropyrimidinase-related protein 1;cDNA FLJ45854 fis, clone OCBBF2024589, highly similar to Dihydropyrimidinase-related protein 1;Dihydropyrimi…	B3KT07_HUMAN;B3KV96_HUMAN;B3KXQ5_HUMAN;DPYL1_HUMAN;Q96I11_HUMAN
NaN	NaN	NaN	NaN	NaN	1.87387	NaN	NaN	NaN	NaN	NaN	NaN	NaN	B2RCY5;B4DEB2;B4DTD3;P18887;Q59HH7;Q6IBS4;Q9HCB1	XRCC1	cDNA, FLJ96373, highly similar to Homo sapiens X-ray repair complementing defective repair in Chinese hamster cells 1 (XRCC1), mRNA;cDNA FLJ56491, highly similar to DNA-repair protein XRCC1;cDNA FLJ50209, highly similar to DNA-repair protein XRCC1;DNA repair protein XRCC1;X-ray repair cross-complementing protein 1;X-ray repair cross complementing protein 1 variant	B2RCY5_HUMAN;B4DEB2_HUMAN;B4DTD3_HUMAN;Q59HH7_HUMAN;XRCC1_HUMAN
0.0309717	0.398398	0.597126	-0.210389	-0.282579	2.16923	1.69122	NaN	0.167743	0.329015	0.284514	0.17524	0.123931	B3KXZ4;B4DSV5;B7Z8Z6;C9J013;C9JZ21;P49736;Q14577;Q15023;Q8N2V1;Q969W7;Q96AE1;Q9BRM7;Q9BWF4	MCM2;BM28;CCNL1;CDCL1;KIAA0030	cDNA FLJ46429 fis, clone THYMU3014372, highly similar to DNA replication licensing factor MCM2;cDNA FLJ55651, highly similar to DNA replication licensing factor MCM2;cDNA FLJ53276, moderately similar to DNA replication licensing factor MCM2;Putative uncharacterized protein MCM2;DNA replication licensing factor MCM2;Minichromosome maintenance protein 2 homolog;Nuclear protein BM28;MCM2 protein	B3KXZ4_HUMAN;B4DSV5_HUMAN;B7Z8Z6_HUMAN;C9J013_HUMAN;C9JZ21_HUMAN;MCM2_HUMAN;Q9BWF4_HUMAN
NaN	0.169907	0.600555	NaN	NaN	-0.477056	0.254473	NaN	NaN	-0.603027	NaN	-0.97651	-0.197534	B3KMC1;B4DFR4;B4DGM3;C0IMW4;C0IMW5;C0IMW7;C0IMW8;O43539;Q969G3	SMARCE1;BAF57	SWI/SNF-related matrix-associated actin-dependent regulator of chromatin subfamily E member 1;BRG1-associated factor 57;Smarce1 variant 5;cDNA FLJ55512, highly similar to SWI/SNF-related matrix-associated actin-dependent regulator of chromatin subfamily E member 1;cDNA FLJ55202, highly similar to SWI/SNF-related matrix-associatedactin-dependent regulator of chromatin subfamily E member 1;Smarce1 …	B4DFR4_HUMAN;B4DGM3_HUMAN;C0IMW4_HUMAN;C0IMW5_HUMAN;C0IMW7_HUMAN;C0IMW8_HUMAN;SMCE1_HUMAN
0.0311129	0.0893134	-0.0288813	0.109047	0.0227584	-0.380508	-0.407957	-0.168129	NaN	-0.0465609	0.0780633	-0.605684	-0.151779	A0A4Z0;B3FTN2;B3FTN3;B3FTN4;B4DKT5;C9JLA6;Q9Y6M1	IGF2BP2;IMP2;VICKZ2	Insulin-like growth factor 2 mRNA-binding protein 2;IGF-II mRNA-binding protein 2;Hepatocellular carcinoma autoantigen p62;VICKZ family member 2;cDNA FLJ53054, highly similar to Insulin-like growth factor 2 mRNA-binding protein 2;Putative uncharacterized protein IGF2BP2	B4DKT5_HUMAN;IF2B2_HUMAN
0.151209	NaN	NaN	NaN	NaN	3.38713	2.37387	NaN	0.0425042	3.05589	2.78752	2.99321	2.92302	A8K2D9;B4DFA2;B4DH19;B4DSK5;B7Z5J7;B7Z9U2;P46459;Q8N6D7;Q96D47;Q9H3V6;Q9UKZ2	NSF	Vesicle-fusing ATPase;N-ethylmaleimide-sensitive fusion protein;Vesicular-fusion protein NSF;cDNA FLJ59316, highly similar to Vesicle-fusing ATPase (EC 3.6.4.6);cDNA FLJ54615, highly similar to Vesicle-fusing ATPase (EC 3.6.4.6);cDNA FLJ54381, highly similar to Vesicle-fusing ATPase (EC 3.6.4.6);cDNA FLJ58682, highly similar to Vesicle-fusing ATPase (EC 3.6.4.6);cDNA, FLJ78956, highly similar to …	B4DFA2_HUMAN;B4DH19_HUMAN;B4DSK5_HUMAN;B7Z5J7_HUMAN;B7Z9U2_HUMAN;NSF_HUMAN;Q96D47_HUMAN;Q9H3V6_HUMAN
NaN	NaN	NaN	NaN	-0.17262	NaN	NaN	NaN	NaN	NaN	NaN	NaN	NaN	A8MSY7;B7Z3Y1;Q7Z4V7;Q8NEC4;Q9H3G7;Q9Y2T4	PPP2R2C;hCG_39641	Serine/threonine-protein phosphatase 2A 55 kDa regulatory subunit B gamma isoform;PP2A subunit B isoform gamma;PP2A subunit B isoform B55-gamma;PP2A subunit B isoform PR55-gamma;PP2A subunit B isoform R2-gamma;IMYPNO1;Protein phosphatase 2 (Formerly 2A), regulatory subunit B (PR 52), gamma isoform, isoform CRA_a;cDNA FLJ58008, highly similar to Serine/threonine-protein phosphatase 2A 55 kDa regul…	2ABG_HUMAN
NaN	NaN	NaN	NaN	NaN	-0.193583	-0.341318	NaN	NaN	NaN	NaN	NaN	NaN	A8K7V5;B4DFK0;B4DVW7;O00149;O75530;Q6NTH2;Q7LDA5;Q7LDG8;Q86VV2;Q9UNY7	EED	Polycomb protein EED;WD protein associating with integrin cytoplasmic tails 1;cDNA FLJ57352, highly similar to Mus musculus embryonic ectoderm development (Eed), mRNA;cDNA FLJ56640, highly similar to Mus musculus embryonic ectoderm development (Eed), mRNA	B4DFK0_HUMAN;B4DVW7_HUMAN;EED_HUMAN
NaN	NaN	-0.741686	NaN	NaN	NaN	-1.26989	NaN	NaN	NaN	NaN	NaN	NaN	Q53F19;B3KWG7;Q7L406;Q96FK1;Q9NXZ4	C17orf85	Uncharacterized protein C17orf85;Protein ELG	CQ085_HUMAN
NaN	NaN	NaN	NaN	NaN	NaN	2.29231	NaN	NaN	NaN	NaN	NaN	NaN	A8K9K1;A8MYK9;A8MZG0;O60900;O60901;O75501;O75502;Q16115;Q6JHX1;Q8TEX5;Q8TEX6;Q93084	ATP2A3	cDNA FLJ77199, highly similar to Homo sapiens ATPase, Ca++ transporting, ubiquitous (ATP2A3), transcript variant 6, mRNA;Putative uncharacterized protein ATP2A3;Sarcoplasmic/endoplasmic reticulum calcium ATPase 3;Calcium pump 3;Sarco/endoplasmic reticulum Ca2+ ATPase isoform 3f	A8K9K1_HUMAN;AT2A3_HUMAN
NaN	NaN	NaN	NaN	NaN	NaN	NaN	NaN	NaN	1.74265	0.919836	1.84435	0.477988	A0PJ85;B2R774;B4DVV0;P49257;Q12895;Q53FS4;Q8N5I7;Q9UQG1;Q9UQG2;Q9UQG3;Q9UQG4;Q9UQG5;Q9UQG6;Q9UQG7;Q9UQG8;Q9UQG9;Q9UQH0;Q9UQH1;Q9UQH2	LMAN1;ERGIC53;F5F8D	LMAN1 protein;cDNA, FLJ93313, highly similar to Homo sapiens lectin, mannose-binding, 1 (LMAN1), mRNA;cDNA FLJ57897, highly similar to ERGIC-53 protein;Protein ERGIC-53;ER-Golgi intermediate compartment 53 kDa protein;Lectin mannose-binding 1;Gp58;Intracellular mannose-specific lectin MR60;Lectin, mannose-binding, 1 variant	A0PJ85_HUMAN;B2R774_HUMAN;B4DVV0_HUMAN;LMAN1_HUMAN;Q53FS4_HUMAN
-0.121549	NaN	NaN	NaN	NaN	NaN	NaN	NaN	NaN	NaN	NaN	NaN	NaN	A0PJA1;B4DRF4;Q280Z3;Q6PD63;Q8IUI5;Q8NC86;Q8NCB1;Q96T12;Q9NQA7;Q9P035	PTPLAD1;BIND1	Protein tyrosine phosphatase-like protein PTPLAD1;Protein-tyrosine phosphatase-like A domain-containing protein 1;Butyrate-induced protein 1;cDNA FLJ54138, highly similar to Homo sapiens butyrate-induced transcript 1 (HSPC121), mRNA	B4DRF4_HUMAN;HACD3_HUMAN
-0.0163661	NaN	NaN	NaN	NaN	2.73995	3.1197	NaN	0.0143553	2.81036	2.75807	2.5826	2.58263	A4QMW8;A4UCS8;B2RD59;P06733;P22712;Q16704;Q4TUS4;Q53FT9;Q53HR3;Q658M5;Q6GMP2;Q71V37;Q7Z3V6;Q8WU71;Q96GV1;Q9BT62;Q9UCH6;Q9UM55	ENO1;ENO1L1;MBPB1;MPB1	Enolase;Alpha-enolase;2-phospho-D-glycerate hydro-lyase;Non-neural enolase;Enolase 1;Phosphopyruvate hydratase;C-myc promoter-binding protein;MBP-1;MPB-1;Plasminogen-binding protein	A4QMW8_HUMAN;A4UCS8_HUMAN;ENOA_HUMAN;Q96GV1_HUMAN;Q9BT62_HUMAN
-0.109281	NaN	NaN	NaN	NaN	NaN	NaN	NaN	0.00460933	NaN	NaN	NaN	NaN	Q969H8;O75256;O75272;Q9BTK7;Q9NP69	C19orf10;IL25	UPF0556 protein C19orf10;Stromal cell-derived growth factor SF20;Interleukin-25	CS010_HUMAN
NaN	NaN	NaN	NaN	NaN	NaN	NaN	NaN	NaN	0.865201	NaN	NaN	NaN	A8MTH6;B4DHQ6;B4DKK2;C9J0K6;P30626;Q75MZ6	SRI	Putative uncharacterized protein SRI;cDNA FLJ54267, moderately similar to Sorcin;cDNA FLJ60640, highly similar to Sorcin;Sorcin;22 kDa protein;CP-22;V19;Calcium binding protein amplified in mutlidrug-resistant cells	A8MTH6_HUMAN;B4DHQ6_HUMAN;B4DKK2_HUMAN;C9J0K6_HUMAN;Q75MZ6_HUMAN;SORCN_HUMAN
NaN	NaN	NaN	NaN	NaN	NaN	NaN	NaN	NaN	2.97268	2.53321	2.52516	1.09072	B1AN89;B1AN91;B1AN92;B4DH17;B4DXR2;B9EGQ7;O43432;Q15597;Q504Z1;Q59GJ0;Q5SWC3;Q5SWD0;Q5SWD1;Q8NEN1	EIF4G3;RP11-190H11.1-002;RP11-190H11.1-004;RP11-190H11.1-003;RP11-190H11.1-009;RP11-190H11.1-007	Eukaryotic translation initiation factor 4 gamma, 3;cDNA FLJ59298, highly similar to Eukaryotic translation initiation factor 4 gamma 3;cDNA FLJ60945, highly similar to Eukaryotic translation initiation factor 4gamma 3;EIF4G3 protein;Eukaryotic translation initiation factor 4 gamma 3;eIF-4-gamma II;Eukaryotic translation initiation factor 4 gamma, 3 variant	B1AN89_HUMAN;B1AN91_HUMAN;B1AN92_HUMAN;B4DH17_HUMAN;B4DXR2_HUMAN;IF4G3_HUMAN;Q504Z1_HUMAN;Q59GJ0_HUMAN;Q5SWD0_HUMAN;Q5SWD1_HUMAN
NaN	NaN	NaN	NaN	NaN	NaN	NaN	NaN	NaN	NaN	NaN	0.29736	-0.00374143	B4DKV8;Q8NFH4;Q9H644	NUP37	cDNA FLJ56665, highly similar to Nucleoporin Nup37;Nucleoporin Nup37;Nup107-160 subcomplex subunit Nup37	B4DKV8_HUMAN;NUP37_HUMAN
-0.131835	NaN	NaN	NaN	NaN	4.04573	5.27434	NaN	-0.0120389	2.59937	2.74921	1.9637	1.60739	B2R6H1;P24752;Q96FG8	ACAT1;ACAT;MAT	Acetyl-CoA acetyltransferase, mitochondrial;Acetoacetyl-CoA thiolase;T2;ACAT1 protein	Q96FG8_HUMAN;THIL_HUMAN
NaN	NaN	NaN	NaN	NaN	NaN	NaN	NaN	NaN	0.848583	NaN	NaN	-1.60586	A8K583;B4DF54;B4E187;B5MDV1;B7ZLD1;C9JBI6;C9JHV0;C9JMR2;C9JSD0;C9JWN0;Q14966;Q53R34;Q57Z90;Q5XJ05;Q68DP3;Q6P2H2;Q6ZQV0;Q7Z3T7;Q8NF92;Q8TCA1;Q9H2G1;Q9NP37	ZNF638;NP220;ZFML	cDNA FLJ77126, highly similar to Homo sapiens zinc finger protein 638 (ZNF638), transcript variant 1, mRNA;cDNA FLJ60235, highly similar to Zinc finger protein 638;cDNA FLJ60083, highly similar to Zinc finger protein 638;Zinc finger protein 638;Zinc finger matrin-like protein;Nuclear protein 220;Cutaneous T-cell lymphoma-associated antigen se33-1;Putative uncharacterized protein ZNF638;Putative u…	A8K583_HUMAN;B4DF54_HUMAN;B4E187_HUMAN;C9JBI6_HUMAN;C9JHV0_HUMAN;C9JMR2_HUMAN;C9JSD0_HUMAN;C9JWN0_HUMAN;Q57Z90_HUMAN;Q6ZQV0_HUMAN;ZN638_HUMAN
NaN	NaN	NaN	NaN	NaN	NaN	NaN	NaN	0.000865329	NaN	NaN	NaN	NaN	B2RE88;B3KS34;Q00325;Q53HC3;Q6MZF9;Q7Z7N7;Q8NCF7;Q96A03	SLC25A3;PHC;OK/SW-cl.48;DKFZp686J11229	cDNA, FLJ96465, highly similar to Homo sapiens solute carrier family 25 (mitochondrial carrier;phosphate carrier), member 3 (SLC25A3), nuclear gene encodingmitochondrial protein, transcript variant 1b, mRNA;Phosphate carrier protein, mitochondrial;Phosphate transport protein;Solute carrier family 25 member 3;Solute carrier family 25 member 3 isoform b variant;Putative uncharacterized protein DKFZ…	B2RE88_HUMAN;MPCP_HUMAN;Q53HC3_HUMAN;Q6MZF9_HUMAN;Q8NCF7_HUMAN
-0.0320199	NaN	NaN	NaN	NaN	NaN	NaN	NaN	NaN	NaN	NaN	NaN	NaN	B4E0R9;P54707;Q13816;Q13817;Q16734;Q5W035;Q8N5U2	ATP12A;ATP1AL1	cDNA FLJ56934, highly similar to Potassium-transporting ATPase alpha chain 2 (EC 3.6.3.10);Potassium-transporting ATPase alpha chain 2;Proton pump;Non-gastric H(+)/K(+) ATPase subunit alpha	AT12A_HUMAN;B4E0R9_HUMAN
0.0213375	NaN	NaN	NaN	NaN	3.78593	2.54186	2.41542	NaN	2.54582	3.05525	NaN	3.07688	A8K3V6;B4DPH9;C9IZZ0;C9J4S4;C9J4V0;C9J592;C9J7D1;C9J8S3;C9JUH2;P51149;Q9NWJ0;Q9UPB0	RAB7A;RAB7	Ras-related protein Rab-7a;cDNA FLJ55895, highly similar to Ras-related protein Rab-7;Putative uncharacterized protein RAB7A	B4DPH9_HUMAN;C9IZZ0_HUMAN;C9J4S4_HUMAN;C9J4V0_HUMAN;C9J592_HUMAN;C9J7D1_HUMAN;C9J8S3_HUMAN;RAB7A_HUMAN
-0.0544073	0.750494	0.711231	0.175957	0.062398	0.116536	0.165687	NaN	-0.0352243	0.558134	1.09775	0.374505	0.711671	A8K2E4;B4DRG9;B4DYA2;B4E3R6;Q15020;Q2M2H0;Q58F06;Q8IUS1;Q96J95	SART3;KIAA0156;TIP110	Squamous cell carcinoma antigen recognized by T-cells 3;Tat-interacting protein of 110 kDa;cDNA FLJ51951, highly similar to Squamous cell carcinoma antigen recognized by T-cells 3;cDNA FLJ50292, highly similar to Squamous cell carcinoma antigen recognized byT-cells 3;cDNA FLJ51777, highly similar to Squamous cell carcinoma antigen recognized byT-cells 3	B4DRG9_HUMAN;B4DYA2_HUMAN;B4E3R6_HUMAN;SART3_HUMAN
-0.0669864	1.97341	2.13277	NaN	NaN	2.81624	3.12578	NaN	0.158983	2.05679	2.5007	2.48036	2.14503	B2R6H2;B4DRF6;B4E0N7;Q13504;Q14566;Q4ZG57;Q53T61;Q99859	MCM6	DNA replication licensing factor MCM6;p105MCM;cDNA FLJ51591, highly similar to DNA replication licensing factor MCM6;cDNA FLJ51590, moderately similar to DNA replication licensing factor MCM6;Putative uncharacterized protein MCM6	B4DRF6_HUMAN;B4E0N7_HUMAN;MCM6_HUMAN;Q4ZG57_HUMAN;Q53T61_HUMAN
NaN	NaN	-1.28321	NaN	NaN	NaN	NaN	NaN	NaN	NaN	NaN	NaN	NaN	B3KN66;B7Z8F7;O00536;O15030;Q68DI8;Q96H26;Q9UIF9	BAZ2A;KIAA0314;TIP5	Bromodomain adjacent to zinc finger domain protein 2A;Transcription termination factor I-interacting protein 5;hWALp3;cDNA FLJ54813, highly similar to Homo sapiens bromodomain adjacent to zinc finger domain, 2A (BAZ2A), mRNA	B7Z8F7_HUMAN;BAZ2A_HUMAN
0.0553346	NaN	NaN	NaN	NaN	NaN	NaN	NaN	NaN	NaN	NaN	NaN	NaN	A6NCF2;B7Z342;B7Z414;C9J502;D0UFD1;D0UFD2;D0UFD3;D0UFD4;D0UFD5;D3YTI0;P55327;Q13056;Q53EK8;Q6FGP3;Q6FGS3;Q86YZ2;Q9UCX8	TPD52;PrLZ	Putative uncharacterized protein TPD52;cDNA FLJ52544, highly similar to Homo sapiens tumor protein D52 (TPD52), transcript variant 2, mRNA;Tumor protein D52;Protein N8;Prostate leucine zipper variant 1;Prostate leucine zipper variant 2;Prostate leucine zipper isoform 3;Prostate leucine zipper isoform 4;Prostate leucine zipper isoform 5	C9J502_HUMAN;D0UFD1_HUMAN;D0UFD3_HUMAN;D0UFD4_HUMAN;D0UFD5_HUMAN;D3YTI0_HUMAN;TPD52_HUMAN
-0.132056	NaN	NaN	NaN	NaN	NaN	-0.189269	NaN	NaN	NaN	NaN	NaN	NaN	A6NK36;A6NLM9;B4DYJ7;B4DYM0;O00763;Q16852;Q1HEC1;Q4G170;Q59GJ9;Q6KE87;Q6KE89;Q6TY48	ACACB;ACC2;ACCB	Acetyl-CoA carboxylase 2;ACC-beta;Biotin carboxylase;Putative uncharacterized protein ACACB;cDNA FLJ60369, highly similar to Acetyl-CoA carboxylase 2 (EC 6.4.1.2);cDNA FLJ60371, highly similar to Acetyl-CoA carboxylase 2 (EC 6.4.1.2);ACACB protein;Acetyl-CoA carboxylase 2 variant	ACACB_HUMAN;B4DYJ7_HUMAN;B4DYM0_HUMAN;Q4G170_HUMAN;Q59GJ9_HUMAN
NaN	NaN	NaN	NaN	NaN	NaN	1.98441	NaN	NaN	NaN	NaN	NaN	NaN	B1AKI2;B1AKI4;B1AKI5;B1AKI6;Q5JXN8;Q5JXN9;Q5JXP4;Q6UDQ1;Q8IUR4;Q8TAD9;Q8TAF4;Q9H0Z7;Q9NUK0;Q9UF37	MBNL3;RP5-842K24.3-009;RP5-842K24.3-008;RP5-842K24.3-006;RP5-842K24.3-005;CHCR;MBLX39;MBXL;RP5-842K24.3-004	Muscleblind-like 3 (Drosophila);Muscleblind-like protein 3;Muscleblind-like X-linked protein;Cys3His CCG1-required protein;Protein HCHCR;MBNL3 protein;cDNA FLJ56670, highly similar to Muscleblind-like X-linked protein	B1AKI2_HUMAN;B1AKI4_HUMAN;B1AKI5_HUMAN;B1AKI6_HUMAN;MBNL3_HUMAN;Q8IUR4_HUMAN
NaN	1.11528	1.36278	NaN	NaN	1.30031	1.43445	NaN	NaN	0.457653	NaN	0.0492031	NaN	Q68CN2;Q71SV8;Q8TET6;Q96HB0;Q96IW0;Q9HCS7;Q9NRG6;Q9ULP3	DKFZp762C1015;XAB2;HCNP;KIAA1177;SYF1;PP3898	Putative uncharacterized protein DKFZp762C1015;Crn-related protein kim1;Pre-mRNA-splicing factor SYF1;XPA-binding protein 2;Protein HCNP	Q68CN2_HUMAN;Q71SV8_HUMAN;SYF1_HUMAN
NaN	NaN	NaN	NaN	NaN	NaN	NaN	NaN	NaN	2.30365	3.43603	2.16884	3.77495	O00513;Q49AN3;Q6NX52;Q8N4J4;Q8NF33;Q92888;Q96BF4;Q96F17;Q9BSB1	ARHGEF1;hCG_22327;FLJ00369	Rho guanine nucleotide exchange factor 1;115 kDa guanine nucleotide exchange factor;Sub1.5;ARHGEF1 protein;Rho guanine nucleotide exchange factor (GEF) 1, isoform CRA_g;FLJ00369 protein	ARHG1_HUMAN;Q49AN3_HUMAN;Q6NX52_HUMAN;Q8NF33_HUMAN
-0.292564	NaN	NaN	NaN	NaN	NaN	NaN	NaN	NaN	NaN	NaN	NaN	NaN	B4E175;O00184;Q15833;Q53GF4;Q8WYX9;Q9BU65	STXBP2;UNC18B;pp10122;hCG_22249	cDNA FLJ54775, highly similar to Syntaxin-binding protein 2;Hunc18b2;Syntaxin-binding protein 2;Protein unc-18 homolog 2;Protein unc-18 homolog B;Syntaxin binding protein 2 variant;Putative uncharacterized protein pp10122;STXBP2 protein;Syntaxin binding protein 2;Syntaxin binding protein 2, isoform CRA_b	B4E175_HUMAN;O00184_HUMAN;Q53GF4_HUMAN;Q8WYX9_HUMAN;STXB2_HUMAN
NaN	NaN	NaN	NaN	NaN	0.65831	-0.752024	NaN	NaN	0.895046	NaN	-0.868766	0.0342158	A4D2D0;C9JQT4;O75421;O94805	ACTL6B;ACTL6;BAF53B	Actin-like protein 6B;53 kDa BRG1-associated factor B;Actin-related protein Baf53b;ArpNalpha;BRG1-associated factor 53B;Putative uncharacterized protein ACTL6B	ACL6B_HUMAN;C9JQT4_HUMAN
0.0610158	-0.222186	-0.238613	NaN	-0.819139	-0.0571383	-0.0212186	NaN	0.0319598	-0.940054	-0.800978	-1.03097	-0.805005	B4DKD0;B4DLV2;B7ZB27;Q02880;Q13600;Q59H80;Q6LBI8;Q6LC06;Q6W6M6;Q71UH4;Q8WTY5;Q9UMG8;Q9UQP8	TOP2B;topIIb;top2beta	DNA topoisomerase 2;cDNA FLJ50986, highly similar to DNA topoisomerase 2-beta (EC 5.99.1.3);cDNA, FLJ79391, highly similar to DNA topoisomerase 2-beta (EC 5.99.1.3);DNA topoisomerase 2-beta;DNA topoisomerase II, beta isozyme;DNA topoisomerase II, beta isozyme variant;Topoisomerase IIb;DNA topoisomerase II beta;Topoisomerase II beta;Antigen MLAA-44;Putative uncharacterized protein	B4DKD0_HUMAN;B4DLV2_HUMAN;B7ZB27_HUMAN;Q59H80_HUMAN;Q6LBI8_HUMAN;Q6LC06_HUMAN;Q6W6M6_HUMAN;Q71UH4_HUMAN;Q8WTY5_HUMAN;TOP2B_HUMAN
-0.0473533	NaN	NaN	NaN	NaN	4.25154	2.03949	5.06835	-0.0415062	NaN	NaN	NaN	NaN	A8K389;B1AKS5;B1GX77;B1GX78;B1GX79;B2RCU6;C9J2R9;O75914;Q5JWX1;Q5JWX2;Q7Z2D6;Q7Z2E4;Q7Z3Z8;Q8WWK5;Q8WX23;Q9P0J8;Q9Y6B5	PAK3;OPHN3;RP5-914P14.3-003	Serine/threonine-protein kinase PAK 3;p21-activated kinase 3;Beta-PAK;Oligophrenin-3;p21 protein (Cdc42/Rac)-activated kinase 3;PAK3b protein;PAK3c protein;PAK3cb protein;cDNA, FLJ96299, highly similar to Homo sapiens p21 (CDKN1A)-activated kinase 3 (PAK3), mRNA;Putative uncharacterized protein PAK3;PAK2	B1AKS5_HUMAN;B1GX77_HUMAN;B2RCU6_HUMAN;C9J2R9_HUMAN;PAK3_HUMAN;Q9Y6B5_HUMAN
0.183709	-0.856787	-0.51021	-0.205392	-0.0471446	-0.322966	-0.595925	-0.298541	-0.0910949	-0.358396	-0.63026	-1.17862	-0.810663	B2R802;B4DDC7;P09012	SNRPA	cDNA, FLJ93681, highly similar to Homo sapiens small nuclear ribonucleoprotein polypeptide A (SNRPA), mRNA;cDNA FLJ52249, highly similar to U1 small nuclear ribonucleoprotein A;U1 small nuclear ribonucleoprotein A	B2R802_HUMAN;B4DDC7_HUMAN;SNRPA_HUMAN
NaN	NaN	NaN	NaN	NaN	NaN	NaN	NaN	NaN	NaN	NaN	NaN	1.48228	B2RC50;Q32Q81;Q8NG16;Q96I89;Q9NQT4	EXOSC5;CML28;RRP46	cDNA, FLJ95853, highly similar to Homo sapiens exosome component Rrp46 (RRP46), mRNA;Exosome complex exonuclease RRP46;Ribosomal RNA-processing protein 46;Exosome component 5;p12B;Chronic myelogenous leukemia tumor antigen 28	B2RC50_HUMAN;EXOS5_HUMAN
0.0278618	NaN	NaN	NaN	NaN	NaN	NaN	NaN	-0.0296322	-0.351063	1.95751	NaN	1.27483	B1ANE4;B2RCS5;B7Z2N5;B7Z4K1;B7Z4P6;B7Z4P8;B7Z4V1;P35609;Q59FD9;Q86TF4;Q86TI8	ACTN2;hCG_1810883	Alpha-actinin-2;Alpha-actinin skeletal muscle isoform 2;F-actin cross-linking protein;Actinin, alpha 2, isoform CRA_b;cDNA, FLJ96254, highly similar to Homo sapiens actinin, alpha 2 (ACTN2), mRNA;cDNA FLJ51840, highly similar to Alpha-actinin-2;cDNA FLJ50104, highly similar to Alpha-actinin-2;cDNA FLJ55142, highly similar to Alpha-actinin-2;cDNA FLJ54277, highly similar to Alpha-actinin-2;cDNA FL…	ACTN2_HUMAN;B2RCS5_HUMAN;B7Z2N5_HUMAN;B7Z4K1_HUMAN;B7Z4P6_HUMAN;B7Z4P8_HUMAN;B7Z4V1_HUMAN;Q59FD9_HUMAN
-0.064676	2.68566	NaN	NaN	NaN	2.00329	1.94388	NaN	0.0706641	0.209862	0.117562	-0.364124	-0.334826	B1AK84;B1AK85;B1AK86;B1AK87;B1AK88;B1AP81;B1AP83;B2R7T8;B4DWA6;P47756;Q32Q68;Q5U0L4;Q7L4N0;Q8TB49;Q9NUC4	CAPZB;RP4-657E11.7-005;RP4-657E11.7-002;RP4-657E11.7-009;RP4-657E11.7-001;hCG_41078;RP4-657E11.7-008	Capping protein (Actin filament) muscle Z-line, beta;cDNA FLJ43095 fis, clone CORDB2000541, highly similar to F-actin capping protein subunit beta;Capping protein (Actin filament) muscle Z-line, beta, isoform CRA_a;Capping protein (Actin filament) muscle Z-line, beta, isoform CRA_d;cDNA, FLJ93598, highly similar to Homo sapiens capping protein (actin filament) muscle Z-line, beta (CAPZB), mRNA;cD…	B1AK84_HUMAN;B1AK85_HUMAN;B1AK86_HUMAN;B1AK87_HUMAN;B1AK88_HUMAN;B1AP81_HUMAN;B1AP83_HUMAN;B2R7T8_HUMAN;B4DWA6_HUMAN;CAPZB_HUMAN;Q7L4N0_HUMAN
0.102591	NaN	NaN	NaN	NaN	0.871311	0.395831	NaN	0.0213375	0.124519	0.70186	0.399464	-0.437037	A8K9W7;B4DH52;B4DM07;B4DRA9;C9J6M0;O14743;O15359;O43546;O43588;O43589;P78347;Q499G6;Q75M85;Q75M86;Q75M87;Q75M88;Q86U51;Q9BSZ4	GTF2I;BAP135;WBSCR6;hCG_1735999	cDNA FLJ77440, highly similar to Homo sapiens general transcription factor II, i (GTF2I), transcript variant 2, mRNA;cDNA FLJ55916, highly similar to General transcription factor II-I;cDNA FLJ56355, highly similar to General transcription factor II-I;cDNA FLJ61347, highly similar to General transcription factor II-I;Putative uncharacterized protein GTF2I;General transcription factor II-I;Bruton t…	A8K9W7_HUMAN;B4DH52_HUMAN;B4DM07_HUMAN;B4DRA9_HUMAN;C9J6M0_HUMAN;GTF2I_HUMAN;Q499G6_HUMAN;Q86U51_HUMAN
-0.115754	NaN	NaN	NaN	NaN	NaN	NaN	NaN	NaN	NaN	NaN	NaN	NaN	A6NJC1;A8K5Y9;B2RDF8;B3KSH4;B4DIZ2;C9JGP1;O54806;P27924;P61086;Q16721;Q9CVV9;Q9Y2D3	UBE2K;HIP2;LIG;hCG_38552;Hip2;Ube2k	Ubiquitin-conjugating enzyme E2 K;Ubiquitin-conjugating enzyme E2-25 kDa;Ubiquitin-protein ligase;Ubiquitin carrier protein;Huntingtin-interacting protein 2;Huntingtin interacting protein 2, isoform CRA_a;cDNA FLJ36214 fis, clone THYMU2000672, highly similar to Ubiquitin-conjugating enzyme E2-25 kDa (EC 6.3.2.19);cDNA FLJ57995, moderately similar to Ubiquitin-conjugating enzyme E2-25 kDa (EC 6.3.…	B3KSH4_HUMAN;B4DIZ2_HUMAN;C9JGP1_HUMAN;UBE2K_HUMAN
-0.115035	NaN	NaN	NaN	NaN	3.1822	2.10702	NaN	NaN	NaN	2.59431	NaN	1.86631	B4DI74;B4DYJ8;B5BUA5;Q13362;Q14391;Q15060;Q15174;Q6ZN33;Q7L7W2;Q86U13;Q96B13;Q96L51;Q96L52	PPP2R5C;KIAA0044	cDNA FLJ57986, highly similar to Serine/threonine-protein phosphatase 2A 56 kDa regulatory subunit gamma isoform;cDNA FLJ57234, highly similar to Serine/threonine-protein phosphatase 2A 56 kDa regulatory subunit gamma isoform;Serine/threonine-protein phosphatase 2A 56 kDa regulatory subunit gamma isoform;PP2A B subunit isoform B'-gamma;PP2A B subunit isoform B56-gamma;PP2A B subunit isoform PR61-…	2A5G_HUMAN;B4DI74_HUMAN;B4DYJ8_HUMAN;Q7L7W2_HUMAN;Q86U13_HUMAN;Q96B13_HUMAN;Q96L51_HUMAN;Q96L52_HUMAN
NaN	NaN	NaN	NaN	NaN	0.801305	0.652418	0.875354	NaN	2.60261	NaN	2.19403	NaN	B1AJZ7;B1AKQ7;B1AKQ8;B1AKQ9;B2R6K4;B3KVK2;C9JI54;P04697;P04901;P62873;Q1RMY8;Q5QPT1;Q71UM6;Q71UM7	GNB1;RP1-283E3.7-005;RP1-283E3.7-006;RP1-283E3.7-007;Gnb1;RP1-283E3.7-004	Guanine nucleotide-binding protein G(I)/G(S)/G(T) subunit beta-1;Transducin beta chain 1;Guanine nucleotide binding protein (G protein), beta polypeptide 1;cDNA, FLJ92996, highly similar to Homo sapiens guanine nucleotide binding protein (G protein), beta polypeptide 1 (GNB1), mRNA;cDNA FLJ16663 fis, clone THYMU2005759, highly similar to Guanine nucleotide-binding proteinG(I)/G(S)/G(T) subunit be…	B1AKQ7_HUMAN;B1AKQ8_HUMAN;B1AKQ9_HUMAN;B2R6K4_HUMAN;B3KVK2_HUMAN;GBB1_HUMAN;GBB1_MOUSE;Q1RMY8_HUMAN;Q5QPT1_HUMAN;Q71UM6_HUMAN;Q71UM7_HUMAN
0.013355	NaN	NaN	NaN	NaN	4.58696	NaN	NaN	-0.143803	4.11879	3.72868	3.16683	3.66744	Q9Y277;Q9UIS0	VDAC3	Voltage-dependent anion-selective channel protein 3;Outer mitochondrial membrane protein porin 3	VDAC3_HUMAN
NaN	NaN	NaN	NaN	NaN	3.35779	NaN	NaN	NaN	NaN	NaN	NaN	NaN	A7E2Y1;C9K001;Q5JVW7;Q5JW45;Q5JW46;Q5JW47;Q5JW48;Q5JW49;Q6NT44;Q6NT57;Q6WG75;Q96I57;Q9NWE2;Q9P216	MYH7B;KIAA1512;RP4-756N5.1-008;RP4-756N5.1-005;RP4-756N5.1-007;RP4-756N5.1-004;RP4-756N5.1-006	Myosin-7B;Myosin heavy chain 7B, cardiac muscle beta isoform;Myosin cardiac muscle beta chain;Antigen MLAA-21;Slow A MYH14;Putative uncharacterized protein MYH7B;Myosin, heavy chain 7B, cardiac muscle, beta	MYH7B_HUMAN;Q5JW45_HUMAN;Q5JW46_HUMAN;Q5JW47_HUMAN;Q5JW48_HUMAN;Q5JW49_HUMAN
-0.0736817	NaN	NaN	NaN	NaN	NaN	NaN	NaN	NaN	NaN	NaN	NaN	NaN	A4D1V0;C9J9H9;Q9UQL0;Q9Y2X8	UBE2D4;hCG_17272	Ubiquitin-conjugating enzyme E2 D4;Ubiquitin-protein ligase D4;Ubiquitin carrier protein D4;HBUCE1;Ubiquitin carrier protein	C9J9H9_HUMAN;Q9UQL0_HUMAN;UB2D4_HUMAN
NaN	NaN	NaN	NaN	NaN	-0.328262	0.167358	NaN	NaN	-0.736042	-1.03644	-1.11869	-1.24291	Q96FV9;B2RBP6;Q15219;Q64I72;Q64I73	THOC1;HPR1	THO complex subunit 1;Nuclear matrix protein p84;hTREX84	THOC1_HUMAN
0.0346383	-1.65855	-0.538052	-0.115433	-0.0479498	-0.354565	-0.620845	-0.780226	0.0858326	-0.186627	-0.221489	-1.05471	-1.00906	A8K3X5;C9JZ81;O43594;P13010;Q0Z7V0;Q4VBQ5;Q53HH7;Q53T09;Q53TC2;Q7M4N0;Q9UCQ0;Q9UCQ1	XRCC5;G22P2;KARP-1	X-ray repair cross-complementing protein 5;X-ray repair complementing defective repair in Chinese hamster cells 5 (double-strand-break rejoining);ATP-dependent DNA helicase 2 subunit 2;ATP-dependent DNA helicase II 80 kDa subunit;Lupus Ku autoantigen protein p86;86 kDa subunit of Ku antigen;Ku86;Ku80;Thyroid-lupus autoantigen;CTC box-binding factor 85 kDa subunit;Nuclear factor IV;DNA repair prot…	C9JZ81_HUMAN;O43594_HUMAN;Q53T09_HUMAN;Q53TC2_HUMAN;XRCC5_HUMAN
-0.0096841	NaN	NaN	NaN	NaN	4.25506	3.84569	3.50809	NaN	NaN	NaN	NaN	2.59567	B2R679;B4DQ19;Q5SQT8;Q5SQT9;Q5SQU0;Q6FID4;Q8NG23;Q9NR31	SAR1A;RP11-367H5.4-004;RP11-367H5.4-001;hCG_1787550;RP11-367H5.4-005;SARA1;SAR1;SARA	cDNA, FLJ92825, highly similar to Homo sapiens SAR1a gene homolog 1 (S. cerevisiae) (SARA1), mRNA;cDNA FLJ58922, highly similar to GTP-binding protein SAR1a;SAR1 gene homolog A (S. cerevisiae);SAR1 gene homolog A (S. cerevisiae), isoform CRA_a;Small GTP-binding protein;SARA1 protein;GTP binding protein;GTP-binding protein Sara;Masra2;GTP-binding protein SAR1a;COPII-associated small GTPase	B2R679_HUMAN;B4DQ19_HUMAN;Q5SQT8_HUMAN;Q5SQT9_HUMAN;Q5SQU0_HUMAN;Q6FID4_HUMAN;Q8NG23_HUMAN;SAR1A_HUMAN
-0.191442	NaN	NaN	NaN	NaN	NaN	NaN	NaN	NaN	NaN	NaN	NaN	NaN	B3KQ95;B4DJE5;B4DND3;B4DT56;B4DTK0;B4DWP0;B7Z1J3;B7Z9R8;P37268;Q6IAX1;Q96GT0	FDFT1;hCG_17749	cDNA FLJ33164 fis, clone UTERU2000542, highly similar to Squalene synthetase (EC 2.5.1.21);cDNA FLJ50548, highly similar to Squalene synthetase (EC 2.5.1.21);cDNA FLJ55760, highly similar to Squalene synthetase (EC 2.5.1.21);cDNA, FLJ79081, highly similar to Squalene synthetase (EC 2.5.1.21);cDNA FLJ50660, highly similar to Squalene synthetase (EC 2.5.1.21);cDNA, FLJ79433, highly similar to Squal…	B3KQ95_HUMAN;B4DJE5_HUMAN;B4DND3_HUMAN;B4DT56_HUMAN;B4DTK0_HUMAN;B4DWP0_HUMAN;B7Z1J3_HUMAN;B7Z9R8_HUMAN;FDFT_HUMAN;Q6IAX1_HUMAN
-0.0445979	NaN	NaN	NaN	NaN	2.96353	3.74168	NaN	-0.00586922	4.66379	4.06824	3.23392	NaN	Q15102;Q53X88	PAFAH1B3;PAFAHG	Platelet-activating factor acetylhydrolase IB subunit gamma;PAF acetylhydrolase 29 kDa subunit;PAF-AH subunit gamma	PA1B3_HUMAN
0.0812032	-0.376402	-0.285266	0.692711	0.646255	-0.0186342	-0.394373	NaN	NaN	0.10183	0.0640551	-0.376624	-0.425424	B2R5M0;B4DNF2;B7Z265;B7Z9T5;O60845;O60846;O60847;O94814;Q14807;Q14984;Q14985;Q53F58;Q7LE35;Q9BT46	KIF22;KID;KNSL4;hCG_2039829;A-328A3.5;OBP-1;OBP-2	Kinesin-like protein KIF22;Kinesin-like DNA-binding protein;Kinesin-like protein 4;cDNA FLJ51003, highly similar to Kinesin-like protein KIF22;Kinesin family member 22, isoform CRA_b;cDNA FLJ53835, highly similar to Kinesin-like protein KIF22;cDNA, FLJ79288, highly similar to Kinesin-like protein KIF22;cDNA, FLJ78949, highly similar to Kinesin-like protein KIF22;OriP binding protein like gene pro…	B4DNF2_HUMAN;B7Z265_HUMAN;B7Z9T5_HUMAN;KIF22_HUMAN;O60846_HUMAN;Q14984_HUMAN;Q14985_HUMAN;Q7LE35_HUMAN
-0.0872122	NaN	NaN	NaN	NaN	NaN	NaN	NaN	-0.0828815	NaN	NaN	NaN	NaN	B2R5N9;B4DDQ8;B4DFP1;B4DPV0;B7Z6C2;P36871;Q16105;Q16106;Q5BKZ9;Q6NW22;Q86U74;Q96J40;Q9H1D2;Q9NTY4	PGM1;phosphoglucomutase 1/ PGM1	Phosphoglucomutase-1;Glucose phosphomutase 1;cDNA FLJ50439, highly similar to Phosphoglucomutase-1 (EC 5.4.2.2);cDNA FLJ51818, highly similar to Phosphoglucomutase-1 (EC 5.4.2.2);cDNA FLJ50606, highly similar to Phosphoglucomutase-1 (EC 5.4.2.2);cDNA FLJ50663, highly similar to Phosphoglucomutase-1 (EC 5.4.2.2);Phosphoglucomutase 1	B4DDQ8_HUMAN;B4DFP1_HUMAN;B4DPV0_HUMAN;B7Z6C2_HUMAN;PGM1_HUMAN;Q16106_HUMAN;Q9H1D2_HUMAN
-0.0283222	0.680914	0.605494	-0.083792	-0.1386	-0.494159	0.359409	NaN	0.0962619	-0.061707	-0.534872	-0.318461	-0.369035	A3RJH1;B4DME8;B4DP70;B4DPN6;C9JLP0;Q92499	DDX1;hCG_15914	DEAD (Asp-Glu-Ala-Asp) box polypeptide 1, isoform CRA_d;DEAD box polypeptide 1;cDNA, FLJ94573, Homo sapiens DEAD (Asp-Glu-Ala-Asp) box polypeptide 1 (DDX1), mRNA;cDNA FLJ57326, highly similar to ATP-dependent RNA helicase DDX1 (EC 3.6.1.-);cDNA FLJ51017, highly similar to ATP-dependent RNA helicase DDX1 (EC 3.6.1.-);cDNA FLJ51031, highly similar to ATP-dependent RNA helicase DDX1 (EC 3.6.1.-);Put…	A3RJH1_HUMAN;B4DME8_HUMAN;B4DP70_HUMAN;B4DPN6_HUMAN;C9JLP0_HUMAN;DDX1_HUMAN
-0.237234	NaN	NaN	NaN	NaN	NaN	NaN	NaN	NaN	2.37954	2.85744	3.02233	2.31325	A8K1B6;B4DJ53;P50570;Q59G96;Q5I0Y0;Q7Z5S3;Q8N1K8;Q9UPH4;Q9UPH5	DNM2;DYN2	cDNA FLJ78533, highly similar to Homo sapiens dynamin 2 (DNM2), transcript variant 4, mRNA;cDNA FLJ56447, highly similar to Dynamin-2 (EC 3.6.5.5);Dynamin-2;Dynamin 2 isoform 4 variant;cDNA FLJ40556 fis, clone THYMU2002583, highly similar to DYNAMIN 2;Dynamin II (AA 474-866] [Homo sapiens])	A8K1B6_HUMAN;B4DJ53_HUMAN;DYN2_HUMAN;Q59G96_HUMAN;Q8N1K8_HUMAN;Q9UPH5_HUMAN
-0.113192	NaN	NaN	NaN	NaN	NaN	NaN	NaN	NaN	NaN	NaN	NaN	NaN	B4DHI8;B4DJ76;O43491;O60642;Q59FD8;Q5JRN3;Q5T4F0;Q68DV2;Q6R5J7;Q6ZSX4;Q9H1C6;Q9UG62	EPB41L2;RP3-324N14.1-003;DKFZp781H1755;DKFZp564J1082;RP3-324N14.1-002;hCG_21030	cDNA FLJ58484, highly similar to Band 4.1-like protein 2;cDNA FLJ54004, moderately similar to Band 4.1-like protein 2;Band 4.1-like protein 2;Generally expressed protein 4.1;Protein 4.1-G;EPB41L2 protein variant;Erythrocyte membrane protein band 4.1-like 2;Putative uncharacterized protein DKFZp781H1755;4.1G isoform;cDNA FLJ45145 fis, clone BRAWH3041492, moderately similar to Homo sapiens erythroc…	B4DJ76_HUMAN;E41L2_HUMAN;O60642_HUMAN;Q59FD8_HUMAN;Q68DV2_HUMAN;Q6R5J7_HUMAN;Q6ZSX4_HUMAN;Q9H1C6_HUMAN;Q9UG62_HUMAN
0.175429	-0.990156	-1.10622	-0.756938	-0.206462	-0.119954	-1.78956	NaN	-0.105597	-1.74537	-2.08064	-2.40692	-1.28585	A6NC27;B4DRJ4;B4DS49;C9J1D6;C9JBR1;C9JI70;C9JX28;Q5H9R3;Q5UIP0;Q5UIP2;Q66YK6;Q6PRU2;Q8TE94;Q99772;Q9H830;Q9H9B9;Q9NVP5;Q9Y4R4	RIF1	Telomere-associated protein RIF1;Rap1-interacting factor 1 homolog;cDNA FLJ55392, highly similar to Telomere-associated protein RIF1;cDNA FLJ60845, highly similar to Telomere-associated protein RIF1;Putative uncharacterized protein RIF1	B4DRJ4_HUMAN;B4DS49_HUMAN;C9J1D6_HUMAN;RIF1_HUMAN
-0.129908	NaN	NaN	NaN	NaN	NaN	-1.11932	NaN	NaN	-0.237931	-0.471709	NaN	-0.712587	B1ALF6;B1ALF7;B1ALF8;B1ALF9;B1ALG0;B1ALG1;B1ALG2;B1ALG3;B1ALG4;B1ALG5;B1ANC4;B1ANC5;B1ANC8;B4DK35;B4DNT1;B4DSC8;P51531;Q56A76;Q6LC24;Q8N9Q1	SMARCA2;RP11-48M17.1-001;RP11-48M17.1-014;RP11-48M17.1-012;RP11-48M17.1-011;RP11-48M17.1-015;RP11-48M17.1-009;RP11-48M17.1-010;BAF190B;BRM;SNF2A;SNF2L2;RP11-48M17.1-002;RP11-48M17.1-006;RP11-48M17.1-005;RP11-48M17.1-008	SWI/SNF related, matrix associated, actin dependent regulator of chromatin, subfamily a, member 2;cDNA FLJ59976, highly similar to Probable global transcription activator SNF2L2 (EC 3.6.1.-);Probable global transcription activator SNF2L2;ATP-dependent helicase SMARCA2;SNF2-alpha;SWI/SNF-related matrix-associated actin-dependent regulator of chromatin subfamily A member 2;Protein brahma homolog;BR…	B1ALF6_HUMAN;B1ALF7_HUMAN;B1ALF8_HUMAN;B1ALF9_HUMAN;B1ALG0_HUMAN;B1ALG1_HUMAN;B1ALG2_HUMAN;B1ALG5_HUMAN;B1ANC4_HUMAN;B1ANC5_HUMAN;B1ANC8_HUMAN;B4DK35_HUMAN;B4DNT1_HUMAN;B4DSC8_HUMAN;Q56A76_HUMAN;Q6LC24_HUMAN;Q8N9Q1_HUMAN;SMCA2_HUMAN
NaN	0.237711	-0.1741	NaN	NaN	-0.412727	-0.396062	-0.425781	NaN	-1.09397	-1.00801	-1.97739	-2.0648	A8K804;B2RDG4;Q15397;Q547G7;Q5SZY9;Q6IB47;Q96B27;Q96L78;Q96L79;Q96L80	KIAA0020;XTP5	Pumilio domain-containing protein KIAA0020;HBV X-transactivated gene 5 protein;HBV XAg-transactivated protein 5;Minor histocompatibility antigen HA-8;cDNA, FLJ96597	B2RDG4_HUMAN;K0020_HUMAN
NaN	NaN	NaN	NaN	NaN	NaN	NaN	NaN	NaN	0.196095	NaN	0.119777	NaN	B3KQ99;B7Z6I4;O95339;O95627;O95628;Q8IYM7;Q8NCL0;Q9NPQ1;Q9NZN6	CNOT4;NOT4	cDNA FLJ90012 fis, clone HEMBA1000462, highly similar to CCR4-NOT transcription complex subunit 4 (EC 6.3.2.-);cDNA FLJ61661, highly similar to Rattus norvegicus CCR4-NOT transcription complex, subunit 4 (Cnot4), mRNA;CCR4-NOT transcription complex subunit 4;E3 ubiquitin-protein ligase CNOT4;CCR4-associated factor 4;Potential transcriptional repressor NOT4Hp	B3KQ99_HUMAN;B7Z6I4_HUMAN;CNOT4_HUMAN
-0.00395845	5.39785	4.45339	NaN	0.444137	3.73604	4.02139	1.86507	0.0211954	3.12741	3.66391	3.0544	3.51715	A8K500;B3KPJ9;B4DTA5;O75322;P07900;Q14568;Q2PP14;Q2VPJ6;Q5CAQ6;Q5CAQ7;Q86SX1;Q86U12;Q8TBA7;Q96HX7;Q9BVQ5	HSP90AA1;HSP90A;HSPC1;HSPCA;HSP90AA2;HSPCAL3	Heat shock protein HSP 90-alpha;Heat shock 86 kDa;Renal carcinoma antigen NY-REN-38;cDNA FLJ57431, highly similar to Heat shock protein HSP 90-alpha;Hsp89-alpha-delta-N;Putative heat shock protein HSP 90-alpha A2;Heat shock 90 kDa protein 1 alpha-like 3;HSP90AA1 protein;Full-length cDNA 5-PRIME end of clone CS0DN005YI08 of Adult brain of Homo sapiens (human);Full-length cDNA clone CS0CAP007YF18 o…	B4DTA5_HUMAN;HS902_HUMAN;HS90A_HUMAN;O75322_HUMAN;Q2VPJ6_HUMAN;Q86SX1_HUMAN;Q86U12_HUMAN;Q8TBA7_HUMAN;Q96HX7_HUMAN
NaN	NaN	NaN	NaN	NaN	NaN	-0.0076666	-0.636729	NaN	NaN	NaN	NaN	NaN	B3KQ75;B3KSH3;B7WNT5;C9IZK2;C9JKL7;D4PHA3;P36402;Q86WR9;Q9UKI4	TCF7;TCF1;hCG_16589	cDNA FLJ33018 fis, clone THYMU1000459, highly similar to Homo sapiens transcription factor 7 (T-cell specific, HMG-box) (TCF7), transcript variant 5, mRNA;Transcription factor 7;T-cell-specific transcription factor 1;Putative uncharacterized protein TCF7;Transcription factor 7 (T-cell specific, HMG-box), isoform CRA_c	B3KQ75_HUMAN;B7WNT5_HUMAN;C9IZK2_HUMAN;D4PHA3_HUMAN;TCF7_HUMAN
-0.233362	NaN	NaN	NaN	NaN	NaN	NaN	NaN	NaN	NaN	NaN	NaN	NaN	A8K7W6;B1ALS1;B1ALS2;B1ALS3;B4DSZ5;B4E0V3;P08575;Q0VAE8;Q16614;Q5T9L9;Q5T9M0;Q5T9M2;Q5T9M3;Q5T9M4;Q5T9M5;Q6LDN6;Q6PJK7;Q6QIM3;Q6QIN1;Q6QIN9;Q6QIQ5;Q6QIR3;Q8TD79;Q9H0Y6;Q9H3X6	PTPRC;CD45;RP11-553K8.4-010;RP11-553K8.4-001;hCG_1811178;RP11-553K8.4-002;RP11-553K8.4-004;RP11-553K8.4-011;RP11-553K8.4-005;RP11-553K8.4-009;RP11-553K8.4-006;RP11-553K8.4-003	Receptor-type tyrosine-protein phosphatase C;Leukocyte common antigen;T200;Protein tyrosine phosphatase, receptor type, C;Protein tyrosine phosphatase, receptor type, C, isoform CRA_d;cDNA FLJ53186, highly similar to Leukocyte common antigen (EC 3.1.3.48);cDNA FLJ61519, highly similar to Leukocyte common antigen (EC 3.1.3.48);CD45;PTPRC protein;Protein tyrosine phosphatase receptor type C;T200 le…	B1ALS1_HUMAN;B1ALS2_HUMAN;B1ALS3_HUMAN;B4DSZ5_HUMAN;B4E0V3_HUMAN;PTPRC_HUMAN;Q0VAE8_HUMAN;Q5T9L9_HUMAN;Q5T9M0_HUMAN;Q5T9M2_HUMAN;Q5T9M3_HUMAN;Q5T9M4_HUMAN;Q5T9M5_HUMAN;Q6LDN6_HUMAN;Q6PJK7_HUMAN;Q6QIM3_HUMAN;Q6QIN1_HUMAN;Q6QIN9_HUMAN;Q6QIQ5_HUMAN;Q6QIR3_HUMAN;Q8TD79_HUMAN;Q9H3X6_HUMAN
NaN	NaN	NaN	NaN	NaN	NaN	NaN	NaN	NaN	NaN	NaN	3.75195	NaN	A6NJL3;C9IYZ3;C9J0F6;C9J5W5;C9JRV9;Q96ST1;Q9GZZ9	UBA5;UBE1DC1	Ubiquitin-like modifier-activating enzyme 5;Ubiquitin-activating enzyme E1 domain-containing protein 1;UFM1-activating enzyme;ThiFP1;Putative uncharacterized protein UBA5	C9J0F6_HUMAN;C9J5W5_HUMAN;C9JRV9_HUMAN;UBA5_HUMAN
NaN	0.0676515	NaN	NaN	NaN	0.0816096	-0.342397	NaN	NaN	-0.564524	0.439889	NaN	NaN	B3KXL9;B7Z4U8;C9JYI7;Q2YD86;Q6STE5;Q75MJ2;Q75MR8;Q92926;Q9BUH1	SMARCD3;BAF60C	cDNA FLJ45690 fis, clone FCBBF5000384, highly similar to SWI/SNF-related matrix-associated actin-dependent regulator of chromatin subfamily Dmember 3;cDNA FLJ52707, highly similar to SWI/SNF-related matrix-associatedactin-dependent regulator of chromatin subfamily D member 3;Putative uncharacterized protein SMARCD3;SWI/SNF-related matrix-associated actin-dependent regulator of chromatin subfamily…	B3KXL9_HUMAN;B7Z4U8_HUMAN;C9JYI7_HUMAN;SMRD3_HUMAN
-0.359916	NaN	NaN	NaN	NaN	2.37437	2.9124	NaN	NaN	1.94275	3.91016	0.972959	NaN	B4DLZ8;B4DWF7;C9IZ80;C9J188;C9JFN4;C9JV57;C9JWF5;P0C7T9;Q14281;Q15394;Q3LIC9;Q53FN7;Q7L1Q6;Q9BUY0	BZW1;BZW1L1;BZAP45;KIAA0005;Nbla10236	cDNA FLJ55789, highly similar to Rattus norvegicus basic leucine zipper and W2 domains 1 (Bzw1), mRNA;cDNA FLJ55501, highly similar to Rattus norvegicus basic leucine zipper and W2 domains 1 (Bzw1), mRNA;Putative uncharacterized protein BZW1;Putative basic leucine zipper and W2 domain-containing protein 1-like 1;Basic leucine zipper and W2 domain-containing protein 1;Protein Orf;Putative uncharac…	BZW1_HUMAN;C9IZ80_HUMAN;C9J188_HUMAN;C9JFN4_HUMAN;C9JV57_HUMAN;C9JWF5_HUMAN;Q3LIC9_HUMAN;Q53FN7_HUMAN
-0.0437054	NaN	NaN	NaN	NaN	NaN	1.70261	NaN	0.0448837	NaN	NaN	NaN	NaN	B2R8J2;P23368;Q9BWL6;Q9BYG1;Q9H4B2	ME2;hCG_23687	Malic enzyme;NAD-dependent malic enzyme, mitochondrial;Malic enzyme 2	MAOM_HUMAN
NaN	NaN	NaN	NaN	NaN	NaN	NaN	NaN	NaN	NaN	NaN	NaN	3.0308	P18084;B0LPF8;B2RD70	ITGB5	Integrin beta-5	ITB5_HUMAN
0.00805652	NaN	4.5097	NaN	NaN	3.89158	3.93461	NaN	NaN	2.99321	2.88661	2.72099	2.90246	A6NL14;A8K1K5;B3KWD0;B4DR01;B7ZB16;C9IYM2;C9IZS4;C9J1G5;C9J673;C9JF49;C9JKM9;C9JQ02;C9JTM6;C9JV99;O14980;Q63HP8;Q68CP3;Q99433	XPO1;CRM1	Exportin-1;Chromosome region maintenance 1 protein homolog;cDNA FLJ42779 fis, clone BRAWH3005300, highly similar to Exportin-1;cDNA FLJ55480, highly similar to Exportin-1;cDNA, FLJ79380, highly similar to Exportin-1;Putative uncharacterized protein XPO1	B3KWD0_HUMAN;B4DR01_HUMAN;B7ZB16_HUMAN;C9IYM2_HUMAN;C9IZS4_HUMAN;C9J673_HUMAN;C9JF49_HUMAN;C9JKM9_HUMAN;C9JQ02_HUMAN;C9JV99_HUMAN;XPO1_HUMAN
-0.0285282	NaN	NaN	NaN	NaN	5.44561	4.39623	NaN	0.051024	2.6814	3.59526	2.61405	3.62457	B4DSC0;B4DVC6;Q92957;Q92973;Q92975	TNPO1;KPNB2;MIP1;TRN	cDNA FLJ57425, highly similar to Transportin-1;Transportin-1;Importin beta-2;Karyopherin beta-2;M9 region interaction protein	B4DSC0_HUMAN;TNPO1_HUMAN
NaN	NaN	NaN	NaN	NaN	NaN	NaN	NaN	NaN	1.86255	NaN	2.61414	NaN	A6NI21;A8QI98;B2RBL2;B3KM83;Q49AG4;Q5W0P7;Q5W0P8;Q658Z7;Q7Z481;Q8WWI2;Q9UG36;Q9Y2L1	DIS3;KIAA1008;RRP44	Exosome complex exonuclease RRP44;Ribosomal RNA-processing protein 44;Protein DIS3 homolog;DIS3;cDNA FLJ10484 fis, clone NT2RP2000161, highly similar to Exosome complex exonuclease RRP44 (EC 3.1.13.-);DIS3 protein	A8QI98_HUMAN;B3KM83_HUMAN;Q49AG4_HUMAN;RRP44_HUMAN
0.0831112	NaN	NaN	NaN	NaN	0.857469	0.887915	NaN	0.026021	0.913298	1.69381	0.787194	0.806448	A9IYQ1;B7Z5S1;Q5R3S3;Q5W0K8;Q6NSC3;Q8IXT6;Q9H5N8;Q9NTI5;Q9Y2I5;Q9Y451	PDS5B;RP1-267P19.1-012;APRIN;AS3;KIAA0979	PDS5, regulator of cohesion maintenance, homolog B (S. cerevisiae);cDNA FLJ61699, highly similar to Homo sapiens androgen-induced proliferation inhibitor (APRIN), transcript variant 1, mRNA;Sister chromatid cohesion protein PDS5 homolog B;Androgen-induced proliferation inhibitor;Androgen-induced prostate proliferative shutoff-associated protein AS3	A9IYQ1_HUMAN;B7Z5S1_HUMAN;PDS5B_HUMAN
0.154454	NaN	NaN	NaN	NaN	NaN	NaN	NaN	NaN	NaN	NaN	NaN	NaN	A1E286;B2R5V2;B7Z528;B7Z609;P55809;Q6IAV5	OXCT1;OXCT;SCOT	Succinyl-CoA:3-ketoacid CoA transferase;cDNA, FLJ92639, highly similar to Homo sapiens 3-oxoacid CoA transferase (OXCT), nuclear geneencoding mitochondrial protein, mRNA;cDNA FLJ51924, highly similar to Succinyl-CoA:3-ketoacid-coenzyme A transferase1, mitochondrial (EC 2.8.3.5);cDNA, FLJ78801, highly similar to Succinyl-CoA:3-ketoacid-coenzyme A transferase1, mitochondrial (EC 2.8.3.5);cDNA FLJ51…	A1E286_HUMAN;B2R5V2_HUMAN;B7Z528_HUMAN;B7Z609_HUMAN;Q6IAV5_HUMAN;SCOT1_HUMAN
0.0551957	0.098243	0.217975	-0.118626	-0.0348844	-0.061707	-0.033038	0	NaN	0.785204	0.805458	0.607243	0.631616	B2R4T2;P46782;Q53G25;Q96BN0	RPS5	40S ribosomal protein S5;40S ribosomal protein S5, N-terminally processed;Ribosomal protein S5 variant	Q53G25_HUMAN;RS5_HUMAN
NaN	NaN	NaN	NaN	NaN	-0.822281	-1.51391	NaN	NaN	NaN	NaN	NaN	-1.54878	Q96MU7;Q4W5Q3;Q7Z622;Q8TF35	YTHDC1;KIAA1966;YT521	YTH domain-containing protein 1;Putative splicing factor YT521	YTDC1_HUMAN
NaN	2.00347	NaN	NaN	NaN	NaN	NaN	NaN	NaN	0.398303	0.116232	0.730823	NaN	A8KAM9;B2R971;B3KSZ1;B4E3F2;O43634;O43635;Q32Q72;Q3S611;Q5TGA0;Q5TGA1;Q5TGA2;Q5TGA3;Q9UIZ5;Q9UNP9	PPIE;CYP33;RP1-118J21.1-007;RP1-118J21.1-003	cDNA FLJ78607, highly similar to Homo sapiens peptidylprolyl isomerase E (cyclophilin E) (PPIE), transcript variant 1, mRNA;Peptidyl-prolyl cis-trans isomerase E;Rotamase E;Cyclophilin E;Cyclophilin-33;Peptidyl-prolyl cis-trans isomerase;Cyclophilin-33B;Peptidylprolyl isomerase E (Cyclophilin E)	A8KAM9_HUMAN;B3KSZ1_HUMAN;B4E3F2_HUMAN;PPIE_HUMAN;Q3S611_HUMAN;Q5TGA1_HUMAN;Q5TGA3_HUMAN
-0.0329938	NaN	NaN	NaN	NaN	3.88553	3.12603	4.2528	-0.0432296	3.65156	3.79618	4.35774	5.04811	A8MX94;B2C310;C7DJS1;C7DJS2;O00460;P09211;Q15690;Q5TZY3	GSTP1;FAEES3;GST3	Putative uncharacterized protein GSTP1;Glutathione S-transferase pi;Glutathione S-transferase P;GST class-pi;GSTP1-1	A8MX94_HUMAN;B2C310_HUMAN;C7DJS1_HUMAN;C7DJS2_HUMAN;GSTP1_HUMAN
0.0611541	NaN	NaN	NaN	NaN	3.69569	3.86007	3.17163	-0.023607	2.07649	3.32869	1.75074	2.63276	C4AMB6;Q13347;Q53HU7;Q5TFK1;Q5U0F4;Q9P1D9	EIF3I;RP4-675E8.1-005;EIF3S2;TRIP1;RP4-675E8.1-001;hCG_41608	Eukaryotic translation initiation factor 3, subunit I;Putative uncharacterized protein EIF3I;Eukaryotic translation initiation factor 3 subunit I;Eukaryotic translation initiation factor 3 subunit 2;eIF-3-beta;eIF3 p36;TGF-beta receptor-interacting protein 1;Eukaryotic translation initiation factor 3, subunit 2 beta, 36kDa variant;Eukaryotic translation initiation factor 3, subunit 2 beta, 36kDa;…	EIF3I_HUMAN;Q53HU7_HUMAN;Q5TFK1_HUMAN;Q5U0F4_HUMAN;Q9P1D9_HUMAN
-0.00923391	NaN	NaN	NaN	NaN	NaN	NaN	NaN	0.120617	3.08351	3.43283	3.34143	3.77516	O88386;P61026;Q53SX4;Q53T70;Q6IA52;Q9D7X6;Q9H0T3;Q9UL28	Rab10;RAB10	Ras-related protein Rab-10;Putative uncharacterized protein RAB10;GTP-binding protein RAB10	Q53SX4_HUMAN;Q53T70_HUMAN;Q9UL28_HUMAN;RAB10_HUMAN
0.0832474	NaN	NaN	NaN	NaN	1.98376	2.63325	2.84954	-0.0541826	1.36483	1.92778	1.39384	1.55841	B2R7L4;B4DDZ5;B4DYP2;P40939;Q16679;Q53T69;Q53TA2;Q96GT7;Q9UQC5	HADHA;HADH	Trifunctional enzyme subunit alpha, mitochondrial;TP-alpha;78 kDa gastrin-binding protein;Long-chain enoyl-CoA hydratase;Long chain 3-hydroxyacyl-CoA dehydrogenase;cDNA FLJ53969, highly similar to Trifunctional enzyme subunit alpha, mitochondrial;cDNA FLJ52806, highly similar to Trifunctional enzyme subunit alpha, mitochondrial;Putative uncharacterized protein HADHA;Trifunctional protein alpha-su…	B4DDZ5_HUMAN;B4DYP2_HUMAN;ECHA_HUMAN;Q53T69_HUMAN;Q53TA2_HUMAN;Q9UQC5_HUMAN
0.072586	NaN	3.90169	NaN	NaN	4.03153	3.9781	NaN	0.0223323	3.39883	2.68919	2.55894	2.75487	P27708;Q53SY7;Q53SZ4;Q6P0Q0;Q96CK3	CAD	CAD protein;Glutamine-dependent carbamoyl-phosphate synthase;Aspartate carbamoyltransferase;Dihydroorotase;Putative uncharacterized protein CAD	PYR1_HUMAN;Q53SY7_HUMAN;Q53SZ4_HUMAN;Q96CK3_HUMAN
NaN	-0.938098	-1.01748	-0.969381	NaN	NaN	NaN	NaN	NaN	NaN	NaN	NaN	NaN	A4LAA3;A8MTN6;B4DHH8;B4DLE1;B4DLW1;B7Z1D8;P46100;P51068;Q15886;Q59FB5;Q59H31;Q5H9A2;Q5H9A3;Q5JWI4;Q5JX93;Q7Z2J1;Q86U63;Q9H0Z1;Q9NTS3	ATRX;RAD54L;XH2;RP5-875J14.1-004;RP5-875J14.1-007	Alpha thalassemia/mental retardation syndrome X-linked;Putative uncharacterized protein ATRX;cDNA FLJ56865, highly similar to Transcriptional regulator ATRX (EC 3.6.1.-);cDNA FLJ56848, highly similar to Transcriptional regulator ATRX (EC 3.6.1.-);cDNA FLJ56873, highly similar to Transcriptional regulator ATRX (EC 3.6.1.-);cDNA FLJ56867, highly similar to Transcriptional regulator ATRX (EC 3.6.1.-…	A4LAA3_HUMAN;ATRX_HUMAN;B4DHH8_HUMAN;B4DLE1_HUMAN;B4DLW1_HUMAN;B7Z1D8_HUMAN;Q5H9A3_HUMAN;Q5JX93_HUMAN;Q86U63_HUMAN
NaN	NaN	NaN	NaN	NaN	0.228469	NaN	NaN	NaN	NaN	NaN	NaN	NaN	Q16594;Q5U0D1;Q9BTS1	TAF9;TAF2G;TAFII31	Transcription initiation factor TFIID subunit 9;Transcription initiation factor TFIID 31 kDa subunit;Transcription initiation factor TFIID 32 kDa subunit;RNA polymerase II TBP-associated factor subunit G;STAF31/32	TAF9_HUMAN
NaN	NaN	NaN	NaN	NaN	1.64769	NaN	NaN	NaN	NaN	NaN	NaN	NaN	A8K5B1;Q8NFU6;Q96EE3;Q96MH3;Q9C069	SEH1L;SEC13L;SEH1	Nucleoporin SEH1;Nup107-160 subcomplex subunit SEH1;SEC13-like protein	SEH1_HUMAN
NaN	NaN	NaN	NaN	NaN	NaN	NaN	NaN	NaN	2.96669	3.54399	NaN	2.54233	C9JJ54;Q53S17;Q8IWB7;Q9H8N9;Q9H9D5;Q9P2B3	WDFY1;hCG_2012548;KIAA1435;WDF1;ZFYVE17	Putative uncharacterized protein WDFY1;WD repeat and FYVE domain containing 1, isoform CRA_a;WD repeat and FYVE domain-containing protein 1;WD40- and FYVE domain-containing protein 1;Phosphoinositide-binding protein 1;FENS-1;Zinc finger FYVE domain-containing protein 17;cDNA FLJ13353 fis, clone OVARC1002182, weakly similar to BETA-TRCP (BETA-TRANSDUCIN REPEAT-CONTAINING PROTEIN)	C9JJ54_HUMAN;Q53S17_HUMAN;Q9H8N9_HUMAN;WDFY1_HUMAN
0.0780633	0.472649	NaN	NaN	NaN	NaN	0.237686	NaN	NaN	NaN	NaN	NaN	NaN	B4DL82;B4DPM4;O00302;Q4G0Y5;Q59ET1;Q8IWX8;Q8WU30;Q99492	CHERP;DAN26;SCAF6	cDNA FLJ51520, highly similar to Homo sapiens calcium homeostasis endoplasmic reticulum protein (CHERP), mRNA;cDNA FLJ51519, highly similar to Homo sapiens calcium homeostasis endoplasmic reticulum protein (CHERP), mRNA;Calcium homeostasis endoplasmic reticulum protein;SR-related CTD-associated factor 6;ERPROT 213-21;Calcium homeostasis endoplasmic reticulum protein variant	B4DL82_HUMAN;B4DPM4_HUMAN;CHERP_HUMAN;Q59ET1_HUMAN
0.041243	3.60535	3.56218	NaN	NaN	4.30997	3.54547	2.96117	-0.138791	1.73826	2.20764	1.89668	1.7612	B7Z5C0;P31689;Q5T7Q0;Q86TL9;Q9NXZ8	DNAJA1;DNAJ2;HDJ2;HSJ2;HSPF4;RP11-54K16.1-001;hCG_30269	cDNA FLJ52352, highly similar to DnaJ homolog subfamily A member 1;DnaJ homolog subfamily A member 1;Heat shock 40 kDa protein 4;DnaJ protein homolog 2;Human DnaJ protein 2;Heat shock protein J2;HSDJ;DnaJ (Hsp40) homolog, subfamily A, member 1;DnaJ (Hsp40) homolog, subfamily A, member 1, isoform CRA_c;cDNA FLJ76588, highly similar to Homo sapiens DnaJ (Hsp40) homolog, subfamily A, member 1 (DNAJA…	B7Z5C0_HUMAN;DNJA1_HUMAN;Q5T7Q0_HUMAN;Q86TL9_HUMAN;Q9NXZ8_HUMAN
NaN	NaN	NaN	NaN	NaN	0.12614	0.00273846	0.259875	NaN	NaN	NaN	-0.622649	-0.711016	A8K9K8;B4DRY2;O76025;Q9BU77;Q9UES1;Q9UNQ2	DIMT1L;DIMT1;HUSSY-05	cDNA FLJ75823, highly similar to Homo sapiens dimethyladenosine transferase (HSA9761), mRNA;cDNA FLJ56719, highly similar to Probable dimethyladenosine transferase (EC 2.1.1.-);Probable dimethyladenosine transferase;S-adenosylmethionine-6-N',N'-adenosyl(rRNA) dimethyltransferase;18S rRNA dimethylase;DIM1 dimethyladenosine transferase 1-like	A8K9K8_HUMAN;B4DRY2_HUMAN;DIM1_HUMAN
NaN	NaN	NaN	NaN	NaN	NaN	NaN	NaN	NaN	1.75975	NaN	NaN	NaN	A2IDC5;A2IDC6;A2IDC7;B2RCM4;C9JC53;Q13084;Q4TT37;Q4TT38;Q4TT39;Q6FHK1;Q96S26;Q9BQD8;Q9BR04	MRPL28;Z97634.1-012;Z97634.1-010;Z97634.1-011;MAAT1;Z97634.1-009;Z97634.1-001	Mitochondrial ribosomal protein L28;39S ribosomal protein L28, mitochondrial;Melanoma antigen p15;Melanoma-associated antigen recognized by T lymphocytes;Putative uncharacterized protein MRPL28;MRPL28 protein	A2IDC5_HUMAN;A2IDC6_HUMAN;A2IDC7_HUMAN;C9JC53_HUMAN;Q4TT37_HUMAN;Q4TT38_HUMAN;Q6FHK1_HUMAN;RM28_HUMAN
NaN	-0.568324	NaN	NaN	NaN	-2.17919	-1.28212	NaN	NaN	NaN	NaN	NaN	NaN	Q9NW64;A6NDM5;B4DLI9;O95607	RBM22;ZC3H16;199G4	Pre-mRNA-splicing factor RBM22;RNA-binding motif protein 22;Zinc finger CCCH domain-containing protein 16	RBM22_HUMAN
-0.492647	NaN	NaN	NaN	NaN	NaN	NaN	NaN	NaN	NaN	NaN	NaN	NaN	B4DP27;B4E020;Q15363;Q6FHT8	TMED2;RNP24;hCG_1743563	cDNA FLJ52153, highly similar to Transmembrane emp24 domain-containing protein 2;cDNA FLJ52154, moderately similar to Transmembrane emp24 domain-containing protein 2;Transmembrane emp24 domain-containing protein 2;Membrane protein p24A;RNP24 protein;Transmembrane emp24 domain trafficking protein 2, isoform CRA_a;cDNA, FLJ93436, Homo sapiens coated vesicle membrane protein (RNP24), mRNA	B4DP27_HUMAN;B4E020_HUMAN;Q6FHT8_HUMAN;TMED2_HUMAN
-0.308001	NaN	NaN	NaN	NaN	NaN	NaN	NaN	NaN	NaN	NaN	NaN	NaN	Q2KQ75;Q5JNZ7;Q9NUQ3;Q9P0X1	CXorf15;TXLNG;LSR5	CXORF15;Gamma-taxilin;Lipopolysaccharide-specific response protein 5	TXLNG_HUMAN
0.0475383	NaN	NaN	NaN	NaN	NaN	NaN	NaN	-0.0893441	NaN	NaN	NaN	2.131	B4DGF6;O15029;Q3B7K0;Q4G2Z2;Q53FW4;Q5H924;Q5H935;Q5H961;Q5H962;Q5H963;Q5H964;Q6P4D0;Q7Z6Z7;Q8IWJ0;Q8NG67;Q9BUI0;Q9HCJ4;Q9NSL6;Q9P0A9	HUWE1;KIAA0312;KIAA1578;UREB1;HSPC272;RP3-339A18.4-002;RP3-339A18.4-005;RP3-339A18.4-007;RP3-339A18.4-010;RP3-339A18.4-009	cDNA FLJ59294, highly similar to HECT, UBA and WWE domain-containing protein 1 (EC 6.3.2.-);E3 ubiquitin-protein ligase HUWE1;HECT, UBA and WWE domain-containing protein 1;Upstream regulatory element-binding protein 1;Mcl-1 ubiquitin ligase E3;ARF-binding protein 1;Large structure of UREB1;Homologous to E6AP carboxyl terminus homologous protein 9;HUWE1 protein;E3 ubiquitin protein ligase URE-B1 v…	B4DGF6_HUMAN;HUWE1_HUMAN;Q3B7K0_HUMAN;Q53FW4_HUMAN;Q5H924_HUMAN;Q5H935_HUMAN;Q5H962_HUMAN;Q5H963_HUMAN;Q5H964_HUMAN;Q8IWJ0_HUMAN
0.125916	NaN	NaN	NaN	NaN	3.37575	NaN	NaN	NaN	0.799546	NaN	NaN	NaN	A1A528;B2R7C2;B4DUQ3;B4E1J7;O43264	ZW10	ZW10 protein;cDNA, FLJ93375, highly similar to Homo sapiens ZW10, kinetochore associated, homolog (Drosophila) (ZW10), mRNA;cDNA FLJ56672, highly similar to Centromere/kinetochore protein zw10 homolog;cDNA FLJ56935, highly similar to Centromere/kinetochore protein zw10 homolog;Centromere/kinetochore protein zw10 homolog	A1A528_HUMAN;B2R7C2_HUMAN;B4DUQ3_HUMAN;B4E1J7_HUMAN;ZW10_HUMAN
0.0170667	NaN	NaN	NaN	NaN	1.9737	-0.768076	NaN	NaN	NaN	2.64337	NaN	2.53269	A4D2E5;A4D2E6;A6NK22;B4DJL4;B4DZA6;C9JUL9;O95808;Q32MI4;Q6NT74;Q7Z4Y3;Q8TDQ5;Q9BWP6;Q9BXP4;Q9BXP5;Q9HBI2;Q9Y4S4	SRRT;ARS2;ASR2	Serrate RNA effector molecule homolog;Arsenite-resistance protein 2;Putative uncharacterized protein SRRT;Arsenite-resistance protein ARS2;Putative uncharacterized protein	C9JUL9_HUMAN;Q7Z4Y3_HUMAN;Q9HBI2_HUMAN;SRRT_HUMAN
-0.180446	NaN	NaN	NaN	NaN	2.11366	3.17284	NaN	0.0213375	3.45789	2.25429	3.26424	2.52712	A8K3Z3;A8K763;O35051;O43208;P47210;P52915;P52916;P62195;Q59GS3	PSMC5;hCG_41818;SUG1;Psmc5;Sug1	Proteasome (Prosome, macropain) 26S subunit, ATPase, 5, isoform CRA_b;cDNA FLJ75514, highly similar to S.scrofa putative 26S protease subunit;26S protease regulatory subunit 8;Proteasome 26S subunit ATPase 5;26S proteasome AAA-ATPase subunit RPT6;Proteasome subunit p45;p45/SUG;Thyroid hormone receptor-interacting protein 1;Proteasome 26S ATPase subunit 5 variant	A8K3Z3_HUMAN;PRS8_HUMAN;PRS8_RAT;Q59GS3_HUMAN
NaN	-0.449218	NaN	NaN	NaN	-0.0432046	0.0330882	-0.226262	NaN	1.31305	1.81303	1.03354	1.99092	B3KP89;P09471;P29777;Q6AWC5;Q8N6I9;Q8TD72;Q9UMV4	GNAO1;DKFZp686O0962	cDNA FLJ31446 fis, clone NT2NE2000909, highly similar to Guanine nucleotide-binding protein G(o) subunit alpha 1;Guanine nucleotide-binding protein G(o) subunit alpha;Putative uncharacterized protein DKFZp686O0962;GNAO1 protein	B3KP89_HUMAN;GNAO_HUMAN;Q6AWC5_HUMAN;Q8N6I9_HUMAN
-0.0683472	NaN	NaN	NaN	NaN	1.13457	1.14529	1.47101	NaN	0.29869	0.105008	0.143851	-0.0835845	Q549M8;Q5RLJ0;Q9Y224	C14orf166;hCG_22667;CGI-99	CLE7;Chromosome 14 open reading frame 166, isoform CRA_a;Lcrp369;cDNA, FLJ92278;CLE;UPF0568 protein C14orf166	CN166_HUMAN;Q549M8_HUMAN;Q5RLJ0_HUMAN
0.00920381	-0.0436245	-0.593028	-0.31603	-0.357677	-1.80356	-0.573488	NaN	0.0257376	-2.63995	-0.919261	-2.11796	-1.62215	A8K485;B4DT19;Q13435;Q7L4T5;Q7Z3K9;Q7Z627;Q969K1;Q96CM6;Q9BWD2	SF3B2;SAP145;DKFZp781L0540	Splicing factor 3B subunit 2;Pre-mRNA-splicing factor SF3b 145 kDa subunit;SF3b150;Spliceosome-associated protein 145;Putative uncharacterized protein DKFZp781L0540	Q7Z3K9_HUMAN;SF3B2_HUMAN
0.154454	-0.449218	NaN	NaN	NaN	1.11555	1.86049	2.34821	NaN	1.31305	1.81303	1.03354	1.99092	A2A2R6;A2A2S1;A2A2S2;A2A2S3;A2A2S4;A6NI00;B0AZR9;B2RB88;C9J9B7;O75633;O75684;O75685;O95417;O95467;P04895;P63092;P84996;Q12927;Q14433;Q14455;Q32P26;Q5FWY2;Q5JW64;Q5JW67;Q5JWD1;Q5JWD2;Q5JWD4;Q5JWD5;Q5JWE8;Q5JWE9;Q5JWF1;Q5JWF2;Q6NR75;Q6NXS0;Q8TBC0;Q96H70;Q9NY42	GNAS;RP4-543J19.6-021;RP4-543J19.6-022;RP4-543J19.6-023;GNAS1;hCG_1788380;GSP;GSA;RP4-543J19.6-049;RP4-543J19.6-038;RP4-543J19.6-036;RP4-543J19.6-037	GNAS complex locus;Guanine nucleotide-binding protein G(s) subunit alpha isoforms XLas;Adenylate cyclase-stimulating G alpha protein;Extra large alphas protein;Protein ALEX;Alternative gene product encoded by XL-exon;Putative uncharacterized protein GNAS;GNAS complex locus, isoform CRA_b;cDNA, FLJ79509, highly similar to Guanine nucleotide-binding protein G(s)subunit alpha;cDNA, FLJ79523, highly …	A2A2R6_HUMAN;A2A2S1_HUMAN;A2A2S2_HUMAN;A6NI00_HUMAN;ALEX_HUMAN;B0AZR9_HUMAN;GNAS1_HUMAN;GNAS2_HUMAN;GNAS3_HUMAN;O75633_HUMAN;Q14455_HUMAN;Q5FWY2_HUMAN;Q5JW64_HUMAN;Q5JWD1_HUMAN;Q5JWE8_HUMAN;Q5JWE9_HUMAN
NaN	NaN	NaN	NaN	NaN	-0.738984	NaN	NaN	NaN	0.140253	0.874285	-0.456911	-0.0416101	A3KFJ0;A3KFJ1;A3KFJ2;B2R6Z3;O14965;O60445;O75873;Q5QPD1;Q5QPD2;Q5QPD4;Q9BQD6;Q9UPG5	AURKA;RP5-1167H4.6-011;RP5-1167H4.6-009;RP5-1167H4.6-012;AIK;ARK1;AURA;BTAK;STK15;STK6;RP5-1167H4.6-007;RP5-1167H4.6-008;RP5-1167H4.6-002	Aurora kinase A;cDNA, FLJ93192, highly similar to Homo sapiens serine/threonine kinase 6 (STK6), mRNA;Serine/threonine-protein kinase 6;Serine/threonine-protein kinase aurora-A;Serine/threonine-protein kinase 15;Aurora/IPL1-related kinase 1;Breast tumor-amplified kinase	A3KFJ0_HUMAN;A3KFJ1_HUMAN;A3KFJ2_HUMAN;AURKA_HUMAN;B2R6Z3_HUMAN;Q5QPD1_HUMAN;Q5QPD2_HUMAN;Q5QPD4_HUMAN
0.109294	-0.0350609	0.0503276	0.111274	0.219339	-0.227002	-0.215613	-0.0394191	-0.106079	-1.06709	-0.663031	-1.37751	-1.31448	Q4ZG72;Q53TI6;Q6GTZ9;Q6IAU4;Q8N254;Q92732;Q9BQB7;Q9NVP1	DDX18	Putative uncharacterized protein DDX18;ATP-dependent RNA helicase DDX18;DEAD box protein 18;Myc-regulated DEAD box protein;cDNA FLJ33908 fis, clone CTONG2008518, highly similar to DEAD/H (Asp-Glu-Ala-Asp/His) box polypeptide 18	DDX18_HUMAN;Q4ZG72_HUMAN;Q53TI6_HUMAN;Q8N254_HUMAN
-0.014179	2.5168	2.02357	NaN	NaN	3.37607	3.7866	NaN	0.0102069	2.73149	3.33671	3.12318	3.05631	B4DV73;O00301;Q59EZ9;Q5U4P6;Q92945;Q9UNT5;Q9UQH5	KHSRP;FUBP2	cDNA FLJ51330, highly similar to Far upstream element-binding protein 2;Far upstream element-binding protein 2;KH type-splicing regulatory protein;p75	B4DV73_HUMAN;FUBP2_HUMAN
0.130931	NaN	NaN	NaN	NaN	NaN	NaN	NaN	NaN	NaN	NaN	NaN	NaN	O15109;P29992;Q14350;Q59FM5;Q6IB00	GNA11;GA11	Guanine nucleotide-binding protein subunit alpha-11;Guanine nucleotide-binding protein G(y) subunit alpha;Guanine nucleotide-binding protein G, alpha subunit variant	GNA11_HUMAN;Q59FM5_HUMAN
0.2444	0.202207	-0.247611	0.743376	1.02652	0.250045	-0.453261	NaN	-0.148993	0.071679	-0.0448806	-0.875937	-0.642887	B3KM90;Q643R0;Q96FC3;Q96RR5;Q9H1R4;Q9NRA3;Q9UFN9;Q9UL00;Q9ULW0;Q9Y2M1	HCTP4;TPX2;hCG_38821;HCA90;RP11-243J16.10-002;C20orf1;C20orf2;DIL2;HCA519	cDNA FLJ10529 fis, clone NT2RP2000965, highly similar to Targeting protein for Xklp2;HCTP4;TPX2, microtubule-associated, homolog (Xenopus laevis), isoform CRA_b;cDNA, FLJ92922;TPX2 protein;Hepatocellular carcinoma-associated antigen 90;TPX2, microtubule-associated, homolog (Xenopus laevis);TPX2, microtubule-associated, homolog (Xenopus laevis), isoform CRA_a;Targeting protein for Xklp2;Restricted…	B3KM90_HUMAN;Q643R0_HUMAN;Q96FC3_HUMAN;Q96RR5_HUMAN;TPX2_HUMAN
0.0209111	NaN	NaN	NaN	NaN	NaN	NaN	NaN	0.179766	NaN	NaN	NaN	NaN	A2A2L1;B2RD74;Q53FE8;Q53FF5;Q5JXA4;Q5JXA5;Q7Z533;Q9H102;Q9NVL9;Q9UI06;Q9UNZ2	NSFL1C;RP4-776F14.2-005;UBXN2C	NSFL1 (P97) cofactor (P47);cDNA FLJ55103, highly similar to NSFL1 cofactor p47;NSFL1 cofactor p47;p97 cofactor p47;UBX domain-containing protein 2C;cDNA FLJ36526 fis, clone TRACH2003347, highly similar to NSFL1 cofactor p47;p47 protein isoform a variant	NSF1C_HUMAN;Q53FE8_HUMAN;Q53FF5_HUMAN
NaN	NaN	NaN	NaN	NaN	NaN	-0.210396	NaN	NaN	0.0734844	0.141956	-0.724738	-0.271113	B3KMC9;B4DZC3;B4E0B9;C9JX42;Q3L8N4;Q6KGZ9;Q9BQL1;Q9H0D6;Q9NTW0;Q9NXS6;Q9UL53	XRN2	cDNA FLJ10711 fis, clone NT2RP3000917, highly similar to 5'-3' exoribonuclease 2 (EC 3.1.11.-);cDNA FLJ55645, highly similar to 5'-3' exoribonuclease 2 (EC 3.1.11.-);cDNA FLJ54526, highly similar to 5'-3' exoribonuclease 2 (EC 3.1.11.-);Putative uncharacterized protein XRN2;5'-3' exoribonuclease 2;DHM1-like protein	B3KMC9_HUMAN;B4DZC3_HUMAN;B4E0B9_HUMAN;XRN2_HUMAN
0.0882773	NaN	NaN	NaN	NaN	0.763416	NaN	NaN	NaN	NaN	NaN	NaN	NaN	P63167;Q15701;Q6FGH9	DYNLL1;DLC1;DNCL1;DNCLC1;HDLC1;Dlc1;Dncl1;Dnclc1;Dynll1;Pin;hCG_27767	Dynein light chain 1, cytoplasmic;Dynein light chain LC8-type 1;8 kDa dynein light chain;Protein inhibitor of neuronal nitric oxide synthase;DNCL1 protein;Dynein, light chain, LC8-type 1;Dynein, light chain, LC8-type 1, isoform CRA_a;cDNA, FLJ92051, Homo sapiens dynein, cytoplasmic, light polypeptide 1 (DNCL1),mRNA	DYL1_HUMAN;DYL1_RAT;Q6FGH9_HUMAN
NaN	NaN	NaN	NaN	NaN	NaN	NaN	NaN	NaN	NaN	3.75211	NaN	NaN	B7Z476;B7ZKN3;Q52LC4;Q53FH8;Q5QPE4;Q5QPE5;Q6P5V6;Q9BWP0;Q9Y5X3	SNX5;RP11-504H3.2-012;RP11-504H3.2-013	cDNA FLJ55170, highly similar to Sorting nexin-5;Sorting nexin-5;Sorting nexin 5 variant;Sorting nexin 5;SNX5 protein	B7Z476_HUMAN;Q53FH8_HUMAN;Q5QPE4_HUMAN;Q5QPE5_HUMAN;Q6P5V6_HUMAN;SNX5_HUMAN
0.0529723	-0.067501	0.497229	-0.0500489	-0.0542725	-0.172103	-0.218934	-0.264957	-0.0397255	-0.554147	-0.302457	-0.748375	-0.379658	B2R4K7;B4DNY8;B4DRX3;Q02878;Q2M3Q3;Q8N5Z7;Q8TBK5;Q8WW97;Q9HBB3	RPL6;TXREB1	60S ribosomal protein L6;cDNA FLJ51013, highly similar to 60S ribosomal protein L6;Tax-responsive enhancer element-binding protein 107;Neoplasm-related protein C140	B2R4K7_HUMAN;B4DNY8_HUMAN;B4DRX3_HUMAN;Q8N5Z7_HUMAN;Q8TBK5_HUMAN;Q9HBB3_HUMAN;RL6_HUMAN
-0.157174	NaN	NaN	NaN	NaN	NaN	NaN	NaN	NaN	2.69563	3.11889	1.94636	3.04609	A8KAY1;B4DM32;O95001;O95651;Q6P2S3;Q86X65;Q8N5I5;Q8WU80;Q92616;Q99736;Q9UE60	GCN1L1;KIAA0219	Translational activator GCN1;GCN1-like protein 1;cDNA FLJ54481, highly similar to GCN1-like protein 1	B4DM32_HUMAN;GCN1L_HUMAN
0.0204844	0.0985055	0.125783	-0.0992279	-0.130113	0.024634	-0.220799	-0.161565	-0.0446426	-0.774924	-0.985188	-1.43307	-1.24893	A8K4Z4;P05388;Q3B7A4;Q3MHV2;Q53HK9;Q53HW2;Q6NSF2;Q8NHW5;Q9BVK4	RPLP0	cDNA FLJ75549, highly similar to Homo sapiens ribosomal protein, large, P0 (RPLP0), transcript variant 1, mRNA;60S acidic ribosomal protein P0;60S ribosomal protein L10E;RPLP0 protein;Ribosomal protein P0 variant;60S acidic ribosomal protein P0-like	A8K4Z4_HUMAN;Q3B7A4_HUMAN;Q3MHV2_HUMAN;Q53HK9_HUMAN;Q53HW2_HUMAN;Q6NSF2_HUMAN;RLA0_HUMAN;RLA0L_HUMAN
NaN	-0.284159	NaN	-0.227988	NaN	0.278111	-0.0705271	NaN	NaN	-1.03471	-1.32594	-1.39857	-1.78956	B4DUV6;Q76P92;Q9BQV5;Q9UJA5;Q9ULR7;Q9Y2Z8	TRMT6;KIAA1153;TRM6;CGI-09	cDNA FLJ51319, highly similar to tRNA (adenine-N(1)-)-methyltransferase non-catalytic subunit TRM6;tRNA (adenine-N(1)-)-methyltransferase non-catalytic subunit TRM6;tRNA(m1A58)-methyltransferase subunit TRM6	B4DUV6_HUMAN;TRM6_HUMAN
-0.0136109	NaN	NaN	NaN	NaN	NaN	NaN	NaN	NaN	NaN	NaN	NaN	NaN	B2R4S1;B4DRT4;P30086	PEBP1;PBP;PEBP	Phosphatidylethanolamine-binding protein 1;Prostatic-binding protein;HCNPpp;Neuropolypeptide h3;Raf kinase inhibitor protein;Hippocampal cholinergic neurostimulating peptide;cDNA FLJ51535, highly similar to Phosphatidylethanolamine-binding protein 1	B4DRT4_HUMAN;PEBP1_HUMAN
-0.0392214	NaN	NaN	NaN	NaN	NaN	NaN	NaN	0.0122111	NaN	NaN	NaN	NaN	A8MVK6;C9J183;P30040;Q3MJC3;Q6FHT4	ERP29;C12orf8;ERP28	Putative uncharacterized protein ERP29;Endoplasmic reticulum resident protein 29;Endoplasmic reticulum resident protein 31;Endoplasmic reticulum resident protein 28	C9J183_HUMAN;ERP29_HUMAN
-0.03811	NaN	NaN	NaN	NaN	NaN	NaN	NaN	0.0270125	2.70444	NaN	NaN	NaN	A6NC20;B4DIW2;B4DJ30;B4DSM6;B4DZ53;Q14697;Q8WTS9;Q9P0X0	GANAB;G2AN;KIAA0088	Neutral alpha-glucosidase AB;Glucosidase II subunit alpha;Alpha-glucosidase 2;cDNA FLJ54035, highly similar to Neutral alpha-glucosidase AB;cDNA FLJ61290, highly similar to Neutral alpha-glucosidase AB;cDNA FLJ54057, highly similar to Neutral alpha-glucosidase AB;cDNA FLJ59643, highly similar to Neutral alpha-glucosidase AB	B4DIW2_HUMAN;B4DJ30_HUMAN;B4DSM6_HUMAN;B4DZ53_HUMAN;GANAB_HUMAN
NaN	-1.64998	NaN	-0.289362	NaN	-0.169925	-0.797238	NaN	-0.0714213	-0.645148	-0.288963	-0.694568	-1.28434	B4DGI6;B4DKV2;B4DM03;B4E300;Q59FS7;Q7Z4W0;Q7Z4X3;Q9GZR7	DDX24	cDNA FLJ50498, highly similar to ATP-dependent RNA helicase DDX24 (EC 3.6.1.-);cDNA FLJ54363, highly similar to ATP-dependent RNA helicase DDX24 (EC 3.6.1.-);cDNA FLJ50574, highly similar to ATP-dependent RNA helicase DDX24 (EC 3.6.1.-);cDNA FLJ52397, highly similar to ATP-dependent RNA helicase DDX24 (EC 3.6.1.-);DEAD (Asp-Glu-Ala-Asp) box polypeptide 24 variant;ATP-dependent RNA helicase;ATP-de…	B4DGI6_HUMAN;B4DKV2_HUMAN;B4DM03_HUMAN;B4E300_HUMAN;DDX24_HUMAN;Q59FS7_HUMAN;Q7Z4W0_HUMAN;Q7Z4X3_HUMAN
NaN	NaN	NaN	NaN	NaN	NaN	NaN	NaN	NaN	1.98233	NaN	1.99522	2.74367	B7Z2C6;C9J5M2;C9JLA8;P98171;Q14144;Q6PJ34;Q86UY3;Q9UGE8	ARHGAP4;KIAA0131;RGC1;RHOGAP4;hCG_39227;C1	cDNA FLJ54515, highly similar to Rho-GTPase-activating protein 4;Putative uncharacterized protein ARHGAP4;Rho GTPase-activating protein 4;Rho-type GTPase-activating protein 4;Rho-GAP hematopoietic protein C1;p115;ARHGAP4 protein;Rho GTPase activating protein 4, isoform CRA_b;C1 protein	B7Z2C6_HUMAN;C9J5M2_HUMAN;C9JLA8_HUMAN;Q6PJ34_HUMAN;Q9UGE8_HUMAN;RHG04_HUMAN
NaN	NaN	NaN	NaN	NaN	NaN	NaN	NaN	NaN	-0.672742	NaN	-0.0806576	-1.66836	Q9UKL0;Q15044;Q6P2I9;Q86VG5	RCOR1;KIAA0071;RCOR	REST corepressor 1;Protein CoREST	RCOR1_HUMAN
NaN	NaN	NaN	NaN	NaN	NaN	NaN	NaN	NaN	NaN	5.01078	4.44568	NaN	P30043;A6NKD8;B2R5C6;P32078;P53005;Q32LZ2	BLVRB;FLR	Flavin reductase;NADPH-dependent diaphorase;NADPH-flavin reductase;Biliverdin reductase B;Biliverdin-IX beta-reductase;Green heme-binding protein	BLVRB_HUMAN
0.1145	NaN	NaN	NaN	NaN	NaN	NaN	NaN	NaN	NaN	NaN	NaN	NaN	B4DHB8;B4DYF4;B4DZL2;B7ZA53;P51003;Q86SX4;Q86TV0;Q8IYF5;Q9BVU2	PAPOLA;PAP	cDNA FLJ60112, highly similar to Poly(A) polymerase alpha (EC 2.7.7.19);cDNA FLJ56176, highly similar to Poly(A) polymerase alpha (EC 2.7.7.19);cDNA FLJ50397, highly similar to Poly(A) polymerase alpha (EC 2.7.7.19);cDNA FLJ52192, highly similar to Poly(A) polymerase alpha (EC 2.7.7.19);cDNA, FLJ79067, highly similar to Poly(A) polymerase alpha (EC 2.7.7.19);Poly(A) polymerase alpha;Polynucleotid…	B4DHB8_HUMAN;B4DYF4_HUMAN;B4DZL2_HUMAN;B7ZA53_HUMAN;PAPOA_HUMAN
0.0182068	NaN	NaN	NaN	NaN	3.84884	3.06013	NaN	-0.0879787	2.70821	3.59467	NaN	NaN	Q5QP31;Q5QP35;Q9H0N2;Q9H2R7;Q9Y266;Q9Y2B6	NUDC;NPD011	Nuclear migration protein nudC;Nuclear distribution protein C homolog;NPD011	NUDC_HUMAN;Q9H2R7_HUMAN
NaN	NaN	NaN	NaN	NaN	NaN	NaN	NaN	NaN	2.92544	NaN	2.45482	NaN	B4DW44;Q6ZMB6;Q9NZD8	SPG21;ACP33;BM-019;GL010	cDNA FLJ52907, highly similar to Maspardin;Maspardin;Spastic paraplegia 21 autosomal recessive Mast syndrome protein;Spastic paraplegia 21 protein;Acid cluster protein 33	SPG21_HUMAN
-0.0601115	NaN	NaN	NaN	NaN	NaN	NaN	NaN	NaN	NaN	NaN	NaN	NaN	B3KW63;Q542Y5;Q542Y9;Q6IAQ8;Q96JC6;Q9UBS4	DNAJB11;EDJ;ERJ3;HDJ9;PSEC0121;UNQ537/PRO1080	cDNA FLJ42295 fis, clone TLIVE2008213, highly similar to DnaJ homolog subfamily B member 11;cDNA FLJ56253, highly similar to DnaJ homolog subfamily B member 11;DnaJ homolog subfamily B member 11;ER-associated dnaJ protein 3;ER-associated Hsp40 co-chaperone;ER-associated DNAJ;HEDJ;DnaJ protein homolog 9;Human DnaJ protein 9;PWP1-interacting protein 4;APOBEC1-binding protein 2	B3KW63_HUMAN;DJB11_HUMAN
0.0326651	-0.0751904	-0.271705	0.0556212	0.0164963	-0.0938305	-0.399064	-0.60739	0.0237522	0.860976	1.36608	0.90336	0.730662	B1ANQ8;B1ANR0;B1ANR1;B1ANR5;B1ANR7;Q13310;Q147Y3;Q15164;Q3B867;Q4VC03;Q53GL4;Q59GZ7;Q6IQ30;Q6P0N3	PABPC4;APP1;PABP4;RP11-69E11.6-003;hCG_2031827;RP11-69E11.6-011;RP11-69E11.6-013;RP11-69E11.6-004;RP11-69E11.6-002	Polyadenylate-binding protein 4;Inducible poly(A)-binding protein;Activated-platelet protein 1;Poly(A) binding protein, cytoplasmic 4 (Inducible form);Poly(A) binding protein, cytoplasmic 4 (Inducible form), isoform CRA_e;PABPC4 protein;Polyadenylate binding protein II;Poly(A) binding protein, cytoplasmic 4 (Inducible form), isoform CRA_c;PABPC4 protein variant	B1ANR0_HUMAN;B1ANR1_HUMAN;B1ANR5_HUMAN;B1ANR7_HUMAN;PABP4_HUMAN;Q147Y3_HUMAN;Q15164_HUMAN;Q3B867_HUMAN;Q53GL4_HUMAN;Q59GZ7_HUMAN;Q6IQ30_HUMAN
-0.0724372	NaN	NaN	NaN	NaN	2.76758	NaN	NaN	NaN	1.46359	2.97442	3.08927	NaN	A6NF14;B4DR45;P49588;Q53GV7;Q96FA0	AARS	Alanyl-tRNA synthetase, cytoplasmic;Alanine--tRNA ligase;Renal carcinoma antigen NY-REN-42;cDNA FLJ61339, highly similar to Alanyl-tRNA synthetase (EC 6.1.1.7)	B4DR45_HUMAN;SYAC_HUMAN
NaN	NaN	NaN	NaN	NaN	NaN	1.03605	NaN	NaN	1.42725	1.60819	NaN	0.783247	B2R7V5;B3KNC0;O95239;Q59HG1;Q6PKB2;Q86TN3;Q86XX7;Q9NNY6;Q9NY24;Q9UMW3	KIF4A;KIF4	Chromosome-associated kinesin KIF4A;Chromokinesin-A;cDNA FLJ14204 fis, clone NT2RP3003138, highly similar to Chromosome-associated kinesin KIF4A;Chromosome-associated kinesin KIF4A variant;KIF4A protein	B3KNC0_HUMAN;KIF4A_HUMAN;Q59HG1_HUMAN;Q6PKB2_HUMAN
0.241962	NaN	NaN	NaN	NaN	4.84855	NaN	NaN	NaN	NaN	NaN	NaN	NaN	Q05DK9;Q8IYW9;Q9P2N5	RBM27;KIAA1311	RBM27 protein;RNA-binding protein 27;RNA-binding motif protein 27	Q05DK9_HUMAN;RBM27_HUMAN
-0.00781167	NaN	NaN	NaN	NaN	NaN	NaN	NaN	NaN	NaN	NaN	NaN	NaN	B2R5X0;B4DFL1;B4DHG0;B4DMK9;B4DT69;P09622;Q14131;Q14167;Q59EV8;Q8WTS4	DLD;GCSL;LAD;PHE3	Dihydrolipoyl dehydrogenase, mitochondrial;Dihydrolipoamide dehydrogenase;Glycine cleavage system L protein;Dihydrolipoyl dehydrogenase;cDNA FLJ50515, highly similar to Dihydrolipoyl dehydrogenase, mitochondrial (EC 1.8.1.4);cDNA FLJ56112, highly similar to Dihydrolipoyl dehydrogenase, mitochondrial (EC 1.8.1.4)	B4DFL1_HUMAN;B4DHG0_HUMAN;B4DMK9_HUMAN;B4DT69_HUMAN;DLDH_HUMAN
0.0335111	NaN	NaN	NaN	NaN	NaN	NaN	NaN	0.0180643	2.98268	3.35924	2.8363	2.35961	B2R960;B3KT45;O43396;Q59G46	TXNL1;TRP32;TXL;TXNL	cDNA, FLJ94230, highly similar to Homo sapiens thioredoxin-like 1 (TXNL1), mRNA;cDNA FLJ37607 fis, clone BRCOC2010980, highly similar to Thioredoxin-like protein 1;Thioredoxin-like protein 1;32 kDa thioredoxin-related protein;Thioredoxin-like 1 variant	B2R960_HUMAN;B3KT45_HUMAN;Q59G46_HUMAN;TXNL1_HUMAN
-0.0258966	NaN	NaN	NaN	NaN	NaN	NaN	NaN	-0.138188	NaN	NaN	NaN	NaN	B1ANK7;P07954	FH;RP11-527D7.2-001;hCG_40671	Fumarate hydratase;Fumarate hydratase, isoform CRA_c;cDNA, FLJ92753, Homo sapiens fumarate hydratase (FH), nuclear gene encodingmitochondrial protein, mRNA;Fumarate hydratase, mitochondrial	B1ANK7_HUMAN;FUMH_HUMAN
-0.0530596	NaN	NaN	NaN	NaN	NaN	NaN	NaN	0.260628	NaN	NaN	NaN	NaN	B3KUC2;Q96IP9;Q9UKY7	CDV3;H41	cDNA FLJ39546 fis, clone PUAEN2009534;Protein CDV3 homolog	CDV3_HUMAN
-0.130018	NaN	NaN	NaN	NaN	NaN	NaN	NaN	NaN	NaN	NaN	NaN	NaN	A6NJG9;Q06323;Q6FHU3;Q6IBM2;Q86SZ9;Q9UEF4	PSME1;IFI5111;hCG_40175	Putative uncharacterized protein PSME1;Proteasome activator complex subunit 1;Proteasome activator 28 subunit alpha;Activator of multicatalytic protease subunit 1;11S regulator complex subunit alpha;Interferon gamma up-regulated I-5111 protein;PSME1 protein;Proteasome (Prosome, macropain) activator subunit 1 (PA28 alpha), isoform CRA_a;cDNA, FLJ92500, Homo sapiens proteasome (prosome, macropain) …	A6NJG9_HUMAN;PSME1_HUMAN;Q6FHU3_HUMAN;Q6IBM2_HUMAN;Q86SZ9_HUMAN
NaN	NaN	NaN	NaN	NaN	NaN	NaN	NaN	0.164658	NaN	NaN	NaN	NaN	Q15744;Q15745;Q8IYI2;Q99803	CEBPE	CCAAT/enhancer-binding protein epsilon	CEBPE_HUMAN
0.186627	0.361175	0.281787	-0.0556121	0.0102069	0.451484	0.142217	0.276992	-0.0393993	0.734227	0.962364	0.793232	0.933573	A8K9A4;B2R5W2;B2R603;B3KX96;B4DSU6;B4DY08;P07910;P22628;Q53EX2;Q569J8;Q59FD3;Q5FWE8;Q86SF8;Q86U45;Q96HK7;Q96HM4;Q96IY5;Q9BTS3	HNRNPC;HNRPC	cDNA FLJ75154, highly similar to Homo sapiens heterogeneous nuclear ribonucleoprotein C (C1/C2), mRNA;cDNA, FLJ92657, highly similar to Homo sapiens heterogeneous nuclear ribonucleoprotein C (C1/C2) (HNRPC), transcript variant 2, mRNA;cDNA, FLJ92712, highly similar to Homo sapiens heterogeneous nuclear ribonucleoprotein C (C1/C2) (HNRPC), transcript variant 1, mRNA;cDNA FLJ45003 fis, clone BRAWH3…	A8K9A4_HUMAN;B2R5W2_HUMAN;B2R603_HUMAN;B3KX96_HUMAN;B4DSU6_HUMAN;B4DY08_HUMAN;HNRPC_HUMAN;Q569J8_HUMAN
0.0691523	-0.421587	-0.309663	0.3182	0.204892	-0.467384	-0.277359	NaN	0.0154976	-0.755058	-0.835883	-1.24987	-1.28581	Q0VGA3;Q6GMT8;Q6P2F1;Q6PJM1;Q9NRX0;Q9Y5B9	SUPT16H;FACT140;FACTP140	SUPT16H protein;FACT complex subunit SPT16;Facilitates chromatin transcription complex subunit SPT16;FACT 140 kDa subunit;FACTp140;Chromatin-specific transcription elongation factor 140 kDa subunit	Q0VGA3_HUMAN;SP16H_HUMAN
NaN	NaN	NaN	NaN	NaN	NaN	NaN	NaN	NaN	NaN	-1.21334	NaN	NaN	B4DJ39;B4DPY8;B4DSM0;C9J919;C9JNL1;O94842	TOX4;C14orf92;KIAA0737	cDNA FLJ54357, highly similar to Epidermal Langerhans cell protein LCP1;cDNA FLJ54372, highly similar to Epidermal Langerhans cell protein LCP1;cDNA FLJ54382, highly similar to Epidermal Langerhans cell protein LCP1;Putative uncharacterized protein TOX4;TOX high mobility group box family member 4;Epidermal Langerhans cell protein LCP1	B4DJ39_HUMAN;B4DPY8_HUMAN;B4DSM0_HUMAN;C9J919_HUMAN;C9JNL1_HUMAN;TOX4_HUMAN
NaN	NaN	NaN	NaN	NaN	NaN	-1.20324	NaN	NaN	NaN	NaN	NaN	NaN	A0MNP5;C9JE56;Q05CI4;Q9H967	WDR76	WD repeat-containing protein 76;Putative uncharacterized protein WDR76	C9JE56_HUMAN;WDR76_HUMAN
NaN	NaN	NaN	0.272855	0.387804	NaN	NaN	NaN	NaN	NaN	NaN	NaN	NaN	A8K287;O00161;O00162;Q13602;Q6IAE3	SNAP23;hCG_40424	Synaptosomal-associated protein;Synaptosomal-associated protein 23;Vesicle-membrane fusion protein SNAP-23	A8K287_HUMAN;SNP23_HUMAN
-0.104093	6.09779	NaN	NaN	NaN	3.57644	4.27657	4.84967	0.0306892	3.52606	3.10089	2.99309	2.5364	B2RD08;B3KSC3;O43175;Q5SZU1;Q5SZU3;Q8N5M8;Q96RV5;Q96RV6;Q96RV7;Q96RV8;Q9BQ01;Q9UMY2;Q9UMY3	PHGDH;PGDH3;RP4-683H9.1-002	D-3-phosphoglycerate dehydrogenase;cDNA FLJ35987 fis, clone TESTI2014269, highly similar to D-3-phosphoglycerate dehydrogenase (EC 1.1.1.95);Phosphoglycerate dehydrogenase;PHGDH protein;3-phosphoglycerate dehydrogenase	B3KSC3_HUMAN;Q5SZU1_HUMAN;Q8N5M8_HUMAN;Q96RV5_HUMAN;Q96RV6_HUMAN;Q96RV7_HUMAN;Q96RV8_HUMAN;Q9UMY2_HUMAN;Q9UMY3_HUMAN;SERA_HUMAN
0.0254541	NaN	NaN	NaN	NaN	0.169274	-0.18728	NaN	NaN	NaN	-1.68344	-1.99675	-1.70374	B2R6J2;B7Z437;B7Z5V2;B7Z9R6;P15311;P23714;Q4VX75;Q6NUR7;Q96CU8;Q9NSJ4;Q9UJZ2;Q9UJZ6;Q9UJZ7;Q9UJZ8;Q9UK20	EZR;VIL2	cDNA, FLJ92973, highly similar to Homo sapiens villin 2 (ezrin) (VIL2), mRNA;cDNA FLJ53435, highly similar to Ezrin;cDNA FLJ54141, highly similar to Ezrin;cDNA, FLJ78930, highly similar to Ezrin;Ezrin;p81;Cytovillin;Villin-2;Cytovillin 2	B2R6J2_HUMAN;B7Z437_HUMAN;B7Z5V2_HUMAN;B7Z9R6_HUMAN;EZRI_HUMAN;Q6NUR7_HUMAN;Q9UJZ2_HUMAN;Q9UJZ6_HUMAN;Q9UJZ7_HUMAN;Q9UJZ8_HUMAN;Q9UK20_HUMAN
-0.0814917	3.25058	2.94671	NaN	NaN	2.02856	2.15312	1.35616	0.202762	0.939344	1.12631	0.674936	1.0087	B7Z6Z4;P16475;P24572;P24573;P60660;Q12790;Q561V9;Q6IAZ0;Q6IBG5;Q6IPY5	MYL6	cDNA FLJ56329, highly similar to Myosin light polypeptide 6;Myosin light polypeptide 6;Smooth muscle and nonmuscle myosin light chain alkali 6;Myosin light chain alkali 3;Myosin light chain 3;17 kDa myosin light chain;MYL6 protein	B7Z6Z4_HUMAN;MYL6_HUMAN;Q6IBG5_HUMAN
-0.359601	NaN	NaN	NaN	NaN	2.27397	NaN	NaN	NaN	NaN	NaN	NaN	NaN	B4DTQ6;B4DWG9;Q70J99;Q9H7K5	UNC13D	cDNA FLJ54883, highly similar to Unc-13 homolog D;Protein unc-13 homolog D;Munc13-4	B4DTQ6_HUMAN;UN13D_HUMAN
-0.113068	NaN	NaN	NaN	NaN	NaN	NaN	NaN	-0.0879327	2.6766	1.16157	NaN	2.47553	A8K5H2;A9CQZ2;A9CQZ4;B4DR31;O00424;Q16555;Q53ET2;Q59GB4;Q8NAN9	DPYSL2;CRMP2;ULIP2	Dihydropyrimidinase-related protein 2;Collapsin response mediator protein 2;Unc-33-like phosphoprotein 2;N2A3;Dihydropyrimidinase-like 2 short form;Dihydropyrimidinase-like 2 long form;cDNA FLJ53166, highly similar to Dihydropyrimidinase-related protein 2;Dihydropyrimidinase-like 2 variant;cDNA FLJ35058 fis, clone OCBBF2018707, highly similar to DIHYDROPYRIMIDINASE RELATED PROTEIN-2	A9CQZ2_HUMAN;A9CQZ4_HUMAN;B4DR31_HUMAN;DPYL2_HUMAN;Q53ET2_HUMAN;Q59GB4_HUMAN;Q8NAN9_HUMAN
-0.143676	NaN	NaN	NaN	NaN	NaN	NaN	NaN	NaN	NaN	NaN	NaN	-1.85001	B0QY21;B1AHA4;B1AHA5;B2RB15;B4E2D3;O75644;Q8N6V5;Q9NPM9;Q9NPR6;Q9P1K5;Q9UKX7	NUP50;CTA-268H5.7-017;CTA-268H5.7-005;CTA-268H5.7-010;NPAP60L;PRO1146;CTA-268H5.7-002;hCG_1989366	Nucleoporin 50kDa;Nuclear pore complex protein Nup50;Nucleoporin Nup50;50 kDa nucleoporin;Nuclear pore-associated protein 60 kDa-like;cDNA FLJ54237, highly similar to Nucleoporin 50 kDa;HCG1989366, isoform CRA_c;NUP50 protein	B0QY21_HUMAN;B1AHA5_HUMAN;B4E2D3_HUMAN;NUP50_HUMAN
0.0289935	NaN	NaN	NaN	NaN	NaN	NaN	NaN	NaN	NaN	NaN	NaN	NaN	A6NE49;A6NFJ5;B7Z8S0;Q5TEF6;Q5TEF7;Q5TEF9;Q5TEG0;Q5TEG3;Q5TEG4;Q5TEG5;Q9NTX5;Q9NZ30	RP3-351K20.2-015;ECHDC1;RP3-351K20.2-004;RP3-351K20.2-006;RP3-351K20.2-016;RP3-351K20.2-007;RP3-351K20.2-001	Novel enoyl-CoA hydratase/isomerase family protein;Enoyl-CoA hydratase domain-containing protein 1;cDNA FLJ55269, highly similar to Mus musculus enoyl Coenzyme A hydratase domain containing 1 (Echdc1), mRNA;Uncharacterized hypothalamus protein HCDASE	ECHD1_HUMAN;Q5TEF9_HUMAN;Q5TEG3_HUMAN;Q5TEG5_HUMAN
0.191942	-0.126576	0.206768	-0.0779266	-0.0323002	-0.0333701	-0.0756873	-0.0427844	-0.0467273	0.223626	0.285816	-0.091666	-0.251608	B2R8T9;P45973;Q6I9T7	CBX5;HP1A	Chromobox protein homolog 5;Heterochromatin protein 1 homolog alpha;Antigen p25;CBX5 protein	CBX5_HUMAN;Q6I9T7_HUMAN
NaN	NaN	NaN	NaN	NaN	NaN	NaN	NaN	NaN	2.11722	3.17651	NaN	2.36544	B4DL39;B4DN49;B4DSB9;B4E2Z2;C9J809;O75488;P43246;Q0ZAI9;Q0ZAJ0;Q0ZAJ1;Q0ZAJ2;Q53FK0;Q53GS1;Q53RU4;Q6VBB7	MSH2	cDNA FLJ57316, highly similar to DNA mismatch repair protein Msh2;cDNA FLJ50998, highly similar to DNA mismatch repair protein Msh2;cDNA FLJ51069, highly similar to DNA mismatch repair protein Msh2;cDNA FLJ51193, highly similar to DNA mismatch repair protein Msh2;Putative uncharacterized protein MSH2;DNA mismatch repair protein Msh2;MutS protein homolog 2;MSH2-Ex10 isoform;MSH2+ins9a isoform;MSH2…	B4DL39_HUMAN;B4DN49_HUMAN;B4DSB9_HUMAN;B4E2Z2_HUMAN;C9J809_HUMAN;MSH2_HUMAN;Q0ZAI9_HUMAN;Q0ZAJ0_HUMAN;Q0ZAJ1_HUMAN;Q0ZAJ2_HUMAN;Q53FK0_HUMAN;Q53GS1_HUMAN;Q53RU4_HUMAN;Q6VBB7_HUMAN
-0.0264989	NaN	NaN	NaN	NaN	NaN	NaN	NaN	NaN	NaN	NaN	NaN	NaN	A8K688;B4DU50;B4E3M2;P49366;Q13184;Q13276;Q5J8M5;Q9UDG0	DHPS;DS	Deoxyhypusine synthase;cDNA FLJ59986, moderately similar to Deoxyhypusine synthase (EC 2.5.1.46);cDNA FLJ53702, highly similar to Deoxyhypusine synthase (EC 2.5.1.46);Migration-inducing gene 13	B4DU50_HUMAN;B4E3M2_HUMAN;DHYS_HUMAN;Q5J8M5_HUMAN
0.142871	NaN	NaN	NaN	NaN	NaN	NaN	NaN	NaN	NaN	NaN	NaN	NaN	B0YIW5;B0YIW6;B4E1X2;P48444;Q52M80;Q6MZV5	ARCN1;hCG_40220;COPD;DKFZp686M09245	Archain 1, isoform CRA_b;Coatomer subunit delta variant 1;cDNA, FLJ92603, Homo sapiens archain 1 (ARCN1), mRNA;Archain 1, isoform CRA_a;Coatomer subunit delta variant 2;cDNA FLJ51620, highly similar to Coatomer subunit delta;Coatomer subunit delta;Delta-coat protein;Archain;Putative uncharacterized protein DKFZp686M09245	B0YIW5_HUMAN;B0YIW6_HUMAN;B4E1X2_HUMAN;COPD_HUMAN;Q6MZV5_HUMAN
-0.0317396	NaN	NaN	NaN	NaN	NaN	NaN	NaN	NaN	NaN	NaN	NaN	NaN	Q14675;Q2TA87;Q5SRE5;Q7Z3K8;Q8IWF1;Q9BS12	NUP188;KIAA0169	Nucleoporin NUP188 homolog;NUP188 protein	NU188_HUMAN;Q9BS12_HUMAN
NaN	NaN	NaN	NaN	NaN	NaN	NaN	NaN	0.064469	NaN	NaN	NaN	NaN	B2RE98;Q5TBR0;Q5TBR1;Q8WUV9;Q9BWS6;Q9NR45;Q9NVD4	NANS;SAS;RP11-404F11.3-002;RP11-404F11.3-006	Sialic acid synthase;N-acetylneuraminate synthase;N-acetylneuraminic acid synthase;N-acetylneuraminate-9-phosphate synthase;N-acetylneuraminic acid phosphate synthase	Q5TBR0_HUMAN;Q5TBR1_HUMAN;SIAS_HUMAN
NaN	NaN	NaN	NaN	NaN	1.44407	NaN	NaN	NaN	NaN	NaN	NaN	NaN	Q69YN2;B4DHX1;Q5W0I3;Q96HC3;Q9H865;Q9NV13	CWF19L1	CWF19-like protein 1	C19L1_HUMAN
-0.070315	NaN	NaN	NaN	NaN	NaN	NaN	NaN	NaN	NaN	NaN	NaN	NaN	B2RDN3;B7Z6P0;Q2YS46;Q9NWB2;Q9Y5Y2	NUBP2;hCG_42691;NUBP1	cDNA, FLJ96692, highly similar to Homo sapiens nucleotide binding protein 2 (MinD homolog, E. coli) (NUBP2), mRNA;Nucleotide binding protein 2 (MinD homolog, E. coli), isoform CRA_d;cDNA FLJ57200, highly similar to Nucleotide-binding protein 2;C447E6.1 (Nucleotide binding protein 1 (E.coli MinD like) );Cytosolic Fe-S cluster assembly factor NUBP2;Nucleotide-binding protein 2	B2RDN3_HUMAN;B7Z6P0_HUMAN;NUBP2_HUMAN;Q2YS46_HUMAN
0.00590291	NaN	NaN	NaN	NaN	-1.46415	-1.77561	NaN	NaN	-0.401303	-0.872921	-0.778124	-1.87414	A8K8B2;B4DS61;C9J8N4;Q12890;Q5R363;Q5R364;Q5R365;Q8IY12;Q96SB4	SRPK1;hCG_15775;RP3-422H11.1-003	cDNA FLJ78127, highly similar to Homo sapiens SFRS protein kinase 1 (SRPK1), mRNA;SFRS protein kinase 1, isoform CRA_f;cDNA FLJ58405, highly similar to Serine/threonine-protein kinase SRPK1 (EC 2.7.11.1);Putative uncharacterized protein SRPK1;Serine/threonine-protein kinase SRPK1;Serine/arginine-rich protein-specific kinase 1;SFRS protein kinase 1	A8K8B2_HUMAN;B4DS61_HUMAN;Q5R363_HUMAN;SRPK1_HUMAN
-0.0188927	5.65138	5.20496	NaN	0.444137	3.67135	4.27157	4.3469	0.00619029	3.40582	3.7741	3.18889	3.74104	A8K3W9;B2R5P0;B4DGL0;P08238;Q5T9W4;Q5T9W5;Q5T9W6;Q5T9W7;Q5T9W8;Q6PK50;Q9H6X9;Q9NQW0;Q9NTK6	HSP90AB1;HSP90B;HSPC2;HSPCB;RP1-302G2.1-001;RP1-302G2.1-007;RP1-302G2.1-002;RP1-302G2.1-006	cDNA FLJ77842;Heat shock protein HSP 90-beta;Heat shock 84 kDa;cDNA FLJ53619, highly similar to Heat shock protein HSP 90-beta;Heat shock protein 90kDa alpha (Cytosolic), class B member 1;HSP90AB1 protein;cDNA: FLJ21717 fis, clone COL10322	A8K3W9_HUMAN;B4DGL0_HUMAN;HS90B_HUMAN;Q5T9W4_HUMAN;Q5T9W5_HUMAN;Q5T9W6_HUMAN;Q5T9W8_HUMAN;Q6PK50_HUMAN;Q9H6X9_HUMAN
0.267955	-1.57546	-1.35027	0.187954	0.234011	-1.28054	-1.56537	NaN	NaN	-1.61518	-1.03443	-2.09285	-1.43878	B3KY60;B4DSH1;Q76N46;Q99459;Q99974	CDC5L;KIAA0432;PCDC5RP	cDNA FLJ16777 fis, clone BRHIP2029567, highly similar to Cell division cycle 5-like protein;cDNA FLJ51295, highly similar to Cell division cycle 5-like protein;Cell division cycle 5-like protein;Pombe cdc5-related protein	B3KY60_HUMAN;B4DSH1_HUMAN;CDC5L_HUMAN
NaN	0.114176	-0.494068	0.0670619	-0.029971	0.304238	0.157173	0.444537	NaN	1.55123	1.45085	-0.292546	0.326767	A8K682;B3KRE1;B4DHY1;P31942;Q53F48;Q9BSX1;Q9NP53;Q9NP96;Q9NPA7;Q9NPI4;Q9UFU4;Q9Y4J5	HNRNPH3;HNRPH3	Heterogeneous nuclear ribonucleoprotein H3;Heterogeneous nuclear ribonucleoprotein 2H9;cDNA FLJ57726, highly similar to Heterogeneous nuclear ribonucleoprotein H3;Heterogeneous nuclear ribonucleoprotein H3 isoform a variant	B4DHY1_HUMAN;HNRH3_HUMAN;Q53F48_HUMAN
-0.0451188	NaN	NaN	NaN	NaN	NaN	NaN	NaN	NaN	NaN	NaN	NaN	NaN	A8K0K7;A8K232;A8K6B8;A8K837;B3KQ12;B4DUX0;B7Z957;C9JFC4;O00154;O43703;Q53Y78;Q5JYL2;Q5JYL3;Q5JYL4;Q5JYL5;Q5JYL6;Q5TGR4;Q9UJM9;Q9Y539;Q9Y540	ACOT7;BACH	Cytosolic acyl coenzyme A thioester hydrolase;Long chain acyl-CoA thioester hydrolase;Acyl-CoA thioesterase 7;CTE-IIa;Brain acyl-CoA hydrolase;cDNA FLJ32606 fis, clone STOMA1000186, highly similar to Homo sapiens acyl-CoA thioesterase 7 (ACOT7), transcript variant hBACHa, mRNA;cDNA FLJ60167, highly similar to Cytosolic acyl coenzyme A thioester hydrolase(EC 3.1.2.2);cDNA FLJ52849, highly similar …	B3KQ12_HUMAN;B4DUX0_HUMAN;B7Z957_HUMAN;BACH_HUMAN
-0.100175	NaN	NaN	NaN	NaN	NaN	NaN	NaN	NaN	NaN	NaN	NaN	NaN	B3KMC7;B7Z5V3;Q53FX8;Q56UN9;Q59EW3;Q5W0I9;Q5W0J0;Q6FIH1;Q9BZT2;Q9NP72	RAB18;RP11-148B2.1-005;RP11-148B2.1-003	Ras-related protein Rab-18;cDNA FLJ53088, highly similar to Ras-related protein Rab-18;RAB18 long isoform 1;RAB18, member RAS oncogene family variant;RAB18, member RAS oncogene family;PNAS-32	B7Z5V3_HUMAN;Q59EW3_HUMAN;Q5W0I9_HUMAN;Q5W0J0_HUMAN;Q9BZT2_HUMAN;RAB18_HUMAN
NaN	NaN	0.15082	0.198692	0.14496	0.125101	0.170438	0.13922	-0.181149	-0.672561	-0.697617	-0.953451	-0.505431	Q5SQT2;Q5SQT3;Q9HA11;Q9P0M6	H2AFY2;MACROH2A2;RP11-367H5.3-002	Core histone macro-H2A.2;Histone H2A	H2AW_HUMAN;Q5SQT3_HUMAN;Q9HA11_HUMAN
-0.0778783	NaN	NaN	NaN	NaN	NaN	3.95958	2.98862	NaN	NaN	NaN	NaN	0.442121	B4DX18;P48556;Q5U0B3;Q6P1L7	PSMD8;hCG_42853	Proteasome (Prosome, macropain) 26S subunit, non-ATPase, 8;cDNA FLJ56327, highly similar to 26S proteasome non-ATPase regulatory subunit 8;26S proteasome non-ATPase regulatory subunit 8;26S proteasome regulatory subunit S14;26S proteasome regulatory subunit RPN12;p31	PSMD8_HUMAN;Q5U0B3_HUMAN
0.102322	NaN	-0.815885	NaN	0.29443	-0.913646	-0.444989	-0.870266	NaN	NaN	NaN	NaN	NaN	B3KT17;B4E2X2;Q14011;Q53XX5;Q6ZR81	CIRBP;A18HNRNP;CIRP;hCG_21575	cDNA FLJ37462 fis, clone BRAWH2011343, highly similar to COLD-INDUCIBLE RNA-BINDING PROTEIN;cDNA FLJ52850, moderately similar to Cold-inducible RNA-binding protein;Cold-inducible RNA-binding protein;Glycine-rich RNA-binding protein CIRP;A18 hnRNP;Cold inducible RNA binding protein;Cold inducible RNA binding protein, isoform CRA_a;cDNA FLJ46566 fis, clone THYMU3040829, moderately similar to Cold-i…	B3KT17_HUMAN;B4E2X2_HUMAN;CIRBP_HUMAN;Q53XX5_HUMAN;Q6ZR81_HUMAN
0.0988237	0.547088	0.58323	-0.214374	-0.110932	0.619625	0.560715	0.67625	-0.116661	0.900126	1.08175	0.736533	1.10165	B4DEG4;P52272;Q15584;Q59ES8;Q6P2D7;Q7KYM9;Q8TCM5;Q8WZ44;Q96H56;Q9BWL9;Q9Y492	HNRNPM;HNRPM;NAGR1;ORF;DKFZp547H118	cDNA FLJ60435, highly similar to Heterogeneous nuclear ribonucleoprotein M;Heterogeneous nuclear ribonucleoprotein M;Heterogeneous nuclear ribonucleoprotein M isoform a variant;HNRPM protein;ORF protein;Putative uncharacterized protein DKFZp547H118	B4DEG4_HUMAN;HNRPM_HUMAN;Q59ES8_HUMAN;Q6P2D7_HUMAN;Q7KYM9_HUMAN;Q8TCM5_HUMAN
0.0792927	NaN	NaN	NaN	0.120219	NaN	1.15801	NaN	-0.108176	1.05928	0.614097	0.319946	0.439783	B2R6L4;B4DJ89;O43380;P19388;Q6PIH5;Q9BT06	POLR2E;hCG_21572	DNA-directed RNA polymerases I, II, and III subunit RPABC1;DNA-directed RNA polymerase II subunit E;RPB5 homolog;DNA-directed RNA polymerase II 23 kDa polypeptide;XAP4;Polymerase (RNA) II (DNA directed) polypeptide E, 25kDa, isoform CRA_c;cDNA FLJ55074, highly similar to DNA-directed RNA polymerase II 23 kDa polypeptide (EC 2.7.7.6)	B4DJ89_HUMAN;RPAB1_HUMAN
0.00733906	4.57151	5.33949	NaN	NaN	0.359342	3.16549	4.99673	-0.00190562	3.75536	4.49742	4.49261	4.19653	B3KUP2;B4DE76;B7Z6U1;C9JDM3;C9JGV6;C9JIC6;C9JJ34;C9JXG8;P43487;Q53EY3	RANBP1;hCG_17886	RAN binding protein 1, isoform CRA_f;cDNA FLJ40340 fis, clone TESTI2032681, moderately similar to RAN-SPECIFIC GTPASE-ACTIVATING PROTEIN;cDNA FLJ57507, highly similar to Ran-specific GTPase-activating protein;cDNA FLJ54173, highly similar to Ran-specific GTPase-activating protein;Putative uncharacterized protein RANBP1;Ran-specific GTPase-activating protein;Ran-binding protein 1;RAN binding prote…	B3KUP2_HUMAN;B4DE76_HUMAN;B7Z6U1_HUMAN;C9JDM3_HUMAN;C9JGV6_HUMAN;C9JIC6_HUMAN;C9JJ34_HUMAN;C9JXG8_HUMAN;Q53EY3_HUMAN;RANG_HUMAN
0.135009	NaN	NaN	NaN	NaN	NaN	NaN	NaN	NaN	NaN	NaN	NaN	NaN	A8KA44;P46109	CRKL	Crk-like protein	CRKL_HUMAN
NaN	NaN	NaN	NaN	NaN	NaN	NaN	NaN	NaN	-0.12618	NaN	NaN	NaN	C9JQN0;O15547;Q05BG9;Q32MB6;Q58F04;Q5BLP4;Q6IC33;Q6P1Z3;Q9UL50	P2RX6;P2RXL1;P2X6;hCG_41274	Putative uncharacterized protein P2RX6;P2X purinoceptor 6;ATP receptor;Purinergic receptor;P2XM;Purinergic receptor P2X-like 1;P2X purinoceptor;CH22143;P2RX6 protein	P2RX6_HUMAN;Q05BG9_HUMAN;Q32MB6_HUMAN;Q5BLP4_HUMAN;Q6P1Z3_HUMAN
0.0413831	NaN	NaN	NaN	NaN	-1.51723	NaN	NaN	0.0184917	NaN	1.16755	2.26361	1.24629	B4E091;Q15459	SF3A1;SAP114	cDNA FLJ55438, highly similar to Splicing factor 3 subunit 1;Splicing factor 3A subunit 1;Spliceosome-associated protein 114;SF3a120	B4E091_HUMAN;SF3A1_HUMAN
NaN	NaN	NaN	NaN	-0.0182788	NaN	0.704518	NaN	NaN	NaN	NaN	NaN	NaN	B4DJP7;B5BU13;P43331;P62318	SNRPD3;Snrpd3	cDNA FLJ51872, highly similar to Small nuclear ribonucleoprotein Sm D3;Small nuclear ribonucleoprotein Sm D3;snRNP core protein D3	B4DJP7_HUMAN;SMD3_HUMAN
NaN	-0.786847	-1.09844	-0.117695	-0.0317986	-0.415867	-0.287642	NaN	NaN	-0.91831	-0.716031	NaN	-1.88023	A6NNS1;B2RDF2;B3KTZ6;B3KXD6;B5MCF9;C9JXJ1;O00541;Q6IC29	PES1;hCG_2010949	Pescadillo homolog 1;Pescadillo homolog 1, containing BRCT domain (Zebrafish), isoform CRA_a;Putative uncharacterized protein PES1;cDNA, FLJ96584, Homo sapiens pescadillo homolog 1, containing BRCT domain(zebrafish) (PES1), mRNA;cDNA FLJ39001 fis, clone NT2RI2022584, highly similar to Pescadillo homolog 1;Pescadillo homolog 1, containing BRCT domain (Zebrafish), isoform CRA_b;cDNA FLJ45250 fis, c…	B2RDF2_HUMAN;B3KTZ6_HUMAN;B3KXD6_HUMAN;B5MCF9_HUMAN;C9JXJ1_HUMAN;PESC_HUMAN
NaN	NaN	NaN	NaN	NaN	NaN	NaN	NaN	0.177854	2.17527	1.51586	1.89679	NaN	A8CZ64;B4DHN0;P28482;Q1HBJ4;Q499G7	MAPK1;ERK2;PRKM1;PRKM2;hCG_32557	Extracellular signal-regulated kinase-2 splice variant;cDNA FLJ58314, highly similar to Mitogen-activated protein kinase 1 (EC 2.7.11.24);Mitogen-activated protein kinase 1;Extracellular signal-regulated kinase 2;Mitogen-activated protein kinase 2;MAP kinase isoform p42;ERT1;Mitogen-activated protein kinase 1, isoform CRA_a	A8CZ64_HUMAN;B4DHN0_HUMAN;MK01_HUMAN;Q1HBJ4_HUMAN;Q499G7_HUMAN
NaN	NaN	NaN	NaN	NaN	NaN	NaN	NaN	0.234379	3.58554	4.45661	4.13725	4.468	B2R5E8;P09382;Q15954;Q9UDK5	LGALS1;HL14	Galectin-1;Lectin galactoside-binding soluble 1;Beta-galactoside-binding lectin L-14-I;Lactose-binding lectin 1;S-Lac lectin 1;Galaptin;14 kDa lectin;HPL;HBL;Putative MAPK-activating protein PM12;14 kDa laminin-binding protein;HL14 protein	LEG1_HUMAN;Q15954_HUMAN
NaN	NaN	NaN	NaN	NaN	NaN	NaN	NaN	NaN	0.436081	NaN	NaN	NaN	B1AHJ4;B1AHK1;B1AHK2;B1AHK3;B1AHK4;B1AHQ3;B4DPE5;B4DSX8;O95908;Q20WL0;Q5H8V8;Q8N523;Q9UBB9;Q9UGV7;Q9Y2Q8	TFIP11;CTA-445C9.9-015;CTA-445C9.9-009;CTA-445C9.9-010;CTA-445C9.9-011;CTA-445C9.9-006;STIP;HSPC006	Tuftelin interacting protein 11;cDNA FLJ58206, highly similar to Tuftelin-interacting protein 11;cDNA FLJ57193, highly similar to Tuftelin-interacting protein 11;Tuftelin-interacting protein 11;Septin and tuftelin-interacting protein 1	B1AHJ4_HUMAN;B1AHK1_HUMAN;B1AHK2_HUMAN;B1AHK3_HUMAN;B1AHK4_HUMAN;B1AHQ3_HUMAN;B4DPE5_HUMAN;B4DSX8_HUMAN;Q8N523_HUMAN;TFP11_HUMAN
0.232538	NaN	NaN	NaN	NaN	2.79887	3.49185	NaN	NaN	NaN	NaN	NaN	2.92883	B0QY85;B0QY89;B0QY90;B2RDG6;B3KNG0;B3KPB9;B4DEH4;C9JHP4;C9K0Q7;Q53HQ1;Q53HT4;Q5QTR1;Q5TI15;Q6ICD2;Q7Z5X3;Q8N7H0;Q9Y262	EIF3EIP;AL022311.1-011;AL022311.1-001;EIF3S6IP;AL022311.1-002;hCG_41840;EIF3L;HSPC021;HSPC025;MSTP005	Eukaryotic translation initiation factor 3, subunit E interacting protein;Eukaryotic translation initiation factor 3, subunit 6 interacting protein, isoform CRA_a;cDNA FLJ36221 fis, clone THYMU2000950, highly similar to Eukaryotic translation initiation factor 3 subunit 6-interacting protein;Eukaryotic translation initiation factor 3 subunit L;Eukaryotic translation initiation factor 3 subunit E-…	B0QY85_HUMAN;B0QY89_HUMAN;B0QY90_HUMAN;B3KNG0_HUMAN;B3KPB9_HUMAN;B4DEH4_HUMAN;C9JHP4_HUMAN;C9K0Q7_HUMAN;EIF3L_HUMAN;Q7Z5X3_HUMAN;Q8N7H0_HUMAN
-0.102946	NaN	NaN	NaN	NaN	0.205181	0.209391	NaN	NaN	NaN	0.593115	NaN	NaN	B1AHD1;P55769;Q6FHM6	NHP2L1;CTA-216E10.8-008;CTA-216E10.8-001;hCG_41538	NHP2 non-histone chromosome protein 2-like 1 (S. cerevisiae);NHP2-like protein 1;High mobility group-like nuclear protein 2 homolog 1;U4/U6.U5 tri-snRNP 15.5 kDa protein;OTK27;SNU13 homolog;NHP2 non-histone chromosome protein 2-like 1 (S. cerevisiae), isoform CRA_a;NHP2L1 protein;cDNA, FLJ92061, Homo sapiens NHP2 non-histone chromosome protein 2-like 1 (S.cerevisiae) (NHP2L1), mRNA	B1AHD1_HUMAN;NH2L1_HUMAN;Q6FHM6_HUMAN
0.131985	-0.120883	0.0244615	-0.147567	-0.147713	0.625311	-0.299987	1.15676	-0.0188927	1.42434	1.44015	0.537257	0.981268	B1AHM0;B1AHM1;B1AHM2;B4DZQ7;C9J5E1;C9JMU5;Q59F66;Q69YT1;Q6ICD6;Q92841;Q9UQL5	DDX17;RP3-434P1.4-009;RP3-434P1.4-005	Probable ATP-dependent RNA helicase DDX17;DEAD box protein 17;RNA-dependent helicase p72;DEAD box protein p72;DEAD (Asp-Glu-Ala-Asp) box polypeptide 17;cDNA FLJ58652, highly similar to Probable ATP-dependent RNA helicase DDX17 (EC 3.6.1.-);Putative uncharacterized protein DDX17;DEAD box polypeptide 17 isoform p82 variant;DEAD-box protein p72	B1AHM1_HUMAN;B1AHM2_HUMAN;B4DZQ7_HUMAN;C9JMU5_HUMAN;DDX17_HUMAN;Q59F66_HUMAN;Q9UQL5_HUMAN
0.0721745	NaN	NaN	NaN	NaN	NaN	NaN	NaN	NaN	NaN	NaN	NaN	NaN	Q53GB0;Q549C5;Q9NS69	MST065;TOMM22;RP3-508I15.12-001;hCG_2010808;TOM22	Mitochondrial import receptor Tom22 variant;HCG2010808, isoform CRA_a;MSTP065;Translocase of outer mitochondrial membrane 22 homolog (Yeast);cDNA, FLJ92357, Homo sapiens translocase of outer mitochondrial membrane 22 homolog(yeast) (TOMM22), mRNA;Mitochondrial import receptor subunit TOM22 homolog;Translocase of outer membrane 22 kDa subunit homolog;1C9-2	Q53GB0_HUMAN;Q549C5_HUMAN;TOM22_HUMAN
0.0650208	1.15136	1.00166	-0.199248	-0.0659138	1.55097	1.22632	1.54313	-0.112818	-0.101516	-0.0332004	-0.907275	-0.341117	B2R6A8;B4DNA0;B4DNG5;B4DXF1;Q6IAI0;Q9BWL4;Q9NTH1;Q9P037;Q9P0J3;Q9Y3I0	C22orf28;HSPC117	UPF0027 protein C22orf28;cDNA FLJ58027;cDNA FLJ57752;cDNA FLJ57223	B4DNA0_HUMAN;B4DNG5_HUMAN;B4DXF1_HUMAN;RTCB_HUMAN
0.141825	-1.01257	-0.701342	-0.372172	-0.161928	-1.64994	-1.16091	NaN	NaN	NaN	NaN	NaN	NaN	A8K6F8;A8K6V9;B4DMM2;B4DSH9;B4E0L0;Q009A7;Q5H972;Q659C6;Q6PGN6;Q6R954;Q7Z6Z0;Q8WUT1;Q96DI9;Q9BY77;Q9NSP5;Q9NSP6	POLDIP3;KIAA1649;PDIP46;DKFZp434G0310	Polymerase delta-interacting protein 3;46 kDa DNA polymerase delta interaction protein;S6K1 Aly/REF-like target;cDNA FLJ52566, highly similar to Polymerase delta-interacting protein 3;cDNA FLJ60857, highly similar to Polymerase delta-interacting protein 3;cDNA FLJ54030, highly similar to Polymerase delta-interacting protein 3;Putative uncharacterized protein DKFZp434G0310;Polymerase delta interac…	B4DMM2_HUMAN;B4DSH9_HUMAN;B4E0L0_HUMAN;PDIP3_HUMAN;Q659C6_HUMAN;Q6R954_HUMAN;Q8WUT1_HUMAN;Q96DI9_HUMAN
NaN	NaN	NaN	NaN	NaN	NaN	NaN	NaN	-0.135126	1.6946	2.30676	1.32409	2.07854	A8K129;B0QY60;B0QY61;B0QY62;B0QY63;B0QY64;B0QY65;B0QY66;B0QY67;B0QY68;B0QY69;B4E2A6;O75156;Q2NKN8;Q2T9F7;Q504T5;Q6B4H1;Q6NT72;Q7Z3E3;Q9UH99	UNC84B;RP3-508I15.15-015;RP3-508I15.15-011;RP3-508I15.15-002;RP3-508I15.15-009;RP3-508I15.15-004;RP3-508I15.15-008;RP3-508I15.15-003;RP3-508I15.15-005;RP3-508I15.15-006;RP3-508I15.15-010;SUN2;FRIGG;KIAA0668;RAB5IP	cDNA FLJ75032, highly similar to Homo sapiens unc-84 homolog B (C. elegans) (UNC84B), mRNA;Unc-84 homolog B (C. elegans);cDNA FLJ55508, highly similar to Sad1/unc-84-like protein 2;SUN domain-containing protein 2;Protein unc-84 homolog B;Rab5-interacting protein;Sad1/unc-84 protein-like 2;UNC84B protein	A8K129_HUMAN;B0QY60_HUMAN;B0QY61_HUMAN;B0QY62_HUMAN;B0QY63_HUMAN;B0QY64_HUMAN;B0QY65_HUMAN;B0QY66_HUMAN;B0QY67_HUMAN;B0QY68_HUMAN;B0QY69_HUMAN;B4E2A6_HUMAN;Q2T9F7_HUMAN;Q504T5_HUMAN;Q6NT72_HUMAN;SUN2_HUMAN
0.116631	NaN	NaN	NaN	NaN	NaN	NaN	NaN	NaN	NaN	NaN	NaN	NaN	B1AHF2;B1AHF3;B7Z7L3;O75675;P00387;Q6TGM3;Q6TGM4;Q6TGM5;Q8TDL8;Q8WTS8;Q9UEN4;Q9UEN5;Q9UL55;Q9UL56	CYB5R3;DIA1;Z93241.1-006	NADH-cytochrome b5 reductase 3;Diaphorase-1;NADH-cytochrome b5 reductase 3 membrane-bound form;NADH-cytochrome b5 reductase 3 soluble form;Cytochrome b5 reductase 3;cDNA FLJ56301, highly similar to NADH-cytochrome b5 reductase (EC 1.6.2.2);Mutant NADH-cytochrome b5 reductase	B1AHF3_HUMAN;NB5R3_HUMAN;Q6TGM3_HUMAN;Q6TGM4_HUMAN;Q6TGM5_HUMAN
-0.0817054	NaN	NaN	NaN	NaN	NaN	NaN	NaN	NaN	NaN	NaN	NaN	NaN	B4DG47;B4DKH5;B4DS79;C9J1E7;C9JRD1;P78436;Q10567;Q20WL3;Q7Z3M8;Q86X54	AP1B1;ADTB1;BAM22;CLAPB2;DKFZp686A01208	cDNA FLJ56967, highly similar to Adapter-relatedprotein complex 1 beta-1 subunit;cDNA FLJ58495, highly similar to Adapter-relatedprotein complex 1 beta-1 subunit;cDNA FLJ56828, highly similar to Adapter-relatedprotein complex 1 beta-1 subunit;Putative uncharacterized protein AP1B1;AP-1 complex subunit beta-1;Adapter-related protein complex 1 subunit beta-1;Adaptor protein complex AP-1 subunit bet…	AP1B1_HUMAN;B4DG47_HUMAN;B4DKH5_HUMAN;B4DS79_HUMAN;C9J1E7_HUMAN;Q7Z3M8_HUMAN;Q86X54_HUMAN
0.218099	-1.23131	-1.77354	0.403809	0.367595	-2.19418	-2.05547	-1.90543	NaN	-4.34767	NaN	-3.13552	-2.86292	P12036;B4DYY4;Q96HF8;Q9UJS7;Q9UQ14	NEFH;KIAA0845;NFH	Neurofilament heavy polypeptide;Neurofilament triplet H protein;200 kDa neurofilament protein	NFH_HUMAN
NaN	NaN	NaN	NaN	NaN	0.292988	0.132511	NaN	NaN	NaN	-0.73056	NaN	-1.32272	C9JCL9;C9JGG4;C9JXG5;C9JXU6;O60839;Q13769;Q9UPZ5	THOC5;C22orf19;KIAA0983	Putative uncharacterized protein THOC5;THO complex subunit 5 homolog;Functional spliceosome-associated protein 79;NF2/meningioma region protein pK1.3;Placental protein 39.2;hTREX90	C9JCL9_HUMAN;C9JXG5_HUMAN;C9JXU6_HUMAN;THOC5_HUMAN
0.0703893	NaN	NaN	NaN	NaN	3.08534	3.98331	NaN	0.112233	1.86423	3.24486	2.16884	3.01469	A8K521;B1AHA9;B1AHB0;B1AHB1;B1AHB2;B3KVF0;B4DQ39;C9JMJ8;O60785;P33992;Q14578;Q53FG5;Q59F49;Q9BTJ4;Q9BWL8	MCM5;RP5-824I19__A.1-008;RP5-824I19__A.1-001;hCG_41525;RP5-824I19__A.1-002;RP5-824I19__A.1-011;CDC46	cDNA FLJ78580, highly similar to Homo sapiens MCM5 minichromosome maintenance deficient 5, cell division cycle 46 (MCM5), mRNA;Minichromosome maintenance complex component 5;MCM5 minichromosome maintenance deficient 5, cell division cycle 46 (S. cerevisiae), isoform CRA_a;cDNA, FLJ92902, Homo sapiens MCM5 minichromosome maintenance deficient 5, celldivision cycle 46 (S. cerevisiae) (MCM5), mRNA;M…	A8K521_HUMAN;B1AHA9_HUMAN;B1AHB0_HUMAN;B1AHB1_HUMAN;B1AHB2_HUMAN;B3KVF0_HUMAN;B4DQ39_HUMAN;C9JMJ8_HUMAN;MCM5_HUMAN;Q53FG5_HUMAN;Q59F49_HUMAN
NaN	NaN	NaN	NaN	NaN	3.09074	3.48993	NaN	NaN	NaN	NaN	NaN	NaN	B1AH89;Q14166;Q20WK5;Q9BR23;Q9UGU3	TTLL12;Z82214.4-003;KIAA0153	Tubulin tyrosine ligase-like family, member 12;Tubulin--tyrosine ligase-like protein 12;Putative uncharacterized protein	B1AH89_HUMAN;Q9BR23_HUMAN;TTL12_HUMAN
0.064469	0.00839203	0.0496307	0.114613	0.0582473	0.0860785	-0.0102506	0.0492478	-0.0240177	-0.0436245	-0.276642	-0.411318	-0.612373	A6NHB7;B2RDV9;B3KS36;B4DN06;B5MCW2;P39023;Q15548;Q49AJ9;Q5I0G0;Q8TBW1;Q96QL0;Q9BT63;Q9NY85	RPL3;OK/SW-cl.32;hCG_2015191;rpl3	Putative uncharacterized protein RPL3;60S ribosomal protein L3;HIV-1 TAR RNA-binding protein B;cDNA FLJ35376 fis, clone SKMUS2004044, highly similar to Homo sapiens ribosomal protein L3 (RPL3), transcript variant 2, mRNA;Ribosomal protein L3, isoform CRA_i;cDNA FLJ59135, highly similar to 60S ribosomal protein L3;RPL3 protein;Ribosomal protein L3, isoform CRA_b;Putative uncharacterized protein;Ri…	B3KS36_HUMAN;B4DN06_HUMAN;B5MCW2_HUMAN;Q49AJ9_HUMAN;Q8TBW1_HUMAN;Q96QL0_HUMAN;Q9BT63_HUMAN;Q9NY85_HUMAN;RL3_HUMAN
NaN	NaN	NaN	NaN	NaN	NaN	NaN	NaN	NaN	0.715036	NaN	NaN	NaN	B1AH59;B1AH60;Q4TT54;Q53G98;Q53H58;Q659F6;Q8TAZ0;Q9H1I8;Q9H711;Q9H9D6	ASCC2;SC22CB-11B7.2-010;SC22CB-11B7.2-016;ASC1P100;DKFZp586O0223	Activating signal cointegrator 1 complex subunit 2;ASC-1 complex subunit p100;Trip4 complex subunit p100;Activating signal cointegrator 1 complex subunit 2 variant;Putative uncharacterized protein DKFZp586O0223	ASCC2_HUMAN;B1AH59_HUMAN;B1AH60_HUMAN;Q53G98_HUMAN;Q53H58_HUMAN;Q659F6_HUMAN
-0.0555013	NaN	4.16285	NaN	NaN	3.35779	2.70357	NaN	0.057277	-0.467592	0.396379	-0.503451	-0.330121	A8K6E4;B1AH99;B4E3S1;O60805;P35579;Q2PS10;Q5BKV1;Q60FE2;Q6ZNL4;Q86T83;Q86XU5;Q99529;Q9UMJ0	MYH9;RP1-68O2.1-015;RP1-68O2.1-002;hCG_41454;FLJ00279	cDNA FLJ77145, highly similar to Homo sapiens myosin, heavy polypeptide 9, non-muscle (MYH9), mRNA;Myosin, heavy chain 9, non-muscle;cDNA FLJ57040, highly similar to Myosin-9;Myosin-9;Myosin heavy chain 9;Myosin heavy chain, non-muscle IIa;Non-muscle myosin heavy chain IIa;Cellular myosin heavy chain, type A;Non-muscle myosin heavy chain A;Non-muscle myosin heavy chain;MYH9 protein;MYH9 variant p…	A8K6E4_HUMAN;B1AH99_HUMAN;B4E3S1_HUMAN;MYH9_HUMAN;Q2PS10_HUMAN;Q5BKV1_HUMAN;Q60FE2_HUMAN;Q6ZNL4_HUMAN;Q86XU5_HUMAN;Q99529_HUMAN;Q9UMJ0_HUMAN
0.157949	NaN	NaN	NaN	NaN	2.64359	2.33125	NaN	0.0184917	2.57184	NaN	NaN	NaN	A8MWD3;B0QYA3;B0QYA4;B0QYA5;B0QYA6;B0QYA7;B0QYA8;B2R7D4;B4DTF8;B4E1K8;O15371;Q3MJD9;Q5M9Q6	EIF3D;RP5-1119A7.12-009;RP5-1119A7.12-010;RP5-1119A7.12-005;RP5-1119A7.12-006;RP5-1119A7.12-003;RP5-1119A7.12-007;EIF3S7	Putative uncharacterized protein EIF3D;Eukaryotic translation initiation factor 3, subunit D;Eukaryotic translation initiation factor 3 subunit D;Eukaryotic translation initiation factor 3 subunit 7;eIF-3-zeta;eIF3 p66;cDNA FLJ53917, highly similar to Eukaryotic translation initiation factor 3 subunit 7;cDNA FLJ58383, highly similar to Eukaryotic translation initiation factor 3 subunit 7	A8MWD3_HUMAN;B0QYA3_HUMAN;B0QYA4_HUMAN;B0QYA5_HUMAN;B0QYA6_HUMAN;B0QYA7_HUMAN;B0QYA8_HUMAN;B4E1K8_HUMAN;EIF3D_HUMAN
NaN	NaN	NaN	NaN	NaN	NaN	NaN	NaN	NaN	0.988733	2.84386	2.05002	2.03397	A8K4F9;B0QY04;B0QY05;O60808;Q15080;Q53FG4;Q6FGM9;Q86U56;Q9BU98;Q9NP45	NCF4;CTA-833B7.3-002;CTA-833B7.3-004;CTA-833B7.3-003;SH3PXD4	Neutrophil cytosolic factor 4, 40kDa;cDNA FLJ75679, highly similar to Homo sapiens neutrophil cytosolic factor 4, 40kDa (NCF4), transcript variant 2, mRNA;Neutrophil cytosol factor 4;Neutrophil NADPH oxidase factor 4;p40-phox;SH3 and PX domain-containing protein 4;Neutrophil cytosolic factor 4 (40kD) isoform 1 variant;NCF4 protein	B0QY04_HUMAN;B0QY05_HUMAN;NCF4_HUMAN;Q53FG4_HUMAN;Q6FGM9_HUMAN
0.0768327	NaN	NaN	NaN	NaN	NaN	NaN	NaN	-0.0259407	3.35998	1.36267	NaN	2.48215	B1AHN5;B4E0U6;B7ZA40;O14999;P50502;Q0IJ56;Q1XBU6;Q1XBU7;Q2TU77;Q3KNR6;Q8IZP2	ST13;RP3-408N23.5-003;FAM10A1;HIP;SNC6;AAG2;hCG_1790973;FAM10A4	Suppression of tumorigenicity 13 (Colon carcinoma) (Hsp70 interacting protein);cDNA FLJ53687, highly similar to Hsc70-interacting protein;cDNA, FLJ79054, highly similar to Hsc70-interacting protein;Hsc70-interacting protein;Suppression of tumorigenicity 13 protein;Putative tumor suppressor ST13;Protein FAM10A1;Progesterone receptor-associated p48 protein;Renal carcinoma antigen NY-REN-33;ST13 pro…	B1AHN5_HUMAN;B4E0U6_HUMAN;B7ZA40_HUMAN;F10A1_HUMAN;Q0IJ56_HUMAN;Q1XBU6_HUMAN;Q1XBU7_HUMAN;Q2TU77_HUMAN;Q3KNR6_HUMAN;ST134_HUMAN
0.0176369	NaN	NaN	NaN	NaN	NaN	NaN	NaN	NaN	NaN	NaN	NaN	NaN	P62877;B2RDY1;Q8N6Z8;Q9D1S2;Q9WUK9;Q9Y254	RBX1;RNF75;ROC1;Rbx1	RING-box protein 1;Regulator of cullins 1;RING finger protein 75;Protein ZYP	RBX1_HUMAN
-0.0843949	2.73082	3.2496	NaN	NaN	1.22756	2.74082	NaN	-0.00511617	0.696915	0.49375	0.345674	1.05991	B0QYT3;B0QYT4;B0QYT5;B0QYT6;B4E0U0;P46060;Q8WUS7;Q96JJ2;Q9BSK3	RANGAP1;RP4-756G23.7-007;RP4-756G23.7-009;RP4-756G23.7-008;RP4-756G23.7-006;KIAA1835;SD	Ran GTPase activating protein 1;cDNA FLJ61018, highly similar to Ran GTPase-activating protein 1;Ran GTPase-activating protein 1;Similar to RAN GTPase activating protein 1;Putative uncharacterized protein	B0QYT3_HUMAN;B0QYT4_HUMAN;B0QYT5_HUMAN;B0QYT6_HUMAN;B4E0U0_HUMAN;Q8WUS7_HUMAN;Q9BSK3_HUMAN;RAGP1_HUMAN
NaN	NaN	NaN	NaN	NaN	NaN	NaN	NaN	NaN	0.947528	3.00063	NaN	NaN	A2A274;B2RBW5;B4DEC3;B4DJW1;B4DLY4;B4DW08;B4DZ08;O75809;O75944;Q5JZ41;Q6FHX0;Q71UF1;Q8TAQ6;Q99798	ACO2;RP3-347H13.8-002;ACON	Aconitase 2, mitochondrial;cDNA, FLJ95737, highly similar to Homo sapiens aconitase 2, mitochondrial (ACO2), nuclear geneencoding mitochondrial protein, mRNA;cDNA FLJ60429, highly similar to Aconitate hydratase, mitochondrial (EC 4.2.1.3);cDNA FLJ54329, highly similar to Aconitate hydratase, mitochondrial(EC 4.2.1.3);cDNA FLJ52327, highly similar to Aconitate hydratase, mitochondrial (EC 4.2.1.3)…	A2A274_HUMAN;ACON_HUMAN;B2RBW5_HUMAN;B4DEC3_HUMAN;B4DJW1_HUMAN;B4DLY4_HUMAN;B4DW08_HUMAN;B4DZ08_HUMAN;O75944_HUMAN;Q71UF1_HUMAN
-0.135808	NaN	NaN	NaN	NaN	NaN	NaN	NaN	-0.0148931	NaN	NaN	NaN	NaN	B2R4Q9;Q00688;Q14317;Q53GD8	FKBP3;FKBP25	Peptidyl-prolyl cis-trans isomerase FKBP3;FK506-binding protein 3;Rotamase;Immunophilin FKBP25;25 kDa FK506-binding protein;Rapamycin-selective 25 kDa immunophilin;FK506-binding protein 3 variant	FKBP3_HUMAN;Q53GD8_HUMAN
NaN	NaN	NaN	NaN	NaN	NaN	NaN	NaN	0.0630888	-0.566182	-0.420665	-0.205768	-0.246515	P08311;Q6IBJ6;Q9UCA5;Q9UCU6	CTSG	Cathepsin G	CATG_HUMAN
NaN	NaN	NaN	NaN	NaN	2.54078	1.96931	NaN	NaN	NaN	NaN	NaN	NaN	B2RDP1;B3KWQ8;B7Z8M4;Q6IA98;Q86U06;Q8ND16;Q8TB88;Q8WY40;Q9BUJ1;Q9NVV7	RNPC4;RBM23;PP239	cDNA, FLJ96701;cDNA FLJ43605 fis, clone SPLEN2006122, highly similar to Probable RNA-binding protein 23;cDNA FLJ58561, highly similar to Probable RNA-binding protein 23;RNPC4 protein;Probable RNA-binding protein 23;RNA-binding motif protein 23;RNA-binding region-containing protein 4;Splicing factor SF2	B2RDP1_HUMAN;B3KWQ8_HUMAN;B7Z8M4_HUMAN;Q6IA98_HUMAN;RBM23_HUMAN
-0.0801489	NaN	NaN	NaN	NaN	2.0607	2.19352	NaN	NaN	NaN	NaN	NaN	NaN	A8MTP3;A8MZ91;B2RDD7;B4DV00;B4DX49;B4DY30;B5BU10;C9JSX3;O14744;Q6IBR1;Q9UKH1	PRMT5;hCG_41976;HRMT1L5;IBP72;JBP1;SKB1	Protein arginine methyltransferase 5, isoform CRA_c;Putative uncharacterized protein PRMT5;Protein arginine methyltransferase 5, isoform CRA_d;cDNA FLJ90770 fis, clone THYRO1000866, highly similar to Protein arginine N-methyltransferase 5 (EC 2.1.1.-);cDNA, FLJ96564, highly similar to Homo sapiens SKB1 homolog (S. pombe) (SKB1), mRNA;cDNA FLJ54039, highly similar to Protein arginine N-methyltrans…	A8MTP3_HUMAN;ANM5_HUMAN;B2RDD7_HUMAN;B4DV00_HUMAN;B4DX49_HUMAN;B4DY30_HUMAN;C9JSX3_HUMAN
0.0352017	NaN	NaN	NaN	NaN	NaN	NaN	NaN	-0.175371	NaN	NaN	NaN	NaN	A6NDQ4;B2R825;O60567;O60752;O60913;P06737;Q501V9;Q641R5;Q96G82	PYGL	Glycogen phosphorylase, liver form;Phosphorylase	B2R825_HUMAN;PYGL_HUMAN
NaN	NaN	NaN	NaN	NaN	NaN	3.02434	NaN	0.173767	3.54775	3.8533	2.49313	NaN	B2R975;B4DR91;P49719;P62333;Q6IBU3;Q92524	PSMC6;SUG2;Psmc6;Sug2	26S protease regulatory subunit 10B;Proteasome 26S subunit ATPase 6;26S proteasome AAA-ATPase subunit RPT4;Proteasome subunit p42;cDNA FLJ57570, highly similar to 26S protease regulatory subunit S10B	B4DR91_HUMAN;PRS10_HUMAN;PRS10_MOUSE
-0.028028	NaN	NaN	NaN	NaN	-0.0024506	3.40245	NaN	NaN	NaN	NaN	NaN	NaN	B2RCK6;P25788;Q6IB71;Q86U83;Q8N1D8;Q9BS70	PSMA3;HC8;PSC8	Proteasome subunit alpha type-3;Proteasome component C8;Macropain subunit C8;Multicatalytic endopeptidase complex subunit C8;Proteasome subunit alpha type	PSA3_HUMAN;Q6IB71_HUMAN
-0.00526098	NaN	NaN	NaN	NaN	NaN	NaN	NaN	NaN	3.18115	NaN	3.72564	NaN	B2R9L2;B4DUR9;O95433;Q96IL6;Q9P060	AHSA1;C14orf3;HSPC322	Activator of 90 kDa heat shock protein ATPase homolog 1;p38;cDNA FLJ56675, highly similar to Activator of 90 kDa heat shock protein ATPase homolog 1	AHSA1_HUMAN;B4DUR9_HUMAN
0.21661	-1.43696	-1.32702	-0.0681893	-0.102589	-1.66498	-2.47473	-1.41787	-0.0342194	-1.71189	-1.77039	-1.39567	-1.41308	A8K8A9;B4DY36;B7Z9X2;Q0D2M5;Q13483;Q13573;Q32N03;Q5D0D6;Q6I9S2;Q6P151;Q9ULA6	SNW1;SKIIP;SKIP	SNW domain-containing protein 1;Nuclear protein SkiP;Ski-interacting protein;Nuclear receptor coactivator NCoA-62;cDNA FLJ51388, highly similar to SNW domain-containing protein 1;cDNA, FLJ78986, highly similar to SNW domain-containing protein 1;SNW1 protein;Nuclear receptor coactivator NC0A-62	B4DY36_HUMAN;B7Z9X2_HUMAN;Q0D2M5_HUMAN;Q6I9S2_HUMAN;Q6P151_HUMAN;Q9ULA6_HUMAN;SNW1_HUMAN
0.158078	0.370657	0.34301	0.0715576	0.213503	-0.163112	-0.0886382	NaN	0.117562	0.00403063	-0.0448062	-0.654252	-0.656968	P84090;B2R5H2;P70659;Q14259	ERH;Erh	Enhancer of rudimentary homolog	ERH_HUMAN
NaN	NaN	0.459956	0.00566652	0.130008	1.07476	0.987903	1.18082	NaN	-0.581785	0.823342	0.567468	-0.669465	B4DJK0;B5BUD8;B5ME06;O14797;Q13243;Q16662;Q49AD6;Q6FGE0;Q86U32	SFRS5;HRS;SRP40;DKFZp686L2175;hCG_21965	cDNA FLJ57379, highly similar to Splicing factor, arginine/serine-rich 5;Splicing factor arginine/serine-rich 5;Putative uncharacterized protein SFRS5;Splicing factor, arginine/serine-rich 5;Pre-mRNA-splicing factor SRP40;Delayed-early protein HRS;Putative uncharacterized protein DKFZp686L2175;SFRS5 protein;cDNA, FLJ92066, Homo sapiens splicing factor, arginine/serine-rich 5 (SFRS5), mRNA;Full-le…	B4DJK0_HUMAN;B5BUD8_HUMAN;Q86U32_HUMAN;SRSF5_HUMAN
0.0267293	NaN	NaN	NaN	NaN	NaN	NaN	NaN	0.159758	2.34022	NaN	NaN	NaN	P55010;Q05DF3;Q32Q19;Q53XB3;Q6IBU0;Q9H5N2;Q9UG48	EIF5	Eukaryotic translation initiation factor 5;EIF5 protein	IF5_HUMAN;Q05DF3_HUMAN;Q32Q19_HUMAN;Q6IBU0_HUMAN
-0.0413281	3.94107	4.78863	NaN	NaN	4.5187	3.752	NaN	0.00619029	2.4761	2.91707	2.19912	2.46897	B2R5Y2;B7Z809;P11586;Q86VC9;Q9BVP5	MTHFD1;MTHFC;MTHFD	C-1-tetrahydrofolate synthase, cytoplasmic;Methylenetetrahydrofolate dehydrogenase;Methenyltetrahydrofolate cyclohydrolase;Formyltetrahydrofolate synthetase;cDNA FLJ56016, highly similar to C-1-tetrahydrofolate synthase, cytoplasmic	B7Z809_HUMAN;C1TC_HUMAN
NaN	NaN	-1.16734	NaN	NaN	-2.19311	-1.37236	NaN	NaN	NaN	NaN	NaN	NaN	A8MY46;B4DZW7;B4E2H4;B5MBX9;B5MD57;B5MDV7;Q6MZU4;Q6PJ32;Q6PJT7;Q6PUI6;Q6PUI8;Q86TQ5;Q86TW0;Q86TW1;Q8NCT6;Q8NCZ3;Q8TDE2;Q9HAC9;Q9Y5A0	ZC3H14	Zinc finger CCCH domain-containing protein 14;Renal carcinoma antigen NY-REN-37;cDNA FLJ54768, highly similar to Homo sapiens nuclear protein UKp68 , transcript variant 2, mRNA;cDNA FLJ56206, highly similar to Homo sapiens nuclear protein UKp68 , transcript variant 1, mRNA;Putative uncharacterized protein ZC3H14	B4DZW7_HUMAN;B4E2H4_HUMAN;ZC3HE_HUMAN
NaN	NaN	NaN	NaN	NaN	2.2378	NaN	NaN	NaN	NaN	NaN	NaN	NaN	B3KMG2;B4DFV7;B4DXS2;O75168;Q7LDV4;Q9BR21;Q9Y4R8	TELO2;KIAA0683	cDNA FLJ10924 fis, clone OVARC1000443, highly similar to Homo sapiens mRNA; cDNA DKFZp434A073;cDNA FLJ60481;cDNA FLJ58340;Telomere length regulation protein TEL2 homolog;Protein clk-2 homolog	B3KMG2_HUMAN;B4DFV7_HUMAN;B4DXS2_HUMAN;TELO2_HUMAN
0.0150693	0.352289	0.445197	NaN	NaN	1.01258	0.936892	1.28891	0.116098	1.696	-0.248142	NaN	0.952259	A8K245;Q3SYL2;Q99986	VRK1	cDNA FLJ75441, highly similar to Homo sapiens vaccinia related kinase 1 (VRK1), mRNA;Serine/threonine-protein kinase VRK1;Vaccinia-related kinase 1	A8K245_HUMAN;VRK1_HUMAN
-0.208261	NaN	NaN	NaN	NaN	2.66475	3.23	NaN	NaN	NaN	NaN	NaN	NaN	B4DR63;P49014;P62191;Q03527;Q53HB3;Q53XL8;Q6IAW0;Q6NW36;Q96AZ3	Psmc1;PSMC1;hCG_2029049	cDNA FLJ58247, highly similar to 26S protease regulatory subunit 4;26S protease regulatory subunit 4;26S proteasome AAA-ATPase subunit RPT2;Proteasome 26S subunit ATPase 1;Proteasome 26S ATPase subunit 1 variant;Proteasome (Prosome, macropain) 26S subunit, ATPase, 1;Proteasome (Prosome, macropain) 26S subunit, ATPase, 1, isoform CRA_a;Proteasome 26S ATPase subunit 1;cDNA, FLJ93843, Homo sapiens p…	B4DR63_HUMAN;PRS4_HUMAN;PRS4_RAT;Q53HB3_HUMAN;Q53XL8_HUMAN;Q6NW36_HUMAN
NaN	NaN	NaN	NaN	NaN	NaN	NaN	NaN	NaN	-0.158337	0.954643	-0.856149	NaN	P25490;Q14935	YY1;INO80S	Transcriptional repressor protein YY1;Yin and yang 1;Delta transcription factor;NF-E1;INO80 complex subunit S	TYY1_HUMAN
0.294077	-0.995955	NaN	0.0356531	0.222434	-0.945608	-0.530531	1.25543	0.00100953	-2.55969	-2.04044	-2.24492	-2.61723	B2RTT4;B4DQZ7;O75158;Q69YJ6;Q9UG91;Q9UKV1;Q9UKV2;Q9UKV3	ACIN1;ACINUS;KIAA0670;DKFZp667N107	ACIN1 protein;cDNA FLJ50838, highly similar to Apoptotic chromatin condensation inducer in thenucleus;Apoptotic chromatin condensation inducer in the nucleus;Putative uncharacterized protein DKFZp667N107	ACINU_HUMAN;B4DQZ7_HUMAN;Q69YJ6_HUMAN
NaN	NaN	-0.350449	-0.460585	0.163241	-0.635244	-0.59131	NaN	0.475811	NaN	NaN	NaN	NaN	B4DEH8;O43484;Q86U42	PABPN1;PAB2;PABP2	cDNA FLJ57714, highly similar to Poly(A)-binding protein 2;Polyadenylate-binding protein 2;Poly(A)-binding protein II;Polyadenylate-binding nuclear protein 1;Nuclear poly(A)-binding protein 1	B4DEH8_HUMAN;PABP2_HUMAN
-0.167685	NaN	NaN	NaN	NaN	NaN	NaN	NaN	NaN	NaN	NaN	NaN	NaN	B2R759;B4DDS7;B4DUW6;P13624;P61011	SRP54	Signal recognition particle 54 kDa protein;cDNA FLJ54343, highly similar to Signal recognition particle 54 kDa protein;cDNA FLJ50234, highly similar to Signal recognition particle 54 kDa protein	B4DDS7_HUMAN;SRP54_HUMAN
-0.0812169	-0.0136409	NaN	-0.719841	-0.780141	-0.548634	NaN	NaN	NaN	NaN	NaN	NaN	NaN	Q9HCK8;Q4G0D8;Q68DQ0;Q6DKH9;Q6P440;Q6ZNL7;Q8N3Z9;Q8NCY4;Q8TBR9;Q96F26	CHD8;HELSNF1;KIAA1564	Chromodomain-helicase-DNA-binding protein 8;ATP-dependent helicase CHD8;Helicase with SNF2 domain 1	CHD8_HUMAN
-0.438053	NaN	NaN	NaN	NaN	NaN	NaN	NaN	NaN	NaN	-1.23216	NaN	NaN	B4DW73;O43253;Q16822;Q6IB91;Q86U01;Q9BV62	PCK2;PEPCK2	cDNA FLJ50710, highly similar to Phosphoenolpyruvate carboxykinase (GTP), mitochondrial (EC 4.1.1.32);cDNA, FLJ79105, highly similar to Phosphoenolpyruvate carboxykinase (GTP), mitochondrial (EC 4.1.1.32);Phosphoenolpyruvate carboxykinase [GTP], mitochondrial;Phosphoenolpyruvate carboxylase;PCK2 protein	B4DW73_HUMAN;PCKGM_HUMAN;Q6IB91_HUMAN
0.0783365	NaN	NaN	NaN	NaN	1.34256	NaN	NaN	0.0465608	NaN	NaN	NaN	NaN	B2R7J9;B4DQR4;B4DXJ9;P34062;P60900;Q6IB60;Q9BZ93	PSMA6;PROS27;hCG_21177;Psma6	Proteasome subunit alpha type-6;Proteasome iota chain;Macropain iota chain;Multicatalytic endopeptidase complex iota chain;27 kDa prosomal protein;cDNA FLJ52022, highly similar to Proteasome subunit alpha type 6 (EC 3.4.25.1);cDNA, FLJ79122, highly similar to Proteasome subunit alpha type 6 (EC 3.4.25.1);Proteasome (Prosome, macropain) subunit, alpha type, 6, isoform CRA_a;cDNA FLJ51729, highly s…	B4DQR4_HUMAN;B4DXJ9_HUMAN;PSA6_HUMAN;PSA6_RAT;Q9BZ93_HUMAN
-0.198378	NaN	NaN	NaN	NaN	NaN	NaN	NaN	NaN	NaN	NaN	NaN	NaN	A8MZ76;C9JE52;Q15129;Q2TNB3;Q6FHK9;Q86SZ7;Q9UL46	PSME2	Putative uncharacterized protein PSME2;Proteasome activator complex subunit 2;Proteasome activator 28 subunit beta;Activator of multicatalytic protease subunit 2;11S regulator complex subunit beta;Cell migration-inducing protein 22;PSME2 protein;Full-length cDNA clone CS0DJ015YJ12 of T cells (Jurkat cell line) of Homo sapiens (human)	A8MZ76_HUMAN;C9JE52_HUMAN;PSME2_HUMAN;Q2TNB3_HUMAN;Q6FHK9_HUMAN;Q86SZ7_HUMAN
0.265317	-0.304394	-0.407478	-0.176706	-0.0875801	-0.336855	-0.332171	NaN	-0.0195945	-0.972104	-1.0381	-1.63951	-1.60863	A8K964;B4DTD4;B4DZX8;B4E392;O60899;Q15789;Q53EM7;Q6P5X4;Q7KYL1;Q99738;Q9H307;Q9UHZ9;Q9UQR9	PNN;DRS;MEMA	cDNA FLJ75071, highly similar to Homo sapiens pinin, desmosome associated protein (PNN), mRNA;cDNA FLJ56361, highly similar to Pinin;Pinin;140 kDa nuclear and cell adhesion-related phosphoprotein;Domain-rich serine protein;Melanoma metastasis clone A protein;Desmosome-associated protein;SR-like protein;Nuclear protein SDK3;cDNA FLJ52602, highly similar to Pinin;Neutrophil protein	A8K964_HUMAN;B4DTD4_HUMAN;B4E392_HUMAN;PININ_HUMAN;Q15789_HUMAN
-0.0135235	NaN	NaN	NaN	NaN	NaN	NaN	NaN	NaN	NaN	NaN	NaN	NaN	B2R697;B6F210;B7Z1C5;B7Z514;P48637;Q4TTD9	GSS	Glutathione synthetase;Glutathione synthase;cDNA FLJ51785, highly similar to Glutathione synthetase (EC 6.3.2.3);cDNA FLJ50601, highly similar to Glutathione synthetase (EC 6.3.2.3)	B6F210_HUMAN;B7Z1C5_HUMAN;B7Z514_HUMAN;GSHB_HUMAN
0.0352017	NaN	NaN	NaN	NaN	NaN	NaN	NaN	-0.175371	NaN	NaN	NaN	NaN	B4DSD8;P11216;Q59GM9;Q5JWL9;Q8TDG6;Q96AK1;Q9NPX8	PYGB;RP5-965G21.1-002	Phosphorylase;Glycogen phosphorylase, brain form	B4DSD8_HUMAN;PYGB_HUMAN;Q59GM9_HUMAN;Q5JWL9_HUMAN;Q8TDG6_HUMAN
0.0478175	0.452155	0.29443	-0.217107	-0.195847	0.0563862	-0.0597054	-0.416299	0.0237522	1.02647	1.33073	0.199288	0.679604	Q4VXT4;Q4VXT5;Q4VXT6;Q4VXT7;Q4VXT8;Q4VXU2;Q4VY17	C20orf119;RP5-1069P2.6-004;hCG_2019100;RP5-1069P2.6-011;RP5-1069P2.6-007;RP5-1069P2.6-009;RP5-1069P2.6-005;PABPC1L;RP5-1069P2.6-017	Chromosome 20 open reading frame 119;HCG2019100, isoform CRA_b;Polyadenylate-binding protein 1-like;EPAB	PAP1L_HUMAN;Q4VXT4_HUMAN;Q4VXT5_HUMAN;Q4VXT6_HUMAN;Q4VXT7_HUMAN;Q4VXT8_HUMAN;Q4VY17_HUMAN
NaN	NaN	NaN	NaN	NaN	NaN	NaN	NaN	NaN	2.1279	NaN	NaN	NaN	A0PJ51;B2RCR8;Q13043;Q15452;Q15802;Q4G156;Q59FZ4;Q5H982;Q6PD60;Q9BR32;Q9BS84;Q9NTZ4	STK4;MST1	STK4 protein;Serine/threonine-protein kinase 4;STE20-like kinase MST1;Mammalian STE20-like protein kinase 1;Serine/threonine-protein kinase Krs-2;Protein-serine/threonine kinase;Serine/threonine kinase 4 variant	A0PJ51_HUMAN;Q15452_HUMAN;Q59FZ4_HUMAN;Q9BS84_HUMAN;STK4_HUMAN
-0.215747	-0.193204	-0.45692	NaN	0.422341	NaN	NaN	NaN	-0.263196	0.0419666	0.252537	-0.173895	-0.585193	B2RBM8;O94881;Q5BKU2;Q6DHZ8;Q9H2P0;Q9UG34	ADNP;ADNP1;KIAA0784	cDNA, FLJ95596, highly similar to Homo sapiens activity-dependent neuroprotector (ADNP), mRNA;Activity-dependent neuroprotector homeobox protein;Activity-dependent neuroprotective protein;Activity-dependent neuroprotector homeobox	ADNP_HUMAN;B2RBM8_HUMAN;Q6DHZ8_HUMAN
-0.0115443	NaN	NaN	NaN	NaN	1.8039	2.1127	1.92352	NaN	NaN	0.978635	0.839751	1.0655	A8K882;B0QZ36;B0QZ37;O15306;P78406;Q3SYL7;Q5J8M4;Q5TCH8;Q6V708;Q9H100;Q9NQM6	RAE1;RP4-800J21.2-001;hCG_2018215;RP4-800J21.2-006;RP4-800J21.2-005;MRNP41	RAE1 RNA export 1 homolog (S. pombe);RAE1 RNA export 1 homolog (S. pombe), isoform CRA_a;cDNA FLJ75499, highly similar to Homo sapiens RAE1 RNA export 1 homolog (S. pombe) (RAE1), mRNA;mRNA export factor;mRNA-associated protein mrnp 41;Rae1 protein homolog;Migration-inducing gene 14	A8K882_HUMAN;B0QZ36_HUMAN;B0QZ37_HUMAN;Q5J8M4_HUMAN;RAE1L_HUMAN
-0.0790818	NaN	NaN	NaN	NaN	NaN	NaN	NaN	-0.0374435	NaN	NaN	NaN	NaN	B4DDV4;B4DPJ6;O43398;O43399;Q53GA0;Q5J908;Q5JWU5;Q5JWU6;Q5JWU8;Q5U0E0;Q68E05;Q6FGS1;Q9H3Z6	TPD52L2;RP4-591C20.2-003;hCG_22755;RP4-591C20.2-007;DKFZp686A1765;RP4-591C20.2-005	cDNA FLJ52530, highly similar to Tumor protein D54;cDNA FLJ53635, highly similar to Homo sapiens tumor protein D52-like 2 (TPD52L2), transcript variant 6, mRNA;Tumor protein D54;Tumor protein D52-like 2;Tumor protein D52-like 2 isoform e variant;HCCR-binding protein 2;Tumor protein D52-like 2, isoform CRA_e;Tumor protein D52-like 2, isoform CRA_d;Putative uncharacterized protein DKFZp686A1765;Tum…	B4DDV4_HUMAN;B4DPJ6_HUMAN;Q53GA0_HUMAN;Q5J908_HUMAN;Q5JWU6_HUMAN;Q68E05_HUMAN;Q6FGS1_HUMAN;TPD54_HUMAN
NaN	NaN	NaN	NaN	NaN	3.55835	2.46668	NaN	NaN	NaN	NaN	NaN	NaN	Q8IXH7;B4DE06;Q9BYL2;Q9H405;Q9H888;Q9H8T3;Q9NVX5;Q9P029;Q9UGN1;Q9UGN2;Q9UGN3	TH1L;NELFD;TH1;HSPC130	Negative elongation factor C/D;TH1-like protein	NELFD_HUMAN
-0.0380359	2.15252	1.39149	0.494637	-0.826898	1.67664	0.521754	NaN	NaN	1.28789	1.35129	1.37038	0.626392	B2RAR5;O94906;O95109;Q5VXS5;Q9H3Z1;Q9H4T9;Q9H4U8;Q9NTE6	PRPF6;C20orf14	cDNA, FLJ95067;Pre-mRNA-processing factor 6;U5 snRNP-associated 102 kDa protein;PRP6 homolog	PRP6_HUMAN
-0.00489907	NaN	3.62199	NaN	NaN	3.60825	3.25609	NaN	0.0350608	3.29789	2.72467	3.8068	3.46401	B2R515;O14818;Q05DH1;Q5JXJ1;Q5JXJ2;Q9BR53;Q9H4K5;Q9UEU8	PSMA7;HSPC;RP5-1005F21.4-006;RP5-1005F21.4-005	Proteasome subunit alpha type-7;Proteasome subunit RC6-1;Proteasome subunit XAPC7;Proteasome subunit alpha type;Proteasome (Prosome, macropain) subunit, alpha type, 7	PSA7_HUMAN;Q05DH1_HUMAN;Q5JXJ1_HUMAN;Q5JXJ2_HUMAN
NaN	NaN	-1.03265	NaN	-0.262902	NaN	NaN	NaN	0.198997	-1.95163	-2.05361	-0.507516	-1.94592	A8MY65;B9EH82;O15043;Q3ZTL7;Q3ZTL8;Q4VXS1;Q4VXS2;Q4VXV8;Q4VXV9;Q96D72;Q9BQW0;Q9BTC0;Q9BW03;Q9H4G6;Q9H4G7;Q9NTU8;Q9NUM8;Q9UFB6	DIDO1;C20orf158;DATF1;KIAA0333	Death-inducer obliterator 1;Death-associated transcription factor 1	DIDO1_HUMAN
0.00173014	4.08295	4.02928	0.468851	0.147958	3.91022	4.09178	3.89533	NaN	3.44755	NaN	2.93677	3.71688	B5BUF3;P54266;Q05639;Q0VGC7;Q59GP5	EEF1A2;EEF1AL;STN	Elongation factor 1-alpha 2;Eukaryotic elongation factor 1 A-2;Statin-S1;Eukaryotic translation elongation factor 1 alpha 2 variant	EF1A2_HUMAN;Q59GP5_HUMAN
NaN	NaN	NaN	NaN	NaN	-0.314058	NaN	NaN	NaN	NaN	NaN	NaN	NaN	B2RCR3;B4DW46;Q13882;Q58F01	PTK6;BRK	Protein-tyrosine kinase 6;Breast tumor kinase;Tyrosine-protein kinase BRK;cDNA FLJ57625, highly similar to Tyrosine-protein kinase 6 (EC 2.7.10.2)	PTK6_HUMAN
-0.0443301	0.970215	1.07272	NaN	0.0918014	0.124078	0.490365	0.396517	0.0600474	NaN	0.620211	-0.367259	-0.0843032	B2R6D7;B4DYS6;B5BUH5;P19138;P20426;P68400;Q14013;Q2I0Y7;Q5U065;Q5U5J2;Q8NEV1	CSNK2A1;hCG_39868;CK2A1;hCG_21984	cDNA, FLJ92904, highly similar to Homo sapiens casein kinase 2, alpha 1 polypeptide (CSNK2A1), mRNA;Casein kinase 2, alpha 1 polypeptide, isoform CRA_b;cDNA FLJ57289, highly similar to Casein kinase II subunit alpha (EC 2.7.11.1);Casein kinase II alpha 1 subunit isoform a;Casein kinase II subunit alpha;Casein kinase 2 alpha isoform;CSNK2A1 protein;Casein kinase II alpha subunit;HCG21984	B2R6D7_HUMAN;B5BUH5_HUMAN;CSK21_HUMAN;Q2I0Y7_HUMAN;Q5U5J2_HUMAN;Q8NEV1_HUMAN
0.087327	NaN	NaN	-0.215119	-0.172669	0.118022	0.178619	0.240026	-0.0202381	2.40042	2.45341	2.26812	2.27903	Q9NQ39	RPS10P5;RPS10L	Putative 40S ribosomal protein S10-like	RS10L_HUMAN
0.067914	NaN	NaN	NaN	NaN	NaN	NaN	NaN	0.0153548	NaN	NaN	NaN	NaN	B2RAY5;Q15K36;Q540H8;Q5JWP2;Q5JWP3;Q5JWP4;Q5JWP5;Q7Z4F2;Q86Y35;Q8TCT9;Q95H87;Q9H110;Q9H111	HM13;H13;IMP1;PSL3;SPP;MSTP086;hCG_37392	Minor histocompatibility antigen H13;Signal peptide peptidase;Presenilin-like protein 3;Intramembrane protease 1;Histocompatibility (Minor) 13, isoform CRA_c;Signal peptide peptidase beta	HM13_HUMAN
NaN	NaN	NaN	NaN	NaN	NaN	NaN	NaN	NaN	0.932251	1.04977	NaN	0.862114	P24844;Q6IBG1;Q71U02;Q9BQL9;Q9BUF9;Q9H136	MYL9;MLC2;MRLC1;MYRL2;RP5-977B1.9-002;hCG_1645602	Myosin regulatory light polypeptide 9;Myosin regulatory light chain 9;Myosin regulatory light chain MRLC1;Myosin regulatory light chain 2, smooth muscle isoform;Myosin RLC;MLC-2C;20 kDa myosin light chain;MYL9 protein;Regulatory myosin light chain long version;Myosin, light chain 9, regulatory;Myosin, light polypeptide 9, regulatory, isoform CRA_c;Regulatory myosin light chain short version	MYL9_HUMAN;Q6IBG1_HUMAN;Q71U02_HUMAN
NaN	NaN	NaN	NaN	NaN	1.10411	1.13809	0.0640424	NaN	NaN	0.308244	NaN	-0.609574	A8K9T4;Q5JY64;Q5JY65;Q69YP1;Q8IXG0;Q8WYI5;Q9BZI9;Q9BZJ0;Q9BZJ1;Q9BZJ2;Q9GZW7;Q9H8F8;Q9NQH5;Q9NYD8	CRNKL1;CRN;CGI-201;MSTP021;RP5-1002M8.1-001;DKFZp762M013;crn	Crooked neck-like protein 1;Crooked neck homolog;Crooked neck pre-mRNA splicing factor-like 1 (Drosophila);Putative uncharacterized protein DKFZp762M013;Crn protein	CRNL1_HUMAN;Q5JY65_HUMAN;Q69YP1_HUMAN;Q8IXG0_HUMAN
0.170053	0.134683	-0.0538531	0.0326101	-0.0475919	-0.148609	-0.0287489	0.104945	-0.125195	-0.242572	-0.199951	-0.798009	-0.688404	A0PJ92;A8K9K6;O00567;Q2M3T6;Q5JXT2;Q5JXT4;Q9BSN3;Q9NQ05	NOP56;NOL5A;RP4-686C3.1-016;RP4-686C3.1-010	NOP56 protein;cDNA FLJ76962, highly similar to Homo sapiens nucleolar protein 5A (56kDa with KKE/D repeat) (NOL5A), mRNA;Nucleolar protein 56;Nucleolar protein 5A;Nucleolar protein 5A (56kDa with KKE/D repeat)	A0PJ92_HUMAN;A8K9K6_HUMAN;NOP56_HUMAN;Q5JXT2_HUMAN;Q5JXT4_HUMAN;Q9BSN3_HUMAN
0.0169242	NaN	NaN	NaN	NaN	4.00683	NaN	NaN	0.0268709	2.71378	3.90468	4.43085	NaN	A2VCR0;B2R6I7;B4DM33;Q15691;Q3KQS8	MAPRE1	MAPRE1 protein;Microtubule-associated protein RP/EB family member 1;APC-binding protein EB1;End-binding protein 1;cDNA FLJ52068, highly similar to Microtubule-associated protein RP/EB family member 1	A2VCR0_HUMAN;B4DM33_HUMAN;MARE1_HUMAN
NaN	NaN	NaN	NaN	NaN	NaN	NaN	NaN	NaN	1.7076	1.43494	1.39544	NaN	A2A2M0;Q1WDE7;Q6PKF4;Q9NQG5	RPRD1B;RP5-1057B20.2-004;C20orf77;CREPT	Regulation of nuclear pre-mRNA domain containing 1B;Regulation of nuclear pre-mRNA domain-containing protein 1B;Cell cycle-related and expression-elevated protein in tumor	A2A2M0_HUMAN;RPR1B_HUMAN
-0.00984383	NaN	NaN	NaN	NaN	NaN	NaN	NaN	NaN	NaN	NaN	NaN	NaN	Q9H9F9;Q86WF7;Q8IUY5;Q8N724;Q9BRN0;Q9BVB7	ACTR5;ARP5	Actin-related protein 5;Sarcoma antigen NY-SAR-16	ARP5_HUMAN
-0.00455164	NaN	4.47249	NaN	NaN	4.46018	3.17289	NaN	0.00662125	3.23365	3.34156	2.74729	2.64893	A8K307;B3KUN3;P23526;Q1RMG2;Q96A36	AHCY;SAHH	Adenosylhomocysteinase;S-adenosyl-L-homocysteine hydrolase;AHCY protein;cDNA FLJ52743, highly similar to Adenosylhomocysteinase (EC 3.3.1.1);cDNA, FLJ79079, highly similar to Adenosylhomocysteinase (EC 3.3.1.1)	B3KUN3_HUMAN;Q1RMG2_HUMAN;SAHH_HUMAN
NaN	NaN	NaN	NaN	NaN	NaN	NaN	NaN	NaN	0.558899	NaN	NaN	-0.0151846	B2RA18;C9J4E2;C9J7R7;C9J7S2;Q96DE3;Q9BQP2;Q9H147;Q9H148	DNTTIP1;C20orf167;TDIF1	Deoxynucleotidyltransferase terminal-interacting protein 1;Terminal deoxynucleotidyltransferase-interacting factor 1;Putative uncharacterized protein DNTTIP1	C9J4E2_HUMAN;C9J7R7_HUMAN;C9J7S2_HUMAN;TDIF1_HUMAN
0.00906043	NaN	NaN	NaN	NaN	NaN	NaN	NaN	-0.0900042	NaN	NaN	NaN	NaN	A2A2F9;A8K514;B4DXG1;Q6UVZ8;Q9GZS8;Q9HDC9;Q9NUB2	C20orf3;RP4-568C11.2-002;APMAP;UNQ1869/PRO4305	Chromosome 20 open reading frame 3;Adipocyte plasma membrane-associated protein;Protein BSCv	A2A2F9_HUMAN;APMAP_HUMAN
-0.118304	NaN	NaN	NaN	NaN	4.03535	NaN	NaN	NaN	2.29124	NaN	2.35137	NaN	A6NJA2;B2RD79;B3KTG4;B7Z4N8;P54578;Q53XY5	USP14;TGT	Ubiquitin carboxyl-terminal hydrolase;cDNA FLJ38197 fis, clone FCBBF1000367, highly similar to Ubiquitin carboxyl-terminal hydrolase 14 (EC 3.1.2.15);Ubiquitin carboxyl-terminal hydrolase 14;Ubiquitin thioesterase 14;Ubiquitin-specific-processing protease 14;Deubiquitinating enzyme 14	A6NJA2_HUMAN;B2RD79_HUMAN;B3KTG4_HUMAN;B7Z4N8_HUMAN;UBP14_HUMAN
0.0521377	NaN	NaN	NaN	NaN	NaN	NaN	NaN	NaN	NaN	NaN	NaN	NaN	A6NDZ0;A8KA83;O75453;Q5U0E7;Q9P0L0;Q9UBZ2	VAPA;VAP33	Vesicle-associated membrane protein-associated protein A;33 kDa VAMP-associated protein;cDNA FLJ78586, highly similar to Homo sapiens VAMP (vesicle-associated membrane protein)-associated protein A, 33kDa (VAPA), mRNA;cDNA, FLJ96653, Homo sapiens VAMP (vesicle-associated membrane protein)-associated protein A, 33kDa (VAPA), mRNA	A8KA83_HUMAN;VAPA_HUMAN
0.0170667	NaN	NaN	NaN	NaN	1.29871	1.54622	NaN	NaN	0.249702	0.583326	0.0776043	0.00374607	A6NHR9;O75141;Q6AHX6;Q6ZTQ8;Q9H6Q2;Q9UG39	SMCHD1;KIAA0650	Structural maintenance of chromosomes flexible hinge domain-containing protein 1	SMHD1_HUMAN
NaN	NaN	NaN	NaN	NaN	NaN	NaN	NaN	NaN	0.932251	1.04977	NaN	0.862114	P19105;Q2F834;Q53HL1;Q53X45	MYL12A;MLCB;MRLC3;RLC;MRCL3;hCG_2045956	Myosin regulatory light chain 12A;Myosin regulatory light chain MRLC3;Myosin regulatory light chain 2, nonsarcomeric;Myosin RLC;MLC-2B;Myosin regulatory light chain;Myosin regulatory light chain MRCL3 variant;Myosin regulatory light chain MRCL3, isoform CRA_a;cDNA FLJ76400, highly similar to Homo sapiens myosin regulatory light chain MRCL3 (MRCL3), mRNA	ML12A_HUMAN;Q2F834_HUMAN;Q53HL1_HUMAN;Q53X45_HUMAN
NaN	NaN	NaN	NaN	NaN	NaN	2.64413	NaN	NaN	NaN	NaN	NaN	NaN	B3V096;B4DUD5;P33240;Q5H951;Q6LA74;Q8N502	CSTF2	BetaCstF-64 variant 2;cDNA FLJ58787, highly similar to Cleavage stimulation factor 64 kDa subunit;Cleavage stimulation factor subunit 2;Cleavage stimulation factor 64 kDa subunit;CF-1 64 kDa subunit	B3V096_HUMAN;B4DUD5_HUMAN;CSTF2_HUMAN
NaN	NaN	NaN	NaN	NaN	NaN	5.5601	NaN	NaN	NaN	NaN	NaN	NaN	B1AJY5;B1AJY6;B1AJY7;B1AJY8;O75832;Q5U0B2;Q8IZK9	PSMD10;RP5-889N15.3-004;RP5-889N15.3-005;RP5-889N15.3-006;RP5-889N15.3-003;RP5-889N15.3-002	Proteasome (Prosome, macropain) 26S subunit, non-ATPase, 10;26S proteasome non-ATPase regulatory subunit 10;26S proteasome regulatory subunit p28;Gankyrin;p28(GANK);Hepatocellular carcinoma-associated protein p28-II;cDNA FLJ51868, highly similar to 26S proteasome non-ATPase regulatory subunit10	B1AJY5_HUMAN;B1AJY6_HUMAN;B1AJY7_HUMAN;B1AJY8_HUMAN;PSD10_HUMAN;Q5U0B2_HUMAN
NaN	NaN	NaN	NaN	NaN	NaN	NaN	NaN	NaN	0.0458186	NaN	NaN	NaN	A0PJ73;Q05D22;Q6IPW6;Q8N5F7;Q96BQ2;Q9H638	NKAP	NKAP protein;NF-kappa-B-activating protein	A0PJ73_HUMAN;NKAP_HUMAN;Q05D22_HUMAN
0.0905825	NaN	NaN	NaN	NaN	3.74257	NaN	2.49606	NaN	NaN	NaN	NaN	NaN	A6NMS2;B2R860;D3YTJ7;P11908;Q0VDH9;Q0VDI0;Q15245;Q2TAK7	PRPS2	Putative uncharacterized protein PRPS2;Ribose-phosphate pyrophosphokinase;Ribose-phosphate pyrophosphokinase 2;Phosphoribosyl pyrophosphate synthase II;PPRibP	A6NMS2_HUMAN;B2R860_HUMAN;D3YTJ7_HUMAN;PRPS2_HUMAN
NaN	NaN	NaN	NaN	NaN	-0.0528332	0.385155	NaN	NaN	NaN	-0.397638	-0.549817	-1.17873	B1AMS8;B1AMS9;B1AMT0;B1AMT1;B1AMT2;B1AMT3;B1AMT4;B1AMT5;B2R8Y6;B4DQ46;O00540;Q5JTI6;Q68DE9;Q6AI02;Q6MZM3;Q6MZM4;Q6MZP3;Q8N3U4;Q9H1N8	STAG2;RP11-517O1.1-007;RP11-517O1.1-020;RP11-517O1.1-017;RP11-517O1.1-011;RP11-517O1.1-014;RP11-517O1.1-013;RP11-517O1.1-002;RP11-517O1.1-006;hCG_15646;SA2;DKFZp781H1753;DKFZp686P168;DKFZp686C21148;DKFZp686P16143;DKFZp686I05169	Stromal antigen 2;Stromal antigen 2, isoform CRA_b;cDNA, FLJ94121, highly similar to Homo sapiens stromal antigen 2 (STAG2), mRNA;cDNA FLJ58155, highly similar to Cohesin subunit SA-2;Cohesin subunit SA-2;SCC3 homolog 2;Putative uncharacterized protein DKFZp781H1753;Putative uncharacterized protein DKFZp686P168;Putative uncharacterized protein DKFZp686C21148;Putative uncharacterized protein DKFZp…	B1AMS8_HUMAN;B1AMS9_HUMAN;B1AMT0_HUMAN;B1AMT1_HUMAN;B1AMT2_HUMAN;B1AMT3_HUMAN;B1AMT4_HUMAN;B2R8Y6_HUMAN;B4DQ46_HUMAN;Q6AI02_HUMAN;Q6MZM3_HUMAN;Q6MZM4_HUMAN;Q6MZP3_HUMAN;STAG2_HUMAN
NaN	NaN	NaN	NaN	NaN	NaN	NaN	NaN	NaN	NaN	4.11927	2.61387	NaN	A6NEP8;P33897;Q2PRN6;Q6GTZ2;Q6TGM0;Q6TGM1;Q6TGM2	ABCD1;ALD	Putative uncharacterized protein ABCD1;ATP-binding cassette sub-family D member 1;Adrenoleukodystrophy protein;Mutant ATP-binding cassette sub-family D member 1;Mutant adrenoleukodystrophy protein	A6NEP8_HUMAN;ABCD1_HUMAN;Q2PRN6_HUMAN;Q6TGM0_HUMAN;Q6TGM1_HUMAN;Q6TGM2_HUMAN
NaN	NaN	NaN	NaN	NaN	NaN	-1.89438	NaN	NaN	NaN	NaN	NaN	NaN	A8K7G1;B4DPB6;B7ZAR0;O60826	CCDC22;CXorf37;JM1	Coiled-coil domain-containing protein 22;cDNA FLJ56537, highly similar to Coiled-coil domain-containing protein 22;cDNA, FLJ79274, highly similar to Coiled-coil domain-containing protein 22	B4DPB6_HUMAN;B7ZAR0_HUMAN;CCD22_HUMAN
-0.000577203	NaN	NaN	NaN	NaN	NaN	NaN	NaN	-0.036082	NaN	3.51008	NaN	3.50195	A7E2S2;A8K579;B1AQ09;B4DG31;B4DGB4;B4DI60;B4DPU6;B4DPW9;B7Z6M1;P13797;Q53GY0;Q86YI6;Q96HI1	PLS3;hCG_18485	PLS3 protein;Plastin 3 (T isoform);cDNA FLJ78707, highly similar to Homo sapiens plastin 3 (T isoform) (PLS3), mRNA;cDNA, FLJ92722, Homo sapiens plastin 3 (T isoform) (PLS3), mRNA;Plastin-3;T-plastin;cDNA FLJ61108, highly similar to Plastin-3;cDNA FLJ59681, highly similar to Plastin-3;cDNA FLJ50527, highly similar to Plastin-3;cDNA FLJ50605, moderately similar to Plastin-3;cDNA FLJ51929, highly s…	A7E2S2_HUMAN;A8K579_HUMAN;B4DG31_HUMAN;B4DGB4_HUMAN;B4DI60_HUMAN;B4DPU6_HUMAN;B4DPW9_HUMAN;B7Z6M1_HUMAN;PLST_HUMAN;Q53GY0_HUMAN;Q96HI1_HUMAN
0.102188	NaN	NaN	NaN	NaN	NaN	NaN	NaN	NaN	3.42206	NaN	NaN	NaN	A6NM98;A8MWP7;B4DFG1;B4DKJ7;B7Z9N2;C9JN83;C9JW55;P41227	NAA10;ARD1A;hCG_39228;ARD1;TE2	ARD1 homolog A, N-acetyltransferase (S. cerevisiae), isoform CRA_b;Putative uncharacterized protein NAA10;cDNA FLJ60470, highly similar to N-terminal acetyltransferase complex ARD1 subunit homolog A (EC 2.3.1.88);cDNA FLJ60638, highly similar to N-terminal acetyltransferase complex ARD1 subunit homolog A (EC 2.3.1.88);ARD1 homolog A, N-acetyltransferase (S. cerevisiae), isoform CRA_a;cDNA, FLJ788…	A6NM98_HUMAN;A8MWP7_HUMAN;B4DFG1_HUMAN;B4DKJ7_HUMAN;B7Z9N2_HUMAN;C9JN83_HUMAN;C9JW55_HUMAN;NAA10_HUMAN
0.190678	-0.42707	-0.250491	0.00507281	NaN	NaN	0.143916	NaN	-0.134699	-0.611078	-0.453301	-0.644964	-1.07412	B1AJV0;B1ALF5;B7ZLQ5;P28370;Q5JV41;Q5JV42;Q86UA8	SMARCA1;RP3-353H6.2-001;hCG_1980650;SNF2L;SNF2L1	SWI/SNF related, matrix associated, actin dependent regulator of chromatin, subfamily a, member 1;SMARCA1 protein;SWI/SNF related, matrix associated, actin dependent regulator of chromatin, subfamily a, member 1, isoform CRA_d;Probable global transcription activator SNF2L1;Nucleosome-remodeling factor subunit SNF2L;ATP-dependent helicase SMARCA1;SWI/SNF-related matrix-associated actin-dependent r…	B1AJV0_HUMAN;B1ALF5_HUMAN;B7ZLQ5_HUMAN;Q86UA8_HUMAN;SMCA1_HUMAN
0.270589	0.902695	0.92117	-0.253021	-0.167442	0.378326	1.19686	0.220951	-0.0232697	1.09225	0.284218	0.817787	0.397442	A8K6A2;B0R0W4;C9J7L0;C9J959;C9JAJ9;Q16576;Q5JNZ6;Q5JNZ9;Q5JP00;Q5JP01;Q5JP02;Q6FHQ0	RBBP7;RP11-716A19.5-010;RBAP46;RP11-716A19.5-007;RP11-716A19.5-006;RP11-716A19.5-008;RP11-716A19.5-004;RP11-716A19.5-002;hCG_20110	cDNA FLJ77317, highly similar to Homo sapiens retinoblastoma binding protein 7 (RBBP7), mRNA;Retinoblastoma binding protein 7;Putative uncharacterized protein RBBP7;Histone-binding protein RBBP7;Retinoblastoma-binding protein 7;Retinoblastoma-binding protein p46;Histone acetyltransferase type B subunit 2;Nucleosome-remodeling factor subunit RBAP46;cDNA FLJ34592 fis, clone KIDNE2008987, highly sim…	A8K6A2_HUMAN;B0R0W4_HUMAN;C9J7L0_HUMAN;C9J959_HUMAN;C9JAJ9_HUMAN;Q5JNZ6_HUMAN;Q5JNZ9_HUMAN;Q5JP01_HUMAN;Q5JP02_HUMAN;Q6FHQ0_HUMAN;RBBP7_HUMAN
0.0302654	NaN	NaN	NaN	NaN	NaN	NaN	NaN	0.142871	NaN	NaN	NaN	NaN	Q5JXB2	UBE2NL	Putative ubiquitin-conjugating enzyme E2 N-like	UE2NL_HUMAN
NaN	NaN	NaN	NaN	NaN	NaN	NaN	NaN	NaN	1.31789	NaN	NaN	NaN	A6NNH4;A8MQB8;B4DFH8;B4DZ17;Q06787;Q16578;Q59GC1;Q5PQZ6;Q8IXW7;Q99054	FMR1	Fragile X mental retardation 1 protein;Putative uncharacterized protein FMR1;cDNA FLJ52270, highly similar to Fragile X mental retardation 1 protein;cDNA FLJ59789, highly similar to Fragile X mental retardation 1 protein;Fragile X mental retardation 1 variant;FMR1 protein	A8MQB8_HUMAN;B4DFH8_HUMAN;B4DZ17_HUMAN;FMR1_HUMAN;Q59GC1_HUMAN;Q8IXW7_HUMAN
-0.0523114	NaN	NaN	NaN	NaN	3.10234	3.38902	4.31858	-0.00398733	2.8427	3.33771	2.61211	2.85366	A8K4W6;B4DHB3;B4DHM5;B4DWQ3;B4E1H9;B7Z7A9;P00558;Q5J7W1;Q6IBT6;Q8NI87	PGK1;hCG_20034;PGKA;MIG10;OK/SW-cl.110	Phosphoglycerate kinase;Phosphoglycerate kinase 1;Primer recognition protein 2;Cell migration-inducing gene 10 protein	A8K4W6_HUMAN;B4DHB3_HUMAN;B4DHM5_HUMAN;B4DWQ3_HUMAN;B4E1H9_HUMAN;B7Z7A9_HUMAN;PGK1_HUMAN
NaN	NaN	3.74599	NaN	NaN	5.24962	3.23643	3.61943	NaN	NaN	3.82446	NaN	NaN	A8K280;B7Z461;B7Z7C8;B7Z8T0;Q00536;Q59FJ5;Q6ZMU4;Q96GA5;Q9BRL4	CDK16;PCTK1	Cell division protein kinase 16;Serine/threonine-protein kinase PCTAIRE-1;PCTAIRE-motif protein kinase 1;cDNA FLJ60122, highly similar to Serine/threonine-protein kinase PCTAIRE-1 (EC 2.7.11.22);cDNA FLJ55502, highly similar to Serine/threonine-protein kinase PCTAIRE-1 (EC 2.7.11.22);cDNA FLJ56198, highly similar to Serine/threonine-protein kinase PCTAIRE-1 (EC 2.7.11.22);Putative uncharacterized…	B7Z461_HUMAN;B7Z7C8_HUMAN;B7Z8T0_HUMAN;CDK16_HUMAN;Q59FJ5_HUMAN;Q6ZMU4_HUMAN;Q96GA5_HUMAN;Q9BRL4_HUMAN
-0.0425756	NaN	NaN	NaN	NaN	NaN	NaN	NaN	NaN	1.69381	2.57367	1.48225	1.78492	A6NM23;A6NMX0;B4DNG7;B4DX55;C9JMB9;O76058;Q5BJF3;Q5H907;Q5H909;Q8NAL6;Q9H218;Q9P0U9;Q9UM52;Q9UNF1	MAGED2;RP1-14O9.1-005;hCG_18665;BCG1;RP1-14O9.1-004	Melanoma antigen family D, 2;Melanoma antigen family D, 2, isoform CRA_d;Putative uncharacterized protein MAGED2;Melanoma-associated antigen D2;MAGE-D2 antigen;Breast cancer-associated gene 1 protein;11B6;Hepatocellular carcinoma-associated protein JCL-1;cDNA FLJ57753, highly similar to Melanoma-associated antigen D2;cDNA FLJ58171, moderately similar to Melanoma-associated antigen D2	B4DNG7_HUMAN;B4DX55_HUMAN;MAGD2_HUMAN;Q5H907_HUMAN;Q5H909_HUMAN
NaN	NaN	NaN	NaN	NaN	NaN	NaN	NaN	NaN	-0.199625	NaN	NaN	NaN	A8K973;B2R7R4;B3KUZ4;Q5H9J3;Q5JPG8;Q71SF7;Q8N9P4;Q96C24;Q9H4R0;Q9H4R1	SYTL4	cDNA FLJ77998, highly similar to Homo sapiens synaptotagmin-like 4 (granuphilin-a), mRNA;cDNA, FLJ93569, highly similar to Homo sapiens synaptotagmin-like 4 (granuphilin-a) (SYTL4), mRNA;cDNA FLJ40960 fis, clone UTERU2011806, highly similar to Synaptotagmin-like protein 4;Synaptotagmin-like protein 4;Exophilin-2;Granuphilin;Endocrine transmitter regulatory protein	A8K973_HUMAN;B2R7R4_HUMAN;B3KUZ4_HUMAN;Q71SF7_HUMAN;SYTL4_HUMAN
NaN	NaN	NaN	NaN	NaN	NaN	NaN	NaN	NaN	3.30486	NaN	NaN	NaN	A6NDF3;Q9BVG4;Q9P0N4	CXorf26	Putative uncharacterized protein CXorf26;UPF0368 protein Cxorf26;HSPC245	A6NDF3_HUMAN;CX026_HUMAN;Q9P0N4_HUMAN
NaN	NaN	NaN	NaN	NaN	NaN	NaN	NaN	0.104337	NaN	NaN	NaN	NaN	P06280;Q53HF3;Q53Y83;Q6LER7	GLA;hCG_20401;alpha-GalA	Alpha-galactosidase A;Alpha-D-galactoside galactohydrolase;Alpha-D-galactosidase A;Melibiase;Galactosidase, alpha variant;Galactosidase, alpha;Galactosidase, alpha, isoform CRA_a;cDNA FLJ76285, highly similar to Homo sapiens galactosidase, alpha (GLA), mRNA	AGAL_HUMAN;Q53HF3_HUMAN;Q53Y83_HUMAN;Q6LER7_HUMAN
0.00446549	NaN	NaN	NaN	NaN	2.30166	4.16928	3.29732	-0.106653	2.92588	2.55014	3.08106	2.67478	B4DMR0;B4DR80;B4DT57;O14840;Q5JV92;Q5JV93;Q5JV98;Q5JV99;Q5U0E6;Q6FG81;Q6P0Y1;Q9Y6E0	STK24;MST3;STK3;RP11-111L24.5-003;RP11-111L24.5-005;RP11-111L24.5-006;RP11-111L24.5-001;hCG_27759	cDNA FLJ60706, highly similar to Serine/threonine-protein kinase 24 (EC 2.7.11.1);cDNA FLJ61159, highly similar to Serine/threonine-protein kinase 24 (EC 2.7.11.1);cDNA FLJ61383, highly similar to Serine/threonine-protein kinase 24 (EC 2.7.11.1);Serine/threonine-protein kinase 24;STE20-like kinase MST3;Mammalian STE20-like protein kinase 3;Serine/threonine kinase 24 (STE20 homolog, yeast);Serine/…	B4DMR0_HUMAN;B4DR80_HUMAN;B4DT57_HUMAN;Q5JV93_HUMAN;Q5JV98_HUMAN;Q5JV99_HUMAN;Q5U0E6_HUMAN;Q6FG81_HUMAN;Q6P0Y1_HUMAN;STK24_HUMAN
NaN	NaN	NaN	NaN	NaN	NaN	NaN	NaN	0.260628	NaN	NaN	NaN	NaN	A8KA82;Q13217;Q86WT9;Q8N4N2	DNAJC3;hCG_28703;P58IPK;PRKRI	DnaJ (Hsp40) homolog, subfamily C, member 3;cDNA FLJ77657, highly similar to Homo sapiens DnaJ (Hsp40) homolog, subfamily C, member 3 (DNAJC3), mRNA;cDNA, FLJ93304, Homo sapiens DnaJ (Hsp40) homolog, subfamily C, member 3 (DNAJC3),mRNA;DnaJ homolog subfamily C member 3;Interferon-induced, double-stranded RNA-activated protein kinase inhibitor;Protein kinase inhibitor of 58 kDa	A8KA82_HUMAN;DNJC3_HUMAN
NaN	NaN	NaN	NaN	NaN	2.93766	NaN	NaN	NaN	NaN	NaN	NaN	NaN	B1ALK5;B1ALK6;B1ALK7;B1ALK8;B1ANY6;B7Z344;C9JAD7;C9JDI6;Q14155;Q3LIA4;Q5W9H0;Q5W9H1;Q5ZEZ2;Q5ZEZ3;Q6P9G3;Q6PII2;Q86W63;Q8N3M1	ARHGEF7;RP11-494P5.1-004;COOL1;KIAA0142;P85SPR;PAK3BP;PIXB;Nbla10314;RP11-494P5.1-001;RP11-494P5.1-003	Rho guanine nucleotide exchange factor (GEF) 7;Rho guanine nucleotide exchange factor 7;PAK-interacting exchange factor beta;Beta-Pix;COOL-1;p85;cDNA FLJ59625, highly similar to Rho guanine nucleotide exchange factor 7;Putative uncharacterized protein ARHGEF7;KIAA0142 splice variant 1;ARHGEF7 protein	ARHG7_HUMAN;B1ALK5_HUMAN;B1ALK7_HUMAN;B1ANY6_HUMAN;B7Z344_HUMAN;C9JAD7_HUMAN;C9JDI6_HUMAN;Q5W9H1_HUMAN;Q5ZEZ2_HUMAN;Q5ZEZ3_HUMAN
NaN	0.625979	NaN	NaN	NaN	0.227996	0.751207	0.767732	NaN	1.01301	1.32002	0.869016	0.77989	O00191;O00505;O43195;Q53F09;Q5JVM9;Q5JVN1;Q8IYQ9;Q96AA7	KPNA3;QIP2;RP11-432M24.3-001;hCG_2020517;RP11-432M24.3-002	Importin subunit alpha-3;Karyopherin subunit alpha-3;SRP1-gamma;Importin alpha Q2;Karyopherin alpha 3 variant;Importin alpha-3 subunit;Karyopherin alpha 3 (Importin alpha 4);Karyopherin alpha 3 (Importin alpha 4), isoform CRA_a;cDNA FLJ75511, highly similar to Homo sapiens karyopherin alpha 3 (importin alpha 4) (KPNA3), mRNA;cDNA FLJ78124, highly similar to Homo sapiens karyopherin alpha 3 (impor…	IMA3_HUMAN;Q53F09_HUMAN;Q5JVN1_HUMAN;Q8IYQ9_HUMAN
0.117429	NaN	NaN	NaN	NaN	3.40476	4.45503	3.44465	0.0200577	2.86302	3.36008	2.57192	2.85915	B2RBL1;B4DJS1;P31146;Q2YD73;Q6ZW98	CORO1A;CORO1	Coronin-1A;Coronin-like protein p57;Coronin-like protein A;Tryptophan aspartate-containing coat protein;cDNA FLJ57383, highly similar to Coronin-1A;cDNA FLJ41407 fis, clone BRHIP2000819, moderately similar to Human actin binding protein p57	B4DJS1_HUMAN;COR1A_HUMAN;Q6ZW98_HUMAN
NaN	NaN	NaN	NaN	NaN	1.75531	2.37915	NaN	NaN	NaN	NaN	NaN	NaN	A8CZ58;B0LPG3;B3KR49;P27361;Q7Z3H5;Q8NHX0;Q8NHX1;Q9BWJ1	MAPK3;hCG_1983753;ERK1;PRKM3;DKFZp686O0215	Extracellular signal-regulated kinase-1 splice variant;Mitogen-activated protein kinase 3, isoform CRA_a;Mitogen-activated protein kinase 3;Extracellular signal-regulated kinase 1;Insulin-stimulated MAP2 kinase;Mitogen-activated protein kinase 1;p44-ERK1;ERT2;MAP kinase isoform p44;Microtubule-associated protein 2 kinase;Mitogen-activated protein kinase 3, isoform CRA_b;cDNA FLJ33690 fis, clone B…	B3KR49_HUMAN;MK03_HUMAN;Q7Z3H5_HUMAN;Q8NHX0_HUMAN;Q9BWJ1_HUMAN
0.0813396	NaN	NaN	NaN	NaN	1.53074	2.16279	NaN	NaN	-0.00317046	1.62775	1.98416	0.93259	A8K897;B3KPQ8;Q14705;Q8N1F7	NUP93;KIAA0095	cDNA FLJ78686, highly similar to Homo sapiens nucleoporin 93kDa (NUP93), mRNA;cDNA FLJ32075 fis, clone OCBBF1000146, highly similar to Nuclear pore complex protein Nup93;cDNA FLJ58756, highly similar to Nuclear pore complex protein Nup93;Nuclear pore complex protein Nup93;Nucleoporin Nup93;93 kDa nucleoporin	A8K897_HUMAN;NUP93_HUMAN
NaN	NaN	-0.0122135	-0.15017	-0.121408	NaN	-1.22442	NaN	NaN	NaN	NaN	NaN	NaN	B3KSE4;B5MC38;P49711;Q53XI7;Q59EL8	CTCF	cDNA FLJ36076 fis, clone TESTI2019760, highly similar to TRANSCRIPTIONAL REPRESSOR CTCF;Putative uncharacterized protein CTCF;Transcriptional repressor CTCF;CCCTC-binding factor;CTCFL paralog;11-zinc finger protein;CCCTC-binding factor (Zinc finger protein) variant	B3KSE4_HUMAN;B5MC38_HUMAN;CTCF_HUMAN;Q59EL8_HUMAN
NaN	NaN	NaN	NaN	NaN	NaN	2.07204	NaN	NaN	0.792332	NaN	0.8875	0.613343	B7Z6D1;O15161;P19387;Q6FGR6	POLR2C;A-152E5.7;hCG_2025883	cDNA FLJ57430, highly similar to DNA-directed RNA polymerase II 33 kDa polypeptide (EC 2.7.7.6);DNA-directed RNA polymerase II subunit RPB3;DNA-directed RNA polymerase II subunit C;DNA-directed RNA polymerase II 33 kDa polypeptide;RPB31;HCG2025883, isoform CRA_b;POLR2C protein;cDNA FLJ76636, highly similar to Homo sapiens polymerase (RNA) II (DNA directed) polypeptide C, 33kDa (POLR2C), transcrip…	B7Z6D1_HUMAN;Q6FGR6_HUMAN;RPB3_HUMAN
0.000576886	NaN	NaN	NaN	NaN	3.55916	1.95539	NaN	0.0553346	2.46873	3.22588	3.1565	3.45733	B2RD27;B4DXI8;P51665;Q6PKI2;Q96E97	PSMD7;MOV34L	cDNA, FLJ96428, highly similar to Homo sapiens proteasome (prosome, macropain) 26S subunit, non-ATPase, 7 (Mov34 homolog) (PSMD7), mRNA;cDNA FLJ51373, highly similar to 26S proteasome non-ATPase regulatory subunit 7;26S proteasome non-ATPase regulatory subunit 7;26S proteasome regulatory subunit RPN8;26S proteasome regulatory subunit S12;Proteasome subunit p40;Mov34 protein homolog	B2RD27_HUMAN;B4DXI8_HUMAN;PSD7_HUMAN
NaN	NaN	NaN	NaN	NaN	NaN	0.868529	NaN	NaN	NaN	NaN	NaN	NaN	B2RDJ8;B4DS84;Q14694;Q68D90;Q6P2I0;Q9BWG7;Q9NSL7	USP10;KIAA0190;DKFZp686E14181	Ubiquitin carboxyl-terminal hydrolase 10;Ubiquitin thioesterase 10;Ubiquitin-specific-processing protease 10;Deubiquitinating enzyme 10;Putative uncharacterized protein DKFZp686E14181;USP10 protein	Q68D90_HUMAN;Q6P2I0_HUMAN;UBP10_HUMAN
0.10541	NaN	NaN	NaN	NaN	NaN	NaN	NaN	NaN	NaN	NaN	NaN	NaN	P69849;Q1LZN2	NOMO3	Nodal modulator 3;pM5 protein 3;NOMO3 protein	NOMO3_HUMAN;Q1LZN2_HUMAN
0.148999	NaN	NaN	NaN	NaN	NaN	NaN	NaN	NaN	NaN	NaN	NaN	NaN	Q9UNE7;A2IDB9;O60526;Q969U2;Q9HBT1	STUB1;CHIP;PP1131	STIP1 homology and U box-containing protein 1;Carboxy terminus of Hsp70-interacting protein;E3 ubiquitin-protein ligase CHIP;CLL-associated antigen KW-8;Antigen NY-CO-7	CHIP_HUMAN
-0.0041899	NaN	NaN	NaN	NaN	NaN	NaN	NaN	-0.0209551	2.01025	2.00267	NaN	NaN	A8K503;B0QYN7;P50550;P63279;Q15698;Q59GX1;Q7KZS0;Q86VB3	UBE2I;LA16c-358B7.1-006;ubc9;Ubc9;UBC9;Ubce2i;ubce9;Ubce9;UBCE9;ube2i;Ube2i;hCG_42687	Ubiquitin carrier protein;p18;SUMO-conjugating enzyme UBC9;SUMO-protein ligase;Ubiquitin carrier protein 9;Ubiquitin carrier protein I;Ubiquitin-conjugating enzyme E2 I;Ubiquitin-conjugating enzyme UbcE2A;Ubiquitin-protein ligase I	A8K503_HUMAN;B0QYN7_HUMAN;Q7KZS0_HUMAN;UBC9_HUMAN;UBC9_RAT
NaN	NaN	NaN	NaN	NaN	NaN	NaN	NaN	NaN	2.48714	NaN	NaN	NaN	A8K2W7;B2RCT6;P15170;Q7KZX8;Q96GF2	GSPT1;ERF3A	cDNA FLJ78119, highly similar to Homo sapiens G1 to S phase transition 1 (GSPT1), mRNA;cDNA, FLJ96276, highly similar to Homo sapiens G1 to S phase transition 1 (GSPT1), mRNA;Eukaryotic peptide chain release factor GTP-binding subunit ERF3A;G1 to S phase transition protein 1 homolog;G1 to S phase transition 1;GSPT1 protein	A8K2W7_HUMAN;B2RCT6_HUMAN;ERF3A_HUMAN;Q7KZX8_HUMAN
NaN	NaN	NaN	NaN	NaN	2.3238	NaN	NaN	NaN	NaN	NaN	NaN	NaN	B7WPD3;B8ZZU8;Q15370	TCEB2;hCG_1778969	Putative uncharacterized protein TCEB2;Transcription elongation factor B (SIII), polypeptide 2 (18kDa, elongin B), isoform CRA_a;Transcription elongation factor B (SIII), polypeptide 2 (18kDa, elongin B), isoform CRA_b;Transcription elongation factor B polypeptide 2;RNA polymerase II transcription factor SIII subunit B;SIII p18;Elongin-B;Elongin 18 kDa subunit	B7WPD3_HUMAN;B8ZZU8_HUMAN;ELOB_HUMAN
0.0219061	NaN	NaN	NaN	NaN	NaN	NaN	NaN	NaN	NaN	NaN	NaN	NaN	A8MT35;B3KSE0;O60605;P30519;Q53HF1;Q6FHB5;Q6IBP2	HMOX2;HO2	Heme oxygenase 2;cDNA FLJ36069 fis, clone TESTI2019406, highly similar to HEME OXYGENASE 2 (EC 1.14.99.3);Heme oxygenase (Decyclizing) 2 variant;HMOX2 protein	B3KSE0_HUMAN;HMOX2_HUMAN;Q53HF1_HUMAN;Q6FHB5_HUMAN;Q6IBP2_HUMAN
NaN	NaN	NaN	NaN	NaN	NaN	NaN	NaN	NaN	NaN	NaN	0.308019	NaN	B2RAJ5;B3KM81;B4DI33;O75472;Q53G26;Q59E88;Q8WUJ6;Q8WXJ3;Q96D76;Q96EY1;Q96IV1;Q9NYH8	DNAJA3;HCA57;TID1;hCG_15165	DnaJ homolog subfamily A member 3, mitochondrial;Tumorous imaginal discs protein Tid56 homolog;DnaJ protein Tid-1;Hepatocellular carcinoma-associated antigen 57;cDNA FLJ10471 fis, clone NT2RP2000045, highly similar to DnaJ homolog subfamily A member 3, mitochondrial;cDNA FLJ55843, highly similar to DnaJ homolog subfamily A member 3, mitochondrial;DnaJ (Hsp40) homolog, subfamily A, member 3 varian…	B3KM81_HUMAN;B4DI33_HUMAN;DNJA3_HUMAN;Q53G26_HUMAN;Q59E88_HUMAN
NaN	NaN	NaN	NaN	NaN	NaN	2.64552	NaN	NaN	3.32935	3.25632	2.74043	3.0812	B3KSY4;B3KUH7;B4DFD6;B4DKU9;B4DL18;B4E0F2;P57737;Q17RK4	hCG_1787779;CORO7	HCG1787779, isoform CRA_b;cDNA FLJ37277 fis, clone BRAMY2012581, highly similar to Coronin-7;cDNA FLJ39919 fis, clone SPLEN2020154, highly similar to Coronin-7;cDNA FLJ54091, highly similar to Coronin-7;cDNA FLJ53352, highly similar to Coronin-7;Coronin-7;70 kDa WD repeat tumor rejection antigen homolog;cDNA FLJ58822, highly similar to Coronin-7	B3KSY4_HUMAN;B3KUH7_HUMAN;B4DFD6_HUMAN;B4DKU9_HUMAN;B4E0F2_HUMAN;CORO7_HUMAN
0.10541	NaN	NaN	NaN	NaN	NaN	NaN	NaN	NaN	NaN	NaN	NaN	NaN	P78421;Q15155;Q8IW21;Q96DG0;Q9H049	NOMO1;PM5;DKFZp547A1913	Nodal modulator 1;pM5 protein;Putative uncharacterized protein DKFZp547A1913	NOMO1_HUMAN;Q9H049_HUMAN
0.037312	NaN	NaN	NaN	NaN	NaN	NaN	NaN	NaN	NaN	NaN	NaN	NaN	A8K6K1;B3KQV1;B4DEN2;B4DFU2;B4E313;O75150;Q6AHZ6;Q6N005;Q6ZN99;Q7L3T6;Q8N615;Q96T18;Q9BSV9;Q9HC82	RNF40;BRE1B;KIAA0661	cDNA FLJ78667, highly similar to Homo sapiens ring finger protein 40 (RNF40), transcript variant 1, mRNA;cDNA PSEC0225 fis, clone HEMBA1005766, highly similar to Ubiquitin-protein ligase BRE1B (EC 6.3.2.-);cDNA FLJ58523, highly similar to Ubiquitin-protein ligase BRE1B (EC 6.3.2.-);cDNA FLJ58158, highly similar to Ubiquitin-protein ligase BRE1B (EC 6.3.2.-);cDNA FLJ59150, highly similar to Ubiqui…	A8K6K1_HUMAN;B3KQV1_HUMAN;B4DEN2_HUMAN;B4DFU2_HUMAN;B4E313_HUMAN;BRE1B_HUMAN;Q6ZN99_HUMAN
NaN	NaN	NaN	NaN	NaN	NaN	0.517124	NaN	NaN	-1.76986	-1.27017	-1.71572	-1.92752	P83111;P83096	LACTB;MRPL56;UNQ843/PRO1781	Serine beta-lactamase-like protein LACTB, mitochondrial	LACTB_HUMAN
NaN	NaN	NaN	NaN	NaN	NaN	3.1611	NaN	0.0318186	2.44938	2.54124	3.01124	1.78693	A8K3B6;B2R6Q4;B4DMZ0;B4DP99;B5BU52;P41240;Q2M3N2;Q53EL3;Q6FGZ6	CSK;hCG_40804	cDNA FLJ78579, highly similar to Homo sapiens c-src tyrosine kinase (CSK), mRNA;C-src tyrosine kinase, isoform CRA_a;cDNA FLJ45770 fis, clone NETRP2002197, highly similar to Tyrosine-protein kinase CSK (EC 2.7.10.2);cDNA, FLJ93062, Homo sapiens c-src tyrosine kinase (CSK), mRNA;cDNA FLJ55227, highly similar to Tyrosine-protein kinase CSK (EC 2.7.10.2);cDNA FLJ51496, highly similar to Tyrosine-pro…	A8K3B6_HUMAN;B2R6Q4_HUMAN;B4DMZ0_HUMAN;B4DP99_HUMAN;B5BU52_HUMAN;CSK_HUMAN;Q53EL3_HUMAN
NaN	NaN	NaN	NaN	NaN	2.93622	NaN	NaN	NaN	3.72964	2.27938	NaN	3.5906	B2R4B6;B4DMN1;B4DQU5;P24410;P62491;Q5TZN9;Q9JLX1	RAB11A;RAB11;Rab11;Rab11a	Ras-related protein Rab-11A;YL8;cDNA FLJ61136, highly similar to Ras-related protein Rab-11A;cDNA FLJ57160, highly similar to Ras-related protein Rab-11A;24KG	B4DMN1_HUMAN;B4DQU5_HUMAN;RB11A_HUMAN;RB11A_RAT
NaN	NaN	NaN	NaN	NaN	NaN	NaN	NaN	0.0994973	NaN	1.59531	NaN	3.16073	B2R9X1;P16930;Q53XA7	FAH;DKFZp686F13224	Fumarylacetoacetase;Fumarylacetoacetate hydrolase;Beta-diketonase;Putative uncharacterized protein DKFZp686F13224	FAAA_HUMAN;Q53XA7_HUMAN
NaN	NaN	NaN	NaN	NaN	NaN	NaN	NaN	NaN	2.14707	1.81369	NaN	0.572405	A8K9B9;Q9H223;Q9HAR1;Q9NZN2	EHD4;HCA10;HCA11;PAST4;FKSG7	cDNA FLJ77391, highly similar to Homo sapiens EH-domain containing 4 (EHD4), mRNA;EH domain-containing protein 4;PAST homolog 4;Hepatocellular carcinoma-associated protein 10/11	A8K9B9_HUMAN;EHD4_HUMAN
0.0732718	NaN	NaN	NaN	NaN	NaN	NaN	NaN	-0.087856	NaN	NaN	NaN	NaN	B4DUI3;O75822;Q9BUD2;Q9H8Q2;Q9UI65	EIF3J;EIF3S1;PRO0391	cDNA FLJ57599, moderately similar to Eukaryotic translation initiation factor 3 subunit 1;Eukaryotic translation initiation factor 3 subunit J;Eukaryotic translation initiation factor 3 subunit 1;eIF-3-alpha;eIF3 p35	B4DUI3_HUMAN;EIF3J_HUMAN
NaN	NaN	-0.239873	NaN	0.643302	NaN	NaN	NaN	NaN	NaN	NaN	NaN	NaN	A7MCZ9;C9J921;C9JI55;C9K0J4;Q6NUM5;Q7L388;Q7Z4B7;Q9H922;Q9NUQ1;Q9P2K5;Q9Y655	MYEF2;KIAA1341	Myelin expression factor 2;MST156;Putative uncharacterized protein MYEF2;Myelin gene expression factor 2	C9JI55_HUMAN;MYEF2_HUMAN;Q9Y655_HUMAN
-0.0794322	NaN	-0.286058	0.112849	0.101516	0.235654	-0.0720732	0.357733	NaN	-0.308827	-0.180495	-0.779722	-0.822401	B7Z6B8;Q16698;Q2M304;Q7LDK6;Q93085	DECR1;DECR	cDNA FLJ50204, highly similar to 2,4-dienoyl-CoA reductase, mitochondrial (EC 1.3.1.34);2,4-dienoyl-CoA reductase, mitochondrial;2,4-dienoyl-CoA reductase [NADPH];2,4-dienoyl-CoA reductase	B7Z6B8_HUMAN;DECR_HUMAN;Q7LDK6_HUMAN
NaN	-0.678162	NaN	NaN	NaN	NaN	-1.46921	NaN	NaN	0.782893	NaN	NaN	-0.0578721	A8K5W9;Q15037;Q96F88;Q99575	POP1;KIAA0061	Ribonucleases P/MRP protein subunit POP1;Processing of 1, ribonuclease P/MRP subunit (S. cerevisiae)	POP1_HUMAN;Q96F88_HUMAN
NaN	NaN	NaN	NaN	NaN	NaN	NaN	NaN	NaN	2.1279	NaN	NaN	NaN	A8K722;B3KYA7;Q13188;Q15445;Q15801;Q8NBU1;Q96FM6	STK3;MST2	Serine/threonine-protein kinase 3;STE20-like kinase MST2;Mammalian STE20-like protein kinase 2;Serine/threonine-protein kinase Krs-1;cDNA FLJ16404 fis, clone UTERU2008019, highly similar to Serine/threonine-protein kinase 3 (EC 2.7.11.1);cDNA FLJ90748 fis, clone PLACE1011824, highly similar to Human Ste20-like kinase (MST2) mRNA	B3KYA7_HUMAN;Q8NBU1_HUMAN;STK3_HUMAN
0.0659859	NaN	NaN	NaN	NaN	NaN	NaN	NaN	NaN	NaN	NaN	NaN	NaN	A8MVA3;B2R5W8;B4DMQ5;O75546;P08886;P61019	RAB2A;RAB2	Putative uncharacterized protein RAB2A;Ras-related protein Rab-2A;cDNA FLJ51998, highly similar to Ras-related protein Rab-2A;RAB2	O75546_HUMAN;RAB2A_HUMAN
0.0257376	NaN	NaN	NaN	NaN	3.07048	3.27605	NaN	NaN	2.74613	2.25211	1.87039	2.73029	B2R806;B3KW56;O43902;P60228;Q64058;Q64059;Q64252;Q6FG33;Q6IAX5;Q8WVK4	EIF3S6;hCG_2008794;Eif3e;EIF3E;Eif3s6;Int6;INT6	cDNA, FLJ93685, highly similar to Homo sapiens eukaryotic translation initiation factor 3, subunit 6 48kDa (EIF3S6), mRNA;Eukaryotic translation initiation factor 3, subunit 6 48kDa, isoform CRA_b;cDNA FLJ42184 fis, clone THYMU2031994, highly similar to Eukaryotic translation initiation factor 3 subunit 6;eIF-3 p48;Eukaryotic translation initiation factor 3 subunit 6;Eukaryotic translation initia…	B2R806_HUMAN;B3KW56_HUMAN;EIF3E_HUMAN;EIF3E_MOUSE;Q6IAX5_HUMAN
-0.0346775	NaN	NaN	NaN	NaN	NaN	NaN	NaN	NaN	NaN	NaN	NaN	NaN	A8K9M2;B7Z4N6;O14952;Q6PK68;Q93045	STMN2;SCG10;SCGN10	Stathmin-2;Superior cervical ganglion-10 protein;Stathmin	B7Z4N6_HUMAN;STMN2_HUMAN
0.0270125	NaN	NaN	NaN	NaN	NaN	NaN	NaN	NaN	NaN	NaN	NaN	NaN	Q9NRG0	CHRAC1;CHRAC15	Chromatin accessibility complex protein 1;Chromatin accessibility complex 15 kDa protein;DNA polymerase epsilon subunit p15	CHRC1_HUMAN
NaN	NaN	NaN	NaN	NaN	NaN	NaN	NaN	NaN	NaN	NaN	3.1939	3.44771	B2R8Y7;B3KU96;B4DZW9;Q13630;Q567Q9;Q9UDG7	TSTA3;SDR4E1	GDP-L-fucose synthase;Protein FX;Red cell NADP(H)-binding protein;GDP-4-keto-6-deoxy-D-mannose-3,5-epimerase-4-reductase;Short-chain dehydrogenase/reductase family 4E member 1;cDNA FLJ39433 fis, clone PROST2004142, highly similar to GDP-L-fucose synthetase (EC 1.1.1.271);cDNA FLJ57685, highly similar to GDP-L-fucose synthetase (EC 1.1.1.271)	B3KU96_HUMAN;B4DZW9_HUMAN;FCL_HUMAN
-0.0143976	NaN	NaN	NaN	NaN	NaN	3.33657	NaN	0.731705	2.50071	NaN	2.17482	2.06636	B2RAR6;B4DDU4;P29692;Q4VBZ6;Q71RH4;Q969J1;Q96I38;Q9H7G6	EEF1D;EF1D;hCG_1994718	cDNA, FLJ95068, highly similar to Homo sapiens eukaryotic translation elongation factor 1 delta (guanine nucleotide exchange protein) (EEF1D), transcript variant 1, mRNA;cDNA FLJ57946, highly similar to Elongation factor 1-delta;Elongation factor 1-delta;Antigen NY-CO-4;EEF1D protein;Eukaryotic translation elongation factor 1 delta (Guanine nucleotide exchange protein), isoform CRA_a;FP1047;cDNA:…	B2RAR6_HUMAN;B4DDU4_HUMAN;EF1D_HUMAN;Q71RH4_HUMAN;Q9H7G6_HUMAN
0.0661237	NaN	NaN	NaN	NaN	NaN	NaN	NaN	NaN	1.13952	NaN	NaN	NaN	P00390;Q03504;Q7Z5C9;Q9NP63	GSR;GLUR;GRD1	Glutathione reductase, mitochondrial;Glutathione reductase	GSHR_HUMAN;Q03504_HUMAN
0.218099	-1.23131	-1.77354	0.403809	0.367595	-2.19418	-2.05547	-1.90543	NaN	-4.34767	-3.30714	-3.13552	-2.86292	A5YM63;B4DGN2;P07197;Q4QRK6;Q9UK51	NEFM;NEF3;NFM	NEFM protein;cDNA FLJ58361, highly similar to Neurofilament triplet M protein;Neurofilament medium polypeptide;Neurofilament triplet M protein;160 kDa neurofilament protein;Neurofilament 3;Neurofilament-3 (150 kD medium)	A5YM63_HUMAN;B4DGN2_HUMAN;NFM_HUMAN;Q9UK51_HUMAN
0.218099	-1.23131	-1.77354	0.403809	0.367595	-2.19418	NaN	-1.90543	NaN	-4.34767	NaN	-3.13552	-2.86292	A8MQ04;B3KQI5;B4DR43;B9ZVN2;P07196;Q16154;Q8IU72	NEFL;NF68;NFL	Putative uncharacterized protein NEFL;cDNA FLJ90522 fis, clone NT2RP4000108, highly similar to Neurofilament triplet L protein;cDNA FLJ53642, highly similar to Neurofilament triplet L protein;Neurofilament light polypeptide;Neurofilament triplet L protein;68 kDa neurofilament protein	B3KQI5_HUMAN;B4DR43_HUMAN;NFL_HUMAN
0.00417777	4.23566	2.56413	NaN	NaN	3.39625	3.51286	2.56022	-0.0448806	2.81888	2.85965	2.48004	2.73197	A4FS09;B3KMX0;B4DLA6;P33991;Q8NEH1;Q99658	MCM4;CDC21	Minichromosome maintenance protein 4;cDNA FLJ12837 fis, clone NT2RP2003228, highly similar to DNA replication licensing factor MCM4;cDNA FLJ54365, highly similar to DNA replication licensing factor MCM4;DNA replication licensing factor MCM4;CDC21 homolog;P1-CDC21	A4FS09_HUMAN;B3KMX0_HUMAN;B4DLA6_HUMAN;MCM4_HUMAN
NaN	NaN	NaN	NaN	NaN	NaN	NaN	NaN	0.0923428	NaN	NaN	NaN	NaN	A8K6A7;B4E0K9;O00754;O15330;Q16680;Q59E90;Q93093;Q93094;Q9BW13	MAN2B1;LAMAN;MANB	cDNA FLJ76867, highly similar to Homo sapiens mannosidase, alpha, class 2B, member 1 (MAN2B1), mRNA;cDNA FLJ54572, highly similar to Lysosomal alpha-mannosidase (EC 3.2.1.24);Lysosomal alpha-mannosidase;Lysosomal acid alpha-mannosidase;Mannosidase alpha class 2B member 1;Mannosidase alpha-B;Lysosomal alpha-mannosidase A peptide;Lysosomal alpha-mannosidase B peptide;Lysosomal alpha-mannosidase C p…	A8K6A7_HUMAN;B4E0K9_HUMAN;MA2B1_HUMAN;Q59E90_HUMAN;Q93093_HUMAN
-0.0188927	NaN	NaN	NaN	NaN	NaN	NaN	NaN	-0.326353	NaN	NaN	NaN	NaN	Q13011;A8K745;Q8WVX0;Q96EZ9	ECH1	Delta(3,5)-Delta(2,4)-dienoyl-CoA isomerase, mitochondrial	ECH1_HUMAN
0.186627	-0.0285692	-0.166357	0.118539	0.176706	0.255856	0.0882773	-0.000144301	-0.00215121	0.203984	0.627794	-0.205768	0.100843	A6ND69;A6NIT8;B2R959;B4DPK8;B4DVF8;P14866;Q6NTA2;Q9H3P3	HNRNPL;HNRPL;P/OKcl.14	Heterogeneous nuclear ribonucleoprotein L;Putative uncharacterized protein HNRNPL;cDNA FLJ75895, highly similar to Homo sapiens heterogeneous nuclear ribonucleoprotein L (HNRPL), transcript variant 2, mRNA;cDNA, FLJ94229, highly similar to Homo sapiens heterogeneous nuclear ribonucleoprotein L (HNRPL),mRNA;cDNA FLJ55127, highly similar to Heterogeneous nuclear ribonucleoprotein L;cDNA FLJ60000, h…	A6NIT8_HUMAN;B2R959_HUMAN;B4DPK8_HUMAN;B4DVF8_HUMAN;HNRPL_HUMAN;Q6NTA2_HUMAN
-0.00860964	4.27495	3.89064	NaN	0.298658	NaN	3.82365	NaN	-0.0153304	2.52019	2.46485	2.20304	3.11578	B3KQP4;B4DE77;B4DFH6;B4DJ43;P04350;Q969E5	TUBB4;TUBB5	Tubulin beta-4 chain;Tubulin 5 beta;cDNA FLJ55189, highly similar to Tubulin beta-4 chain;cDNA FLJ52536, highly similar to Tubulin beta-4 chain;cDNA FLJ53341, highly similar to Tubulin beta-4 chain	B4DE77_HUMAN;B4DFH6_HUMAN;B4DJ43_HUMAN;TBB4A_HUMAN
0.0508847	-1.65924	-1.79506	-0.00690829	0.0409626	-1.44832	0.508124	-1.20445	NaN	-1.28327	NaN	NaN	-1.51083	A8KAQ5;B3KUA3;P08621;P78493;P78494;Q15364;Q15686;Q15687;Q15689;Q99377;Q9UE45;Q9UE46;Q9UE47;Q9UE48;Q9UFQ6;Q9UFS1	SNRNP70;RNPU1Z;RPU1;SNRP70;U1AP1;DKFZp434N041	cDNA FLJ77404, highly similar to Homo sapiens small nuclear ribonucleoprotein 70kDa polypeptide (RNP antigen) (SNRP70), transcript variant 1, mRNA;U1 small nuclear ribonucleoprotein 70 kDa;Putative uncharacterized protein DKFZp434N041;SNRNP70 protein	A8KAQ5_HUMAN;Q9UFS1_HUMAN;RU17_HUMAN
-0.274756	NaN	NaN	NaN	NaN	NaN	NaN	NaN	NaN	NaN	NaN	NaN	NaN	B3KQH2;B4DDS3;B4E2X9;B7Z9X9;O96005;Q53ET6;Q9BSS5	CLPTM1;hCG_20220	cDNA FLJ90454 fis, clone NT2RP3001560, highly similar to Cleft lip and palate transmembrane protein 1;Cleft lip and palate associated transmembrane protein 1, isoform CRA_a;cDNA FLJ59465, highly similar to Cleft lip and palate transmembrane protein 1;cDNA FLJ58081, highly similar to Cleft lip and palate transmembrane protein 1;cDNA, FLJ78993, highly similar to Cleft lip and palate transmembrane p…	B3KQH2_HUMAN;B4DDS3_HUMAN;B4E2X9_HUMAN;B7Z9X9_HUMAN;CLPT1_HUMAN
0.0250289	NaN	NaN	NaN	NaN	NaN	NaN	NaN	NaN	NaN	NaN	NaN	NaN	B2RCY1;O75792;Q6IBG3;Q6UQL6;Q96F11	RNASEH2A;RNASEHI;RNHIA;JUNB	Ribonuclease H2 subunit A;Ribonuclease HI subunit A;Ribonuclease HI large subunit;RNase H(35);Aicardi-Goutieres syndrome 4 protein;Ribonuclease	Q6IBG3_HUMAN;Q6UQL6_HUMAN;RNH2A_HUMAN
-0.175599	NaN	NaN	NaN	NaN	0.596601	0.445515	NaN	NaN	NaN	NaN	NaN	NaN	B2RBU1;O75245;Q05DF2;Q15428	SF3A2;SAP62	Splicing factor 3A subunit 2;Spliceosome-associated protein 62;SF3a66;SF3A2 protein	Q05DF2_HUMAN;SF3A2_HUMAN
1.04942	NaN	NaN	NaN	NaN	NaN	NaN	NaN	NaN	1.84373	2.98565	NaN	NaN	B4DEA6;O43765;Q6FIA9;Q9BTZ9	SGTA;SGT;SGT1	cDNA FLJ56566, highly similar to Small glutamine-rich tetratricopeptiderepeat-containing protein A;Small glutamine-rich tetratricopeptide repeat-containing protein alpha;Alpha-SGT;Vpu-binding protein	B4DEA6_HUMAN;SGTA_HUMAN
0.15082	NaN	NaN	NaN	NaN	NaN	NaN	NaN	NaN	2.68836	2.51367	NaN	NaN	A8K0R9;O43615;Q53G69;Q6AI07;Q8N193;Q9UPE4	TIMM44;MIMT44;TIM44;DKFZp686H05241;hTIM44	Mitochondrial import inner membrane translocase subunit TIM44;Translocase of inner mitochondrial membrane 44 homolog;Putative uncharacterized protein DKFZp686H05241;Putative mitochondrial inner membrane protein import receptor	Q53G69_HUMAN;Q6AI07_HUMAN;Q9UPE4_HUMAN;TIM44_HUMAN
-0.00900156	NaN	NaN	NaN	NaN	2.93534	NaN	NaN	NaN	NaN	NaN	3.72549	NaN	B4DLT9;Q2M2H3;Q504V2;Q6NVJ6;Q96ID3;Q9BU97;Q9UPN7	SAPS1;KIAA1115;PP6R1	cDNA FLJ56462, highly similar to SAPS domain family member 1;Serine/threonine-protein phosphatase 6 regulatory subunit 1;SAPS domain family member 1;SAPS1 protein	B4DLT9_HUMAN;PP6R1_HUMAN;Q96ID3_HUMAN
NaN	NaN	NaN	NaN	NaN	NaN	NaN	NaN	NaN	1.0115	0.532866	NaN	-1.00967	Q86YV0;Q8N2T9;Q9H735;Q9H7J2	RASAL3;FLJ00087	RAS protein activator like-3;FLJ00087 protein	Q9H7J2_HUMAN;RASL3_HUMAN
NaN	-0.787014	-0.71345	-0.137504	-0.00394396	NaN	NaN	NaN	NaN	NaN	NaN	NaN	NaN	B7Z8L8;O43823;Q8NE02;Q9UG73	AKAP8;AKAP95;DKFZp586B1222	cDNA FLJ50339, highly similar to A-kinase anchor protein 8;A-kinase anchor protein 8;A-kinase anchor protein 95 kDa;AKAP8 protein;Putative uncharacterized protein DKFZp586B1222	AKAP8_HUMAN;B7Z8L8_HUMAN;Q8NE02_HUMAN;Q9UG73_HUMAN
NaN	NaN	NaN	NaN	NaN	-0.738984	NaN	NaN	NaN	NaN	NaN	NaN	NaN	B4DXA6;O60681;O75442;Q5Y191;Q6AZY8;Q6DLZ0;Q9UPK5;Q9UQB9	AURKC;AIE2;AIK3;ARK3;STK13	cDNA FLJ60936, highly similar to Serine/threonine-protein kinase 13 (EC 2.7.11.1);Serine/threonine-protein kinase 13;Aurora/IPL1/Eg2 protein 2;Aurora/IPL1-related kinase 3;Aurora kinase C;Serine/threonine-protein kinase aurora-C;Aurora-C;Aurora/Ipl1-related kinase 3 transcript variant 1	AURKC_HUMAN;B4DXA6_HUMAN;Q5Y191_HUMAN
-0.0101489	0.108316	-0.0796762	0.118414	-0.0114571	0.0984437	-0.145925	0.0191119	0.0482362	-0.0366087	0.153416	-0.0832474	-0.0439433	B2RDD5;P17008;P62249;Q6IPX4	RPS16;Rps16	40S ribosomal protein S16;RPS16 protein	Q6IPX4_HUMAN;RS16_HUMAN
-0.229365	NaN	NaN	NaN	NaN	NaN	NaN	NaN	NaN	NaN	NaN	NaN	NaN	Q0VAB1;Q330K1;Q3ZCQ8;Q6QA00;Q96FJ5;Q96GY2;Q9H370	TIMM50;TIM50;PRO1512	Translocase of inner mitochondrial membrane 50 homolog (S. cerevisiae);TIM50L;TIMM50 protein;Mitochondrial import inner membrane translocase subunit TIM50	Q0VAB1_HUMAN;Q330K1_HUMAN;TIM50_HUMAN
0.148869	0.420549	0.449429	0.0294997	-0.00166007	0.331736	0.295135	0.345344	-0.0160014	0.0431405	-0.0806523	-0.334797	-0.344538	B4DLD4;B5BUE8;O75259;P22087;Q6IAT5;Q8WUT5;Q96BS4;Q9UPI6	FBL;FIB1;FLRN	cDNA FLJ56738, highly similar to Fibrillarin;rRNA 2'-O-methyltransferase fibrillarin;34 kDa nucleolar scleroderma antigen;FBL protein;Putative uncharacterized protein	B4DLD4_HUMAN;FBRL_HUMAN;Q96BS4_HUMAN
NaN	NaN	NaN	NaN	NaN	3.97281	NaN	NaN	NaN	NaN	NaN	NaN	NaN	A8MVD5;O00111;O00674;O14728;Q6FGY5;Q99426	TBCB;CG22;CKAP1	Putative uncharacterized protein TBCB;Tubulin-folding cofactor B;Tubulin-specific chaperone B;Cytoskeleton-associated protein 1;Cytoskeleton-associated protein CKAPI;CKAP1 protein	A8MVD5_HUMAN;Q6FGY5_HUMAN;TBCB_HUMAN
-0.0513393	NaN	NaN	NaN	NaN	NaN	NaN	NaN	-0.0983511	NaN	NaN	NaN	NaN	A8K9H5;B4DE27;B4DR77;B4DWS4;B7ZB81;D0EYG6;O95720;Q15758;Q59ES3;Q71UA6;Q96RL9;Q9BWQ3;Q9UNP2	SLC1A5;ASCT2;M7V1;RDR;RDRC	Neutral amino acid transporter B(0);Sodium-dependent neutral amino acid transporter type 2;RD114/simian type D retrovirus receptor;Baboon M7 virus receptor;Solute carrier family 1 member 5;cDNA FLJ58765, highly similar to Neutral amino acid transporter B(0);cDNA FLJ58403, highly similar to Neutral amino acid transporter B(0);cDNA FLJ57638, highly similar to Neutral amino acid transporter B(0);cDN…	AAAT_HUMAN;B4DE27_HUMAN;B4DR77_HUMAN;B4DWS4_HUMAN;B7ZB81_HUMAN;Q59ES3_HUMAN;Q71UA6_HUMAN
NaN	NaN	NaN	0.389602	NaN	NaN	NaN	NaN	NaN	NaN	NaN	NaN	NaN	B4DXW2;Q9Y3X0	CCDC9	cDNA FLJ60947, highly similar to Coiled-coil domain-containing protein 9;Coiled-coil domain-containing protein 9	B4DXW2_HUMAN;CCDC9_HUMAN
-0.109203	1.61312	NaN	0.4618	NaN	1.19829	0.794437	NaN	0.0177795	-0.719753	-0.499259	-1.14542	-0.487925	A8K3W4;A8K5K0;A8K6U7;B3KM60;B3KMW7;B7Z4B8;O76022;Q6ZSZ0;Q7L8P4;Q8N6Z4;Q96G37;Q9BTB7;Q9BUJ2;Q9HAL3;Q9UG75	HNRNPUL1;E1BAP5;HNRPUL1	cDNA FLJ75163, highly similar to Homo sapiens heterogeneous nuclear ribonucleoprotein U-like 1 (HNRPUL1), transcript variant 4, mRNA;cDNA FLJ78309, highly similar to Homo sapiens heterogeneous nuclear ribonucleoprotein U-like 1 (HNRPUL1), transcript variant 1, mRNA;cDNA FLJ78252, highly similar to Homo sapiens heterogeneous nuclear ribonucleoprotein U-like 1 (HNRPUL1), transcript variant 1, mRNA;…	A8K3W4_HUMAN;A8K5K0_HUMAN;A8K6U7_HUMAN;B3KM60_HUMAN;B7Z4B8_HUMAN;HNRL1_HUMAN;Q9BTB7_HUMAN
NaN	NaN	NaN	NaN	NaN	NaN	NaN	NaN	0.144568	NaN	NaN	NaN	NaN	O60664;A8K4Y9;Q53G77;Q9BS03;Q9UBD7;Q9UP92	PLIN3;M6PRBP1;TIP47	Perilipin-3;Mannose-6-phosphate receptor-binding protein 1;Cargo selection protein TIP47;47 kDa mannose 6-phosphate receptor-binding protein;Placental protein 17	PLIN3_HUMAN
-0.00760859	NaN	NaN	NaN	NaN	2.01485	2.75602	NaN	0.057277	0.0910949	0.522056	0	0.552279	A1L2Z2;B0I1S2;B3KV65;B3KWH4;B4E177;C3TTN4;Q14780;Q5CZ75;Q6XYE4;Q76B62;Q7Z406;Q8WV23;Q96I22;Q9BT27;Q9BW35;Q9H882	MYH14;KIAA2034;FP17425	MYH14 protein;MYH14 variant protein;cDNA FLJ16179 fis, clone BRHIP3000070, highly similar to Myosin-14;cDNA FLJ43092 fis, clone COLON2002520, highly similar to Myosin-14;cDNA FLJ56368, highly similar to Myosin-14;Nonmuscle myosin heavy chain II-C variant;Myosin;Myosin-14;Myosin heavy chain 14;Myosin heavy chain, non-muscle IIc;Non-muscle myosin heavy chain IIc	A1L2Z2_HUMAN;B3KV65_HUMAN;B3KWH4_HUMAN;B4E177_HUMAN;C3TTN4_HUMAN;MYH14_HUMAN;Q14780_HUMAN
0.00129789	-0.969233	-0.782075	0.00623156	-0.0294113	-0.809003	-0.903252	NaN	0.0143553	-1.72709	-1.6891	-1.92687	-2.09776	B0ZBD0;P39019;Q8WVX7	RPS19;hCG_1995572	40S ribosomal protein S19;Ribosomal protein S19, isoform CRA_a;cDNA, FLJ92047, Homo sapiens ribosomal protein S19 (RPS19), mRNA;Ribosomal protein S19	B0ZBD0_HUMAN;Q8WVX7_HUMAN;RS19_HUMAN
NaN	NaN	NaN	NaN	NaN	-2.26754	-2.5763	NaN	NaN	NaN	NaN	NaN	NaN	B4DVK1;B4E013;Q53YP0;Q7L4X7;Q96CS0;Q96IT7;Q9BTC6;Q9HAX6;Q9NPP1;Q9NPR4;Q9NZM5;Q9UFI2	GLTSCR2	cDNA FLJ52137, moderately similar to Glioma tumor suppressor candidate region gene 2 protein;cDNA FLJ57014, highly similar to Glioma tumor suppressor candidate region gene 2 protein;PreS1 binding protein;Glioma tumor suppressor candidate region gene 2;GLTSCR2 protein;Glioma tumor suppressor candidate region gene 2 protein;p60	B4DVK1_HUMAN;B4E013_HUMAN;GSCR2_HUMAN;Q53YP0_HUMAN;Q7L4X7_HUMAN;Q96CS0_HUMAN
NaN	NaN	NaN	NaN	NaN	NaN	3.04761	NaN	0.0100636	3.88134	3.8266	3.7599	3.82202	A8K766;B3KNY2;P38117;Q6IBH7;Q71RF6;Q9Y3S7	ETFB;FP585	cDNA FLJ77343, highly similar to Homo sapiens electron-transfer-flavoprotein, beta polypeptide(ETFB), mRNA;Electron transfer flavoprotein subunit beta	A8K766_HUMAN;ETFB_HUMAN
-0.0476366	NaN	NaN	NaN	NaN	NaN	NaN	NaN	0.0392789	2.74362	2.61805	2.16463	2.34914	A1L0W4;Q16543;Q53YA2;Q6FG59	MBD5;CDC37;CDC37A	CDC37 protein;MBD5 protein;Hsp90 co-chaperone Cdc37;Hsp90 chaperone protein kinase-targeting subunit;p50Cdc37	A1L0W4_HUMAN;CDC37_HUMAN;Q6FG59_HUMAN
0.0926134	NaN	NaN	NaN	NaN	NaN	NaN	NaN	NaN	NaN	NaN	NaN	NaN	P54920;A8K879;Q96IK3;Q9BVJ3	NAPA;SNAPA	Alpha-soluble NSF attachment protein;N-ethylmaleimide-sensitive factor attachment protein alpha	SNAA_HUMAN
-0.0320199	NaN	NaN	NaN	NaN	NaN	NaN	NaN	0.00201835	NaN	NaN	NaN	NaN	B3KNQ8;B3KSY7;B3KV59;B7Z1Q9;B7Z2T0;B7Z3F8;B7Z401;B7Z9V4;C9JBU2;P13637;Q16732;Q16735;Q53ES0;Q58I21;Q969K5	ATP1A3;Atp1a3	cDNA FLJ30174 fis, clone BRACE2000975, highly similar to Sodium/potassium-transporting ATPase alpha-3 chain (EC 3.6.3.9);cDNA FLJ37309 fis, clone BRAMY2016611, highly similar to Sodium/potassium-transporting ATPase alpha-3 chain (EC 3.6.3.9);cDNA FLJ16157 fis, clone BRAWH2006479, highly similar to Sodium/potassium-transporting ATPase alpha-3 chain (EC 3.6.3.9);cDNA FLJ59485, highly similar to Sod…	AT1A3_HUMAN;B3KNQ8_HUMAN;B3KSY7_HUMAN;B3KV59_HUMAN;B7Z1Q9_HUMAN;B7Z2T0_HUMAN;B7Z3F8_HUMAN;B7Z401_HUMAN;B7Z9V4_HUMAN;C9JBU2_HUMAN;Q53ES0_HUMAN;Q58I21_HUMAN
NaN	0.482634	0.190299	0.11313	-0.141462	0.218195	0.479851	0.567425	NaN	-0.109026	NaN	NaN	-0.909092	A0MNN5;B2RDP6;B4DTI1;Q8NCK5;Q8TCJ8;Q8TF59;Q9BQ67	GRWD1;hCG_15273;DKFZp564C172;GRWD;KIAA1942;WDR28	CDW4/GRWD1;Glutamate-rich WD repeat containing 1;cDNA, FLJ96709, highly similar to Homo sapiens glutamate rich WD repeat protein GRWD (GRWD), mRNA;cDNA FLJ52246, moderately similar to Glutamate-rich WD repeat-containing protein 1;cDNA FLJ90195 fis, clone MAMMA1001310;Putative uncharacterized protein DKFZp564C172;Glutamate-rich WD repeat-containing protein 1	A0MNN5_HUMAN;B2RDP6_HUMAN;B4DTI1_HUMAN;GRWD1_HUMAN;Q8NCK5_HUMAN;Q8TCJ8_HUMAN
-0.0814458	NaN	NaN	NaN	NaN	NaN	3.57143	NaN	-0.110293	2.39312	NaN	NaN	NaN	B2RAI8;B4DTU4;B4DUE1;P18858;Q2TB12;Q32P23;Q59HG7;Q76GR4	LIG1	DNA ligase 1;DNA ligase I;Polydeoxyribonucleotide synthase [ATP] 1;DNA ligase;Ligase I, DNA, ATP-dependent	B4DTU4_HUMAN;B4DUE1_HUMAN;DNLI1_HUMAN;Q2TB12_HUMAN;Q59HG7_HUMAN;Q76GR4_HUMAN
-0.0204575	NaN	NaN	NaN	NaN	3.96405	2.91298	3.54327	-0.185556	2.60788	2.60751	2.21431	3.1353	A8K3H8;A8K7B7;B3KQV6;B4DDF7;B4DE69;B4DQY1;B4E1Q0;C9J9C1;P30153;Q13773;Q6ICQ3;Q8NB89;Q96DH3	PPP2R1A;hCG_19686	cDNA FLJ77680, highly similar to Homo sapiens protein phosphatase 2 (formerly 2A), regulatory subunit A (PR 65), alpha isoform (PPP2R1A), mRNA;Protein phosphatase 2 (Formerly 2A), regulatory subunit A (PR 65), alpha isoform;cDNA FLJ78455, highly similar to Homo sapiens protein phosphatase 2 (formerly 2A), regulatory subunit A (PR 65), alpha isoform (PPP2R1A), mRNA;cDNA, FLJ96799, Homo sapiens pro…	2AAA_HUMAN;A8K3H8_HUMAN;A8K7B7_HUMAN;B3KQV6_HUMAN;B4DDF7_HUMAN;B4DE69_HUMAN;B4DQY1_HUMAN;B4E1Q0_HUMAN;C9J9C1_HUMAN;Q8NB89_HUMAN
-0.0285282	NaN	NaN	NaN	NaN	NaN	4.04518	NaN	0.051024	2.6814	3.59526	2.61405	3.62457	B3KPC8;B4DRY5;O14655;O14787;Q05D48;Q4LE60;Q6IN77	TNPO2;TNPO2 variant protein;hCG_172479	cDNA FLJ31621 fis, clone NT2RI2003205, highly similar to Transportin-2;cDNA FLJ54538, highly similar to Transportin-2;Transportin-2;Karyopherin beta-2b;TNPO2 protein;TNPO2 variant protein;Transportin 2;Transportin 2 (Importin 3, karyopherin beta 2b), isoform CRA_b	B3KPC8_HUMAN;B4DRY5_HUMAN;Q05D48_HUMAN;Q4LE60_HUMAN;TNPO2_HUMAN
NaN	NaN	NaN	NaN	NaN	NaN	NaN	NaN	-0.0728166	NaN	NaN	NaN	NaN	A8K2Z2;B4DK85;B4DQF2;B4DUY0;O14719;Q92947	GCDH	Glutaryl-CoA dehydrogenase, mitochondrial;cDNA FLJ59559, highly similar to Glutaryl-CoA dehydrogenase, mitochondrial (EC 1.3.99.7);cDNA FLJ59956, highly similar to Glutaryl-CoA dehydrogenase, mitochondrial (EC 1.3.99.7);cDNA FLJ60352, highly similar to Glutaryl-CoA dehydrogenase, mitochondrial (EC 1.3.99.7)	B4DK85_HUMAN;B4DQF2_HUMAN;B4DUY0_HUMAN;GCDH_HUMAN
-0.0284693	1.02207	NaN	NaN	NaN	0.925056	NaN	NaN	NaN	2.3629	0.813443	NaN	0.481816	B4DWW8;Q17RB4;Q2EKB9;Q8N7F9;Q8WWY3;Q9H271;Q9Y439	PRPF31;PRP31	cDNA FLJ59251, highly similar to U4/U6 small nuclear ribonucleoprotein Prp31;U4/U6 small nuclear ribonucleoprotein Prp31;Pre-mRNA-processing factor 31;U4/U6 snRNP 61 kDa protein;Serologically defined breast cancer antigen NY-BR-99;Truncated pre-mRNA splicing factor protein	B4DWW8_HUMAN;PRP31_HUMAN;Q2EKB9_HUMAN
0.0243196	-0.0982848	-0.105799	0.0782134	-0.0167601	-0.105008	-0.0369551	-0.0739573	0.0661237	-0.128821	-0.0221266	-0.187514	-0.213103	B2R4C0;B4DM74;B4DM94;B4DUV3;Q02543;Q32XH3;Q53HD3;Q76N54	RPL18A	cDNA, FLJ92035, highly similar to Homo sapiens ribosomal protein L18a (RPL18A), mRNA;cDNA FLJ51501, highly similar to 60S ribosomal protein L18a;cDNA FLJ51502, highly similar to 60S ribosomal protein L18a;cDNA FLJ52166, highly similar to 60S ribosomal protein L18a;60S ribosomal protein L18a;Ribosomal protein L18a-like protein;Ribosomal protein L18a variant;Ribosomal protein L18a	B2R4C0_HUMAN;B4DM74_HUMAN;B4DM94_HUMAN;B4DUV3_HUMAN;Q32XH3_HUMAN;Q53HD3_HUMAN;Q76N54_HUMAN;RL18A_HUMAN
NaN	-2.1138	-0.443575	NaN	-0.0283222	NaN	NaN	NaN	NaN	NaN	NaN	-0.160662	NaN	A6NE29;A6NKA3;O14579;O76097;Q53HJ6;Q6IBB8;Q7Z4Z1;Q9UGP6	COPE;hCG_2001439	Coatomer protein complex, subunit epsilon, isoform CRA_e;Putative uncharacterized protein COPE;Coatomer protein complex, subunit epsilon, isoform CRA_b;cDNA FLJ44512 fis, clone UTERU3001988, highly similar to Homo sapiens coatomer protein complex, subunit epsilon (COPE), transcript variant 2, mRNA;Coatomer subunit epsilon;Epsilon-coat protein;Epsilon subunit of coatomer protein complex isoform a …	A6NE29_HUMAN;COPE_HUMAN;Q53HJ6_HUMAN;Q7Z4Z1_HUMAN;Q9UGP6_HUMAN
NaN	NaN	NaN	NaN	NaN	0.700427	0.815001	NaN	NaN	NaN	NaN	NaN	NaN	A8K7A1;Q53FJ1;Q69YV6;Q9BVQ8;Q9NVY6;Q9Y6V7	DDX49;DKFZp564G1016;DKFZp564C0716;hCG_38576	cDNA FLJ77346, highly similar to Homo sapiens DEAD (Asp-Glu-Ala-Asp) box polypeptide 49 (DDX49), mRNA;Probable ATP-dependent RNA helicase DDX49;DEAD box protein 49;Putative uncharacterized protein DKFZp564C0716;Putative uncharacterized protein DKFZp564G1016;DDX49 protein;DEAD (Asp-Glu-Ala-Asp) box polypeptide 49, isoform CRA_a;cDNA FLJ10432 fis, clone NT2RP1000470, weakly similar to PUTATIVE ATP-…	A8K7A1_HUMAN;DDX49_HUMAN;Q69YV6_HUMAN;Q9BVQ8_HUMAN;Q9NVY6_HUMAN
-0.0320199	NaN	NaN	NaN	NaN	NaN	NaN	NaN	NaN	NaN	NaN	NaN	NaN	O00738;P20648;Q53FM3;Q658V6	ATP4A;DKFZp666G172	Potassium-transporting ATPase alpha chain 1;Proton pump;Gastric H(+)/K(+) ATPase subunit alpha;ATPase, H+/K+ exchanging, alpha polypeptide variant;Putative uncharacterized protein DKFZp666G172	ATP4A_HUMAN;Q53FM3_HUMAN;Q658V6_HUMAN
NaN	NaN	NaN	NaN	NaN	NaN	NaN	NaN	NaN	2.95545	NaN	NaN	NaN	B4DI98;B4E1N1;O94999;Q68CW5;Q6NXE6;Q9BTH5	ARMC6;DKFZp762A1314	Armadillo repeat-containing protein 6;cDNA FLJ50945, highly similar to Armadillo repeat-containing protein 6;Putative uncharacterized protein DKFZp762A1314	ARMC6_HUMAN;B4E1N1_HUMAN;Q68CW5_HUMAN
NaN	NaN	NaN	NaN	NaN	4.11458	3.86255	NaN	NaN	NaN	NaN	NaN	NaN	O14556;B2RC82;O60823;Q6JTT9;Q9HCU6	GAPDHS;GAPD2;GAPDH2;GAPDS;HSD35;HSD-35	Glyceraldehyde-3-phosphate dehydrogenase, testis-specific;Spermatogenic glyceraldehyde-3-phosphate dehydrogenase;Spermatogenic cell-specific glyceraldehyde 3-phosphate dehydrogenase 2	G3PT_HUMAN
NaN	NaN	NaN	NaN	NaN	NaN	NaN	NaN	NaN	NaN	NaN	NaN	-2.77201	B4DLJ1;O00671;O00709;Q05750;Q07952;Q15851;Q15852;Q15853;Q6FI33;Q6YI47	USF2;BHLHB12	cDNA FLJ60670, highly similar to Upstream stimulatory factor 2;Upstream stimulatory factor 2;Upstream transcription factor 2;FOS-interacting protein;Major late transcription factor 2;Class B basic helix-loop-helix protein 12;Upstream stimulatory factor 2c	B4DLJ1_HUMAN;Q6YI47_HUMAN;USF2_HUMAN
-0.0313858	NaN	NaN	NaN	NaN	NaN	NaN	NaN	NaN	NaN	NaN	NaN	NaN	A5PLN4;A8K7S0;B3KS44;B4DGJ0;B4DVK3;O60378;Q0VDC7;Q6P3X9;Q8IWZ8;Q8TCQ4;Q8WWT4;Q8WWT5;Q9NTG3	SF4;hCG_38578	Splicing factor 4;cDNA FLJ75478, highly similar to Homo sapiens splicing factor 4 (SF4), transcript variant a, mRNA;Splicing factor 4, isoform CRA_d;cDNA FLJ35426 fis, clone SMINT2001683, highly similar to Splicing factor 4;cDNA FLJ58060, highly similar to Splicing factor 4;cDNA FLJ57089, highly similar to Splicing factor 4;RNA-binding protein RBP;SF4 protein	A5PLN4_HUMAN;A8K7S0_HUMAN;B3KS44_HUMAN;B4DGJ0_HUMAN;B4DVK3_HUMAN;Q0VDC7_HUMAN;SUGP1_HUMAN
0.138814	NaN	NaN	NaN	NaN	5.24962	4.8486	NaN	NaN	NaN	3.82446	NaN	NaN	A4D1G0;Q00534	CDK6;hCG_19542;tcag7.286	Cyclin-dependent kinase 6;HCG19542;cDNA, FLJ94044, Homo sapiens cyclin-dependent kinase 6 (CDK6), mRNA;Cell division protein kinase 6;Serine/threonine-protein kinase PLSTIRE	A4D1G0_HUMAN;CDK6_HUMAN
NaN	NaN	NaN	NaN	NaN	NaN	NaN	NaN	NaN	NaN	2.2299	NaN	2.30244	A4VCI0;C9IZ83;Q08AR5;Q6P5S9;Q99543;Q9BVX1	DNAJC2;MPHOSPH11;MPP11;ZRF1	DNAJC2 protein;Putative uncharacterized protein DNAJC2;DnaJ homolog subfamily C member 2;Zuotin-related factor 1;M-phase phosphoprotein 11	C9IZ83_HUMAN;DNJC2_HUMAN;Q08AR5_HUMAN;Q6P5S9_HUMAN
-0.000822569	NaN	NaN	NaN	NaN	NaN	NaN	NaN	NaN	3.21036	NaN	NaN	NaN	C9JL85;P58546;Q69YG1	MTPN;DKFZp761E1322;hCG_16971;tcag7.994	Putative uncharacterized protein MTPN;Myotrophin;Protein V-1;Myotrophin, isoform CRA_a;Putative uncharacterized protein DKFZp761E1322;V-1 protein;cDNA FLJ31663 fis, clone NT2RI2004504, highly similar to MYOTROPHIN	C9JL85_HUMAN;MTPN_HUMAN;Q69YG1_HUMAN
NaN	-0.489646	NaN	NaN	-0.116379	1.49655	0.0597706	NaN	NaN	NaN	NaN	NaN	NaN	A4D1R2;A4D1S4;A8K9U6;C9J6P4;Q7Z2W4;Q8IW57;Q8TAJ3;Q96N79;Q9H8R9;Q9P0Y7	ZC3HAV1;ZC3HDC2;PRO1677	Zinc finger CCCH-type antiviral protein 1;Zinc finger CCCH domain-containing protein 2;Zinc finger antiviral protein;cDNA FLJ76121, highly similar to Homo sapiens zinc finger CCCH-type, antiviral 1 (ZC3HAV1), transcript variant 1, mRNA;Putative uncharacterized protein ZC3HAV1	A8K9U6_HUMAN;C9J6P4_HUMAN;ZCCHV_HUMAN
0.211884	-0.0816123	0.0856898	0.348758	0.295605	-0.168093	0.159177	-2.40021	-0.0654608	-0.0402613	-0.684689	-0.118626	-0.547679	A6NFA8;A6NKY0;A6NN01;A8MQC5;C9J0D1;C9J386;Q59GV8;Q6PK98;Q71UI9	H2AFV;hCG_19242;H2AV	Histone H2A;Histone H2A.V;H2A.F/Z	A6NFA8_HUMAN;A6NKY0_HUMAN;A8MQC5_HUMAN;C9J0D1_HUMAN;C9J386_HUMAN;H2AV_HUMAN
NaN	NaN	NaN	NaN	NaN	2.97676	NaN	NaN	NaN	NaN	NaN	NaN	NaN	A4D200;C9JY24;Q6PJG6;Q6ZNJ8;Q6ZNL1;Q8IW85;Q8IZ43;Q8WVR8;Q96IV9;Q9H7J8;Q9UFA3	C7orf27;hCG_18433;FLJ00321;FLJ00283	HEAT repeat-containing protein C7orf27;Chromosome 7 open reading frame 27, isoform CRA_d;Putative uncharacterized protein C7orf27;FLJ00321 protein;FLJ00283 protein	BRAT1_HUMAN;Q6ZNJ8_HUMAN;Q6ZNL1_HUMAN
0.155749	NaN	NaN	0.128898	NaN	NaN	0.857663	NaN	0.23352	0.509389	0.66102	0.396878	0.532068	A4D1U3;B7Z268;C9J8J0;C9K0U8;Q04837;Q567R6	SSBP1;hCG_2014251;tcag7.401;SSBP	Single-stranded DNA binding protein 1;Single-stranded DNA binding protein 1, isoform CRA_a;cDNA, FLJ93504, Homo sapiens single-stranded DNA binding protein 1 (SSBP1), mRNA;Single-stranded DNA binding protein 1, isoform CRA_c;cDNA FLJ51825, highly similar to Single-stranded DNA-binding protein, mitochondrial;Putative uncharacterized protein SSBP1;Single-stranded DNA-binding protein, mitochondrial;…	A4D1U3_HUMAN;B7Z268_HUMAN;C9J8J0_HUMAN;C9K0U8_HUMAN;Q567R6_HUMAN;SSBP_HUMAN
-0.0264548	NaN	NaN	NaN	NaN	3.59637	3.07929	NaN	0.026021	3.03386	3.28434	2.79716	2.68753	B3KQA2;B4DIA0;P41250;Q75MN1;Q969Y1	GARS	Glycyl-tRNA synthetase;Glycine--tRNA ligase;Diadenosine tetraphosphate synthetase;Putative uncharacterized protein GARS	Q75MN1_HUMAN;SYG_HUMAN
NaN	NaN	NaN	NaN	NaN	-0.225768	-0.21843	NaN	NaN	NaN	NaN	-0.862908	-0.551501	A8K7U2;B4E119;C9JAU1;Q3KNT8;Q3KQU7;Q63ZY6;Q658S2;Q6NZ66;Q6PHS1;Q8N727;Q9HAH4	NSUN5C;WBSCR20B;WBSCR20C	Putative methyltransferase NSUN5C;NOL1/NOP2/Sun domain family member 5C;Williams-Beuren syndrome chromosomal region 20C protein;cDNA FLJ58870, highly similar to Homo sapiens NOL1/NOP2/Sun domain family, member 5 (NSUN5), transcript variant 1, mRNA;cDNA, FLJ78826, highly similar to Homo sapiens NOL1/NOP2/Sun domain family, member 5 (NSUN5), transcript variant 1, mRNA;Putative uncharacterized prote…	B4E119_HUMAN;NSN5C_HUMAN;Q3KNT8_HUMAN
NaN	NaN	NaN	NaN	NaN	NaN	NaN	NaN	-0.00507277	4.09094	3.97636	3.42846	4.23764	B2R4N8;B4DL87;C9J3N8;P04792;Q6FI47;Q96C20;Q96EI7;Q9UC31;Q9UC34;Q9UC35;Q9UC36	HSPB1;HSP27;HSP28	Heat shock protein beta-1;Heat shock 27 kDa protein;Stress-responsive protein 27;Estrogen-regulated 24 kDa protein;28 kDa heat shock protein;cDNA FLJ52243, highly similar to Heat-shock protein beta-1;Putative uncharacterized protein HSPB1	B4DL87_HUMAN;C9J3N8_HUMAN;HSPB1_HUMAN
-0.0148785	NaN	NaN	NaN	NaN	NaN	NaN	NaN	0.143263	NaN	-0.320324	NaN	NaN	A4D208;A4D210;B4DV79;B4DXN6;C9JQN7;C9JZG1;P55884;Q2NL77;Q59FS8;Q86UM1;Q96G38;Q9UMF9	EIF3B;EIF3S9;hCG_1998988;tcag7.544	Eukaryotic translation initiation factor 3 subunit B;Eukaryotic translation initiation factor 3 subunit 9;eIF-3-eta;eIF3 p116;eIF3 p110;Prt1 homolog;Eukaryotic translation initiation factor 3, subunit 9 eta, 116kDa;Eukaryotic translation initiation factor 3, subunit 9 eta, 116kDa, isoform CRA_b;cDNA FLJ53410, highly similar to Eukaryotic translation initiation factor 3 subunit 9;cDNA FLJ53461, hi…	A4D210_HUMAN;B4DV79_HUMAN;B4DXN6_HUMAN;C9JQN7_HUMAN;C9JZG1_HUMAN;EIF3B_HUMAN;Q59FS8_HUMAN;Q86UM1_HUMAN;Q96G38_HUMAN
-0.0508909	NaN	NaN	NaN	NaN	NaN	NaN	NaN	NaN	NaN	NaN	NaN	NaN	A4D205;C9J361;P36639;Q6LES7;Q6P0Y6;Q7Z7N6;Q8IV95;Q9UBM0;Q9UBM9	NUDT1;MTH1;hCG_18431;tcag7.546	7,8-dihydro-8-oxoguanine triphosphatase;8-oxo-dGTPase;Nucleoside diphosphate-linked moiety X motif 1;Putative uncharacterized protein NUDT1;NUDT1 protein;Nudix (Nucleoside diphosphate linked moiety X)-type motif 1;Nudix (Nucleoside diphosphate linked moiety X)-type motif 1, isoform CRA_a	8ODP_HUMAN;C9J361_HUMAN;Q7Z7N6_HUMAN
-1.44466e-05	NaN	NaN	NaN	NaN	2.92194	1.87978	2.7666	NaN	0.287255	0.799419	0.666508	0.137504	A8MU58;B2R7M3;Q13155;Q75MR1;Q96CZ5;Q9P1L2	AIMP2;JTV1;PRO0992	Putative uncharacterized protein AIMP2;cDNA, FLJ93510, highly similar to Homo sapiens JTV1 gene (JTV1), mRNA;Aminoacyl tRNA synthase complex-interacting multifunctional protein 2;Multisynthase complex auxiliary component p38;Protein JTV-1	A8MU58_HUMAN;AIMP2_HUMAN;B2R7M3_HUMAN
0.0515809	NaN	-0.217826	0.13733	NaN	-0.505891	-0.89983	NaN	NaN	-0.977023	-0.535771	-2.10812	-1.97239	A4D100;B4DJ90;B4DU52;C9JAA9;C9JE21;Q53H65;Q96CV3;Q9NW13	RBM28	RNA-binding protein 28;RNA-binding motif protein 28;cDNA FLJ51865, highly similar to RNA-binding protein 28;cDNA FLJ50221, highly similar to RNA-binding protein 28;Putative uncharacterized protein RBM28	B4DJ90_HUMAN;B4DU52_HUMAN;C9JAA9_HUMAN;C9JE21_HUMAN;RBM28_HUMAN
NaN	NaN	NaN	NaN	NaN	NaN	NaN	NaN	NaN	-0.497025	2.41235	NaN	NaN	A4D0Z6;A4D0Z7;A6NDW5;A6NNI6;B3KNP7;B3KRZ3;B3KVM8;B4DE09;B4DNJ7;C9J029;C9J381;C9JV30;C9K0R9;P20839;Q5H9Q6;Q6ZNB1;Q8N194;Q96NU2	IMPDH1;tcag7.1036;IMPD1;hCG_1811280;DKFZp781N0678	Inosine-5'-monophosphate dehydrogenase;Inosine-5'-monophosphate dehydrogenase 1;IMPDH-I;Putative uncharacterized protein IMPDH1	A4D0Z6_HUMAN;B3KRZ3_HUMAN;B3KVM8_HUMAN;B4DNJ7_HUMAN;C9J029_HUMAN;C9J381_HUMAN;C9JV30_HUMAN;C9K0R9_HUMAN;IMDH1_HUMAN;Q5H9Q6_HUMAN;Q6ZNB1_HUMAN
-0.108285	NaN	NaN	NaN	NaN	1.33352	NaN	NaN	NaN	NaN	NaN	NaN	NaN	A4D105;B5MC59;P35244;Q549U6	RPA3;hCG_17407;tcag7.136;REPA3;RPA14	Replication protein A3, 14kDa;Replication protein A3, 14kDa, isoform CRA_b;cDNA, FLJ92105, Homo sapiens replication protein A3, 14kDa (RPA3), mRNA;Putative uncharacterized protein RPA3;Replication protein A3, 14kDa, isoform CRA_a;Replication protein A 14 kDa subunit;Replication factor A protein 3	A4D105_HUMAN;B5MC59_HUMAN;RFA3_HUMAN
-0.0434972	NaN	NaN	NaN	NaN	3.63009	2.75924	NaN	-0.0367922	3.63625	3.70299	2.14427	3.46597	A4D1N4;C9JRZ6;Q9NX63	CHCHD3;hCG_2014841;tcag7.1158	Coiled-coil-helix-coiled-coil-helix domain containing 3;Coiled-coil-helix-coiled-coil-helix domain containing 3, isoform CRA_d;Putative uncharacterized protein CHCHD3;Coiled-coil-helix-coiled-coil-helix domain-containing protein 3, mitochondrial	A4D1N4_HUMAN;C9JRZ6_HUMAN;CHCH3_HUMAN
0.0381553	NaN	NaN	NaN	NaN	3.21934	3.41603	NaN	-0.0162931	NaN	NaN	NaN	NaN	C9JCK5;P25787;Q53GF5;Q6ICS6;Q6MZI6;Q9BU45	PSMA2;HC3;PSC3;DKFZp686D09174;hCG_19883	Putative uncharacterized protein PSMA2;Proteasome subunit alpha type-2;Proteasome component C3;Macropain subunit C3;Multicatalytic endopeptidase complex subunit C3;Proteasome subunit alpha type;Proteasome (Prosome, macropain) subunit, alpha type, 2, isoform CRA_a;Putative uncharacterized protein DKFZp686D09174	C9JCK5_HUMAN;PSA2_HUMAN;Q53GF5_HUMAN;Q6MZI6_HUMAN
NaN	NaN	NaN	NaN	NaN	NaN	NaN	NaN	NaN	NaN	0.449324	NaN	1.30947	A8K747;C9J1E1;O95019;P53004;Q86UX0;Q96QL4;Q9BRW8	BLVRA;BLVR;BVR	Biliverdin reductase A;Biliverdin-IX alpha-reductase;Putative uncharacterized protein BLVRA	BIEA_HUMAN;C9J1E1_HUMAN
NaN	NaN	NaN	NaN	NaN	NaN	NaN	NaN	NaN	0.238425	0.0794293	-0.963104	-0.18751	B2RB52;B4DY50;B4DY59;C9JVF0;Q8N2L6;Q96E41;Q9UQE2;Q9Y4P3	TBL2;WBSCR13;UNQ563/PRO1125	cDNA, FLJ95314, highly similar to Homo sapiens transducin (beta)-like 2 (TBL2), transcript variant 1, mRNA;cDNA FLJ55528, highly similar to Transducin beta-like 2 protein;cDNA FLJ56267, highly similar to Transducin beta-like 2 protein;Putative uncharacterized protein TBL2;cDNA FLJ90138 fis, clone HEMBB1000905, weakly similar to TRANSCRIPTIONAL REPRESSOR RCO-1;TBL2 protein;Transducin beta-like pro…	B2RB52_HUMAN;B4DY50_HUMAN;B4DY59_HUMAN;C9JVF0_HUMAN;Q8N2L6_HUMAN;Q96E41_HUMAN;TBL2_HUMAN
-0.237234	NaN	NaN	NaN	NaN	NaN	NaN	NaN	NaN	2.37954	2.85744	3.02233	2.31325	A6NLM6;A8MZB0;B3KU80;B4DHH5;B4DK06;B7ZAC0;Q05193;Q59GI5;Q5SYX0;Q5SYX2;Q6P3T6;Q86VD2	DNM1;DNM	Dynamin-1;Putative uncharacterized protein DNM1;cDNA FLJ39310 fis, clone OCBBF2013324, highly similar to Dynamin-1 (EC 3.6.5.5);cDNA FLJ53472, highly similar to Dynamin-1 (EC 3.6.5.5);cDNA FLJ60610, highly similar to Dynamin-1 (EC 3.6.5.5);cDNA, FLJ79134, highly similar to Dynamin-1 (EC 3.6.5.5);Dynamin 1 isoform 2 variant	B3KU80_HUMAN;B4DHH5_HUMAN;B4DK06_HUMAN;B7ZAC0_HUMAN;DYN1_HUMAN;Q59GI5_HUMAN
NaN	NaN	NaN	NaN	NaN	0.136997	-0.0792494	0.064676	NaN	NaN	NaN	NaN	NaN	B1AM48;B1AM49;C9JB16;Q12926;Q13235;Q59G15;Q8NEM4;Q9H1Q8	ELAVL2;RP11-315I14.4-003;RP11-315I14.4-004;HUB	ELAV (Embryonic lethal, abnormal vision, Drosophila)-like 2 (Hu antigen B);Putative uncharacterized protein ELAVL2;ELAV-like protein 2;Hu-antigen B;ELAV-like neuronal protein 1;Nervous system-specific RNA-binding protein Hel-N1	B1AM48_HUMAN;B1AM49_HUMAN;C9JB16_HUMAN;ELAV2_HUMAN
0.0972062	NaN	NaN	NaN	NaN	0.740215	NaN	NaN	NaN	2.42415	NaN	NaN	NaN	A3KFK8;A3KFL0;A6NJ37;Q92946;Q96I24;Q9BVB6	FUBP3;RP11-57C19.3-002;hCG_31253;FBP3	Far upstream element (FUSE) binding protein 3;HCG31253, isoform CRA_a;cDNA FLJ58115, highly similar to Far upstream element-binding protein 3;Far upstream element-binding protein 3;Putative uncharacterized protein FUBP3	A3KFK8_HUMAN;A6NJ37_HUMAN;FUBP3_HUMAN
-0.131566	NaN	NaN	NaN	NaN	NaN	NaN	NaN	NaN	NaN	NaN	NaN	NaN	O60869;Q5T5T2;Q9UIM1	EDF1	Endothelial differentiation-related factor 1;Multiprotein-bridging factor 1	EDF1_HUMAN
NaN	NaN	NaN	NaN	NaN	NaN	NaN	NaN	NaN	2.94653	NaN	NaN	NaN	A7LBA6;B2R618;B7Z1K6;B7Z7M7;B7Z7W3;Q3V638;Q3V639;Q7Z376;Q8IZ09;Q99962;Q9NQK5	SH3GL2;CNSA2;SH3D2A;DKFZp686B23205	Endophilin;Endophilin-A1;Endophilin-1;SH3 domain-containing GRB2-like protein 2;SH3 domain protein 2A;EEN-B1;cDNA FLJ54594, highly similar to SH3-containing GRB2-like protein 2 (EC 2.3.1.-);cDNA FLJ52941, highly similar to SH3-containing GRB2-like protein 2 (EC 2.3.1.-);cDNA FLJ52909, highly similar to SH3-containing GRB2-like protein 2 (EC 2.3.1.-);Mutated endophilin A1 BAR domain;Endophilin A1 …	A7LBA6_HUMAN;B7Z1K6_HUMAN;B7Z7M7_HUMAN;B7Z7W3_HUMAN;Q3V638_HUMAN;Q3V639_HUMAN;Q7Z376_HUMAN;Q8IZ09_HUMAN;SH3G2_HUMAN
NaN	NaN	NaN	NaN	NaN	NaN	NaN	NaN	NaN	0.891241	0.838347	0.263768	0.366364	A8K0K6;Q5QP85;Q9NQT5;Q9NYS3;Q9Y3A8	EXOSC3;RP11-3J10.8-001;hCG_30090;RRP40;CGI-102;PNAS-3	cDNA FLJ75903, highly similar to Homo sapiens exosome component 3 (EXOSC3), transcript variant 2, mRNA;Exosome component 3;cDNA FLJ75926, highly similar to Homo sapiens exosome component 3 (EXOSC3), transcript variant 1, mRNA;Exosome complex exonuclease RRP40;Ribosomal RNA-processing protein 40;p10;Apoptosis-related protein PNAS-3	EXOS3_HUMAN;Q9NYS3_HUMAN
NaN	NaN	NaN	NaN	NaN	NaN	NaN	NaN	NaN	2.49565	2.22977	2.43729	1.15329	B0QZ42;B0QZ43;B2RDK6;B4DPN7;O75477;Q53HV0	ERLIN1;C10orf69;KE04;KEO4;SPFH1;RP11-316M21.1-003	Erlin-1;Endoplasmic reticulum lipid raft-associated protein 1;Stomatin-prohibitin-flotillin-HflC/K domain-containing protein 1;Protein KE04;ER lipid raft associated 1;cDNA, FLJ96656, highly similar to Homo sapiens SPFH domain family, member 1 (SPFH1), mRNA;cDNA FLJ57553, highly similar to SPFH domain-containing protein 1	B0QZ43_HUMAN;B2RDK6_HUMAN;B4DPN7_HUMAN;ERLN1_HUMAN
0.0193461	NaN	NaN	NaN	NaN	NaN	2.77172	NaN	0.063779	3.46379	3.65992	NaN	2.99559	B1AMV5;B4DYS1;O00653;Q05BS0;Q14152;Q15778;Q24JU4;Q3B770;Q6P1R0;Q7Z5T5	EIF3A;EIF3S10;KIAA0139	Eukaryotic translation initiation factor 3 subunit A;Eukaryotic translation initiation factor 3 subunit 10;eIF-3-theta;eIF3 p167;eIF3 p180;eIF3 p185;cDNA FLJ50921, highly similar to Eukaryotic translation initiation factor 3 subunit 10;EIF3A protein;Eukaryotic translation initiation factor 3, subunit A	B4DYS1_HUMAN;EIF3A_HUMAN;Q05BS0_HUMAN;Q24JU4_HUMAN;Q3B770_HUMAN;Q6P1R0_HUMAN;Q7Z5T5_HUMAN
NaN	NaN	NaN	0.28495	NaN	-0.649478	-0.323823	NaN	-0.164108	NaN	NaN	NaN	NaN	B4DED6;B4DW97;Q53FI9;Q5VX37;Q8WV76;Q9BQ39;Q9BWI8;Q9NTA9	DDX50;DKFZp761E0323	cDNA FLJ56545, highly similar to ATP-dependent RNA helicase DDX50 (EC 3.6.1.-);cDNA FLJ61430, highly similar to ATP-dependent RNA helicase DDX50 (EC 3.6.1.-);Nucleolar protein GU2 variant;ATP-dependent RNA helicase DDX50;DEAD box protein 50;Nucleolar protein Gu2;Gu-beta;Putative uncharacterized protein DKFZp761E0323	B4DED6_HUMAN;B4DW97_HUMAN;DDX50_HUMAN;Q53FI9_HUMAN;Q9NTA9_HUMAN
-0.128393	NaN	NaN	NaN	NaN	NaN	NaN	NaN	NaN	NaN	NaN	NaN	NaN	B3KM47;B3KN10;B4DWG1;Q8IXH5;Q9BUK5;Q9Y6Y8	SEC23IP;MSTP053	cDNA FLJ10273 fis, clone HEMBB1001137, highly similar to SEC23-interacting protein;cDNA FLJ13176 fis, clone NT2RP3003846, highly similar to SEC23-interacting protein;cDNA FLJ55643, highly similar to SEC23-interacting protein;SEC23-interacting protein;p125	B3KM47_HUMAN;B3KN10_HUMAN;B4DWG1_HUMAN;S23IP_HUMAN
NaN	NaN	0.436801	-0.0506062	-0.0103669	0.395644	0.817787	0.847466	0.120219	1.5059	1.36166	0.81685	1.1689	O75607;Q9UNY6	NPM3	Nucleoplasmin-3	NPM3_HUMAN
NaN	NaN	NaN	NaN	NaN	NaN	NaN	NaN	NaN	1.75696	3.04777	NaN	NaN	Q05BW6;Q149P0;Q149P1;Q504U7;Q5VXX3;Q92538;Q96CK6;Q96HZ3;Q9H473	GBF1;KIAA0248	GBF1 protein;Golgi-specific brefeldin A-resistance guanine nucleotide exchange factor 1	GBF1_HUMAN;Q05BW6_HUMAN;Q149P0_HUMAN;Q149P1_HUMAN;Q504U7_HUMAN
0.185359	0.0113552	0.0923428	-0.113034	-0.195633	-0.369271	-0.0499198	0.0863541	-0.0753376	-0.256769	-0.164561	-0.563158	-0.714397	B3KMC5;B4DHR2;B4DY13;B7Z7A3;O95446;Q53GS0;Q5T3R7;Q5T3R8;Q8N4P8;Q9BZE4;Q9NVJ8	GTPBP4;CRFG;NOG1;RP11-38M7.5-006	cDNA FLJ10686 fis, clone NT2RP3000252, highly similar to Nucleolar GTP-binding protein 1;cDNA FLJ53992, highly similar to Nucleolar GTP-binding protein 1;cDNA FLJ56266, highly similar to Nucleolar GTP-binding protein 1;cDNA FLJ55652, highly similar to Nucleolar GTP-binding protein 1;Nucleolar GTP-binding protein 1;Chronic renal failure gene protein;GTP-binding protein NGB;G protein-binding protei…	B3KMC5_HUMAN;B4DHR2_HUMAN;B4DY13_HUMAN;B7Z7A3_HUMAN;NOG1_HUMAN;Q53GS0_HUMAN;Q5T3R7_HUMAN;Q8N4P8_HUMAN
-0.348758	NaN	NaN	NaN	NaN	2.83887	NaN	2.71425	NaN	2.124	NaN	2.34417	NaN	B3KP45;B4DUS0;B4E318;Q8ND15;Q96GC4;Q9P287;Q9P288	BCCIP;TOK1	cDNA FLJ31129 fis, clone IMR322000918, highly similar to Homo sapiens BRCA2 and CDKN1A interacting protein (BCCIP), transcript variant C, mRNA;cDNA FLJ60898, highly similar to Homo sapiens BRCA2 and CDKN1A interacting protein (BCCIP), transcript variant C, mRNA;cDNA FLJ54246, highly similar to Homo sapiens BRCA2 and CDKN1A interacting protein (BCCIP), transcript variant C, mRNA;BRCA2 and CDKN1A-i…	B4DUS0_HUMAN;B4E318_HUMAN;BCCIP_HUMAN
NaN	NaN	NaN	NaN	NaN	-0.0773797	-0.0946491	NaN	NaN	NaN	NaN	NaN	NaN	Q5T851;Q5T852;Q659E3;Q6P7E5;Q9HA74;Q9NVV4	RP11-305E6.3;RP11-305E6.3-004;RP11-305E6.3-003;MTPAP;PAPD1	Novel protein;Poly(A) RNA polymerase, mitochondrial;mtPAP;Polynucleotide adenylyltransferase;PAP-associated domain-containing protein 1;Terminal uridylyltransferase 1	PAPD1_HUMAN;Q5T851_HUMAN;Q5T852_HUMAN
0.00230651	NaN	NaN	NaN	NaN	3.91639	NaN	NaN	NaN	0.895046	NaN	2.59057	2.41414	B3KMP7;B3KMQ5;O76003;Q5JV01;Q96CE0;Q9P1B0;Q9P1B1	GLRX3;PICOT;TXNL2;HUSSY-22	Glutaredoxin-3;Thioredoxin-like protein 2;PKC-interacting cousin of thioredoxin;PKC-theta-interacting protein	GLRX3_HUMAN
-0.00904517	NaN	NaN	NaN	NaN	NaN	NaN	NaN	-0.176104	2.86187	NaN	3.85404	2.66801	A8K071;B3KSI7;B4DIS4;B4E2P4;O15250;Q53EX6;Q5T6G8;Q5T6H1;Q5T6H2;Q5T6H3;Q5T6H5;Q5T6H6;Q5T6H7;Q68EA4;Q8N3Q0;Q96D23;Q9NQW7	XPNPEP1;XPNPEPL;XPNPEPL1;RP11-451M19.1-014;RP11-451M19.1-012;RP11-451M19.1-002;RP11-451M19.1-004;RP11-451M19.1-003;RP11-451M19.1-009;RP11-451M19.1-016;DKFZp686I06222	cDNA FLJ76203, highly similar to Homo sapiens X-prolyl aminopeptidase (aminopeptidase P) 1, soluble (XPNPEP1), mRNA;cDNA FLJ36374 fis, clone THYMU2008185, highly similar to Xaa-Pro aminopeptidase 1 (EC 3.4.11.9);cDNA FLJ57731, highly similar to Xaa-Pro aminopeptidase 1 (EC 3.4.11.9);cDNA FLJ58474, highly similar to Xaa-Pro aminopeptidase 1 (EC 3.4.11.9);Xaa-Pro aminopeptidase 1;X-Pro aminopeptida…	A8K071_HUMAN;B3KSI7_HUMAN;B4DIS4_HUMAN;B4E2P4_HUMAN;Q5T6G8_HUMAN;Q5T6H1_HUMAN;Q5T6H2_HUMAN;Q5T6H3_HUMAN;Q5T6H5_HUMAN;Q5T6H6_HUMAN;Q5T6H7_HUMAN;Q68EA4_HUMAN;XPP1_HUMAN
0.111031	0.886006	0.415975	0.0160305	0.185359	0	0.120617	NaN	-0.0830954	-0.113167	-0.133796	-0.515208	-0.200631	A8K156;B0AZQ4;O60464;Q5T482;Q86VX4;Q9UQE7	SMC3;BAM;BMH;CSPG6;SMC3L1	Structural maintenance of chromosomes protein 3;Chondroitin sulfate proteoglycan 6;Chromosome-associated polypeptide;Basement membrane-associated chondroitin proteoglycan;cDNA, FLJ79494, highly similar to Structural maintenance of chromosome 3;Structural maintenance of chromosomes 3	B0AZQ4_HUMAN;Q86VX4_HUMAN;SMC3_HUMAN
NaN	NaN	NaN	NaN	NaN	-0.0436245	NaN	0.0754744	0.118758	-0.564232	-0.71137	-1.01142	-1.07585	A8MRB2;A9QXC6;B5BU05;Q00059;Q05D31;Q3SX57;Q5U0C6;Q6LES8	TFAM;TCF6;TCF6L2	Putative uncharacterized protein TFAM;Transcription factor A, mitochondrial;Mitochondrial transcription factor 1;Transcription factor 6;Transcription factor 6-like 2;TFAM protein	A8MRB2_HUMAN;Q05D31_HUMAN;Q3SX57_HUMAN;Q6LES8_HUMAN;TFAM_HUMAN
0.0560286	3.96184	4.24838	NaN	NaN	NaN	3.8543	NaN	NaN	3.34737	NaN	NaN	1.88331	Q16763;Q2QD04;Q6NXQ4;Q9BTC1	UBE2S;E2EPF;OK/SW-cl.73	Ubiquitin-conjugating enzyme E2 S;Ubiquitin-protein ligase S;Ubiquitin carrier protein S;Ubiquitin-conjugating enzyme E2-24 kDa;Ubiquitin-conjugating enzyme E2-EPF5;E2-EPF;Ubiquitin carrier protein;UBE2S protein	Q2QD04_HUMAN;Q6NXQ4_HUMAN;UBE2S_HUMAN
NaN	NaN	NaN	NaN	NaN	-0.210389	-0.416712	-0.212632	-0.00869675	-0.0127833	-0.36924	-0.346985	-0.408225	B2R4A6;B4DEP9;C9JB50;O60251;P46779;Q59F34;Q6IAY0;Q96FX1;Q9BWQ0	RPL28;hCG_38234	60S ribosomal protein L28;cDNA FLJ57954, highly similar to 60S ribosomal protein L28;Putative uncharacterized protein RPL28;Ribosomal protein L28, isoform CRA_c;Ribosomal protein L28;Ribosomal protein L28 variant	C9JB50_HUMAN;O60251_HUMAN;Q59F34_HUMAN;RL28_HUMAN
NaN	NaN	NaN	NaN	NaN	NaN	NaN	NaN	NaN	3.2894	NaN	NaN	NaN	B2R6X6;P30405;Q2YDB7;Q5JSI1;Q5W131	PPIF;CYP3;hCG_22611;RP11-342M3.4-004	Peptidyl-prolyl cis-trans isomerase;Peptidyl-prolyl cis-trans isomerase F, mitochondrial;Rotamase F;Cyclophilin F	B2R6X6_HUMAN;PPIF_HUMAN;Q2YDB7_HUMAN;Q5JSI1_HUMAN
NaN	NaN	NaN	NaN	NaN	-1.36927	-1.75122	NaN	NaN	NaN	NaN	NaN	NaN	A1L3A7;Q7Z417;Q9P2M5	NUFIP2;hCG_29087;KIAA1321;PIG1	Nuclear fragile X mental retardation protein interacting protein 2;Nuclear fragile X mental retardation protein interacting protein 2, isoform CRA_a;cDNA FLJ75095, highly similar to Homo sapiens 82-kD FMRP Interacting Protein (182-FIP), mRNA;Nuclear fragile X mental retardation-interacting protein 2;FMRP-interacting protein 2;82 kDa FMRP-interacting protein;Cell proliferation-inducing gene 1 prot…	A1L3A7_HUMAN;NUFP2_HUMAN
NaN	0.656695	0.221939	NaN	NaN	0.103984	0.435202	NaN	NaN	0.202074	NaN	NaN	0.0244615	Q9NY61;A6NCJ6;B3KQ26;Q9P0A4;Q9UNX5	AATF;CHE1;DED;HSPC277	Protein AATF;Apoptosis-antagonizing transcription factor;Rb-binding protein Che-1	AATF_HUMAN
0.0809305	NaN	NaN	NaN	NaN	NaN	3.33271	NaN	NaN	NaN	NaN	NaN	NaN	P49720;P31147;Q0P6J7;Q96E27	PSMB3	Proteasome subunit beta type-3;Proteasome theta chain;Proteasome chain 13;Proteasome component C10-II	PSB3_HUMAN
-0.0549167	NaN	-0.371441	NaN	-0.0624296	-0.502331	-0.6348	NaN	-0.12915	-0.630685	-0.506906	-0.62938	-0.737591	B2R4K2;P14118;P22908;P84098;Q502Y6;Q53G49;Q7Z6E4;Q8IWR8	RPL19;Rpl19	60S ribosomal protein L19;Ribosomal protein L19	Q53G49_HUMAN;Q8IWR8_HUMAN;RL19_HUMAN;RL19_RAT
-0.0658384	-0.427392	-0.375815	0.258425	0.377957	-0.608431	-0.702515	-0.269871	-0.304273	-1.24403	-1.07336	-1.66344	-1.58437	A8K6R8;A8K962;B4DLB0;B4DNQ1;P17480;Q05BZ1;Q9BQR2	UBTF;UBF;UBF1;hCG_30294	Nucleolar transcription factor 1;Upstream-binding factor 1;Autoantigen NOR-90;cDNA FLJ77827, highly similar to Human upstream binding factor (hUBF);Upstream binding transcription factor, RNA polymerase I, isoform CRA_a;cDNA FLJ53802, highly similar to Nucleolar transcription factor 1;cDNA FLJ53818, highly similar to Nucleolar transcription factor 1;UBTF protein;Upstream binding transcription fact…	A8K962_HUMAN;B4DLB0_HUMAN;B4DNQ1_HUMAN;Q05BZ1_HUMAN;Q9BQR2_HUMAN;UBF1_HUMAN
-0.0422488	NaN	NaN	NaN	NaN	3.14701	1.81541	2.72271	NaN	2.45625	NaN	NaN	1.39413	B3KMW9;B3KNN7;B4DEB0;B4DT72;B4DV84;O43242;O95325;Q6IBN0;Q8N9M2;Q96EI2;Q96N86;Q9BQA4	PSMD3	26S proteasome non-ATPase regulatory subunit 3;26S proteasome regulatory subunit S3;26S proteasome regulatory subunit RPN3;Proteasome subunit p58;cDNA FLJ30049 fis, clone ADRGL1000033, highly similar to 26S proteasome non-ATPase regulatory subunit 3;cDNA FLJ56054, highly similar to 26S proteasome non-ATPase regulatory subunit 3;cDNA FLJ54148, highly similar to 26S proteasome non-ATPase regulatory…	B3KNN7_HUMAN;B4DEB0_HUMAN;B4DT72_HUMAN;B4DV84_HUMAN;O95325_HUMAN;PSMD3_HUMAN;Q6IBN0_HUMAN;Q8N9M2_HUMAN;Q96N86_HUMAN
NaN	NaN	NaN	NaN	NaN	-2.9994	NaN	NaN	NaN	NaN	NaN	NaN	NaN	B4E0G0;O43502;O43503;Q3B783;Q7KZJ0	RAD51C;RAD51L2;hCG_2000975	cDNA FLJ61513, highly similar to DNA repair protein RAD51 homolog 3;DNA repair protein RAD51 homolog 3;RAD51-like protein 2;RAD51 homolog C;RAD51 homolog C (S. cerevisiae), isoform CRA_c;Rad51C truncated protein;RAD51 homolog C (S. cerevisiae);RAD51 homolog C (S. cerevisiae), isoform CRA_a;RAD51C protein;cDNA FLJ76539, highly similar to Homo sapiens RAD51 homolog C (S. cerevisiae) (RAD51C), trans…	B4E0G0_HUMAN;Q7KZJ0_HUMAN;RA51C_HUMAN
-0.0412538	1.53709	NaN	NaN	NaN	3.25154	2.99112	NaN	-0.0218629	2.75088	2.97869	2.21565	2.25423	B2RBR9;B7Z752;B7ZAV6;Q14637;Q14974;Q53XN2;Q96J27	KPNB1;NTF97	cDNA, FLJ95650, highly similar to Homo sapiens karyopherin (importin) beta 1 (KPNB1), mRNA;cDNA FLJ50715, highly similar to Importin beta-1 subunit;cDNA, FLJ79320, highly similar to Importin beta-1 subunit;Importin subunit beta-1;Karyopherin subunit beta-1;Nuclear factor p97;Pore targeting complex 97 kDa subunit;Importin-90	B2RBR9_HUMAN;B7Z752_HUMAN;B7ZAV6_HUMAN;IMB1_HUMAN
NaN	-0.0839282	-0.693224	-0.0829751	0.146394	-0.52647	-0.552135	-0.67708	NaN	0.698927	0.729444	0.484025	0.577248	B5MD17;C9JWS9;P23197;P83916;Q6IBN6;Q9Y654	CBX1;Cbx;CBX;Cbx1;hCG_2000655	Putative uncharacterized protein CBX1;Chromobox protein homolog 1;Heterochromatin protein 1 homolog beta;Heterochromatin protein p25;HP1Hsbeta;M31;Modifier 1 protein;p25beta;CBX1 protein;Chromobox homolog 1 (HP1 beta homolog Drosophila ), isoform CRA_a;cDNA, FLJ92997, Homo sapiens chromobox homolog 1 (HP1 beta homolog Drosophila ) (CBX1), mRNA;Heterochromatin-specific nonhistone protein	B5MD17_HUMAN;C9JWS9_HUMAN;CBX1_HUMAN;Q6IBN6_HUMAN;Q9Y654_HUMAN
NaN	NaN	NaN	NaN	NaN	NaN	NaN	NaN	NaN	NaN	2.86944	NaN	NaN	A6NJD0;B2RC07;B4E1A8;B4E1G6;C8CHJ5;C8CHJ6;D0EM88;P51570;Q71UH7	GALK1;GALK;hCG_27540	Putative uncharacterized protein GALK1;Galactokinase;Galactose kinase;cDNA FLJ56765, highly similar to Galactokinase (EC 2.7.1.6);cDNA, FLJ79080, highly similar to Galactokinase (EC 2.7.1.6);Galactokinase 1;cDNA FLJ56840, highly similar to Galactokinase (EC 2.7.1.6)	A6NJD0_HUMAN;B4E1A8_HUMAN;B4E1G6_HUMAN;C8CHJ5_HUMAN;C8CHJ6_HUMAN;D0EM88_HUMAN;GALK1_HUMAN;Q71UH7_HUMAN
-0.210129	NaN	3.74599	NaN	NaN	3.12029	3.23643	3.61943	NaN	NaN	3.82446	2.09906	2.83467	Q00526	CDK3	Cell division protein kinase 3	CDK3_HUMAN
-0.0163661	NaN	NaN	NaN	NaN	NaN	NaN	NaN	0.0143553	NaN	NaN	NaN	NaN	B4DUI6;B4DUJ6;B4DUM6;P13929;Q96AE2;Q9NPL4	ENO3	Beta-enolase;2-phospho-D-glycerate hydro-lyase;Muscle-specific enolase;Skeletal muscle enolase;Enolase 3;Enolase	B4DUJ6_HUMAN;ENOB_HUMAN;Q9NPL4_HUMAN
-0.0380359	NaN	NaN	NaN	NaN	NaN	NaN	NaN	NaN	NaN	NaN	NaN	NaN	O75537;Q02978;Q6IBH0;Q969P7	SLC25A11;SLC20A4;hCG_32694	Mitochondrial 2-oxoglutarate/malate carrier protein;Solute carrier family 25 member 11;SLC25A11 protein;Solute carrier family 25 (Mitochondrial carrier; oxoglutarate carrier), member 11, isoform CRA_b;cDNA FLJ76014, highly similar to Homo sapiens solute carrier family 25 (mitochondrial carrier; oxoglutarate carrier), member 11 (SLC25A11), mRNA	M2OM_HUMAN;Q6IBH0_HUMAN
NaN	NaN	NaN	NaN	NaN	1.82383	1.93183	NaN	NaN	NaN	1.30556	0.662574	1.05193	B4DP20;B7Z5I6;Q99567;Q9BWE5	NUP88	cDNA FLJ58372, highly similar to Nuclear pore complex protein Nup88;cDNA FLJ56516, highly similar to Nuclear pore complex protein Nup88;Nuclear pore complex protein Nup88;Nucleoporin Nup88;88 kDa nucleoporin	B4DP20_HUMAN;B7Z5I6_HUMAN;NUP88_HUMAN
-0.0218776	2.04615	1.72233	NaN	-0.0830801	1.21907	1.20908	1.33043	-0.119322	2.05901	NaN	1.42314	1.39039	A8K651;Q07021;Q2HXR8;Q9NNY8	C1QBP;GC1QBP;HABP1;SF2P32	cDNA FLJ75700, highly similar to Homo sapiens complement component 1, q subcomponent binding protein (C1QBP), nuclear gene encoding mitochondrial protein, mRNA;Complement component 1 Q subcomponent-binding protein, mitochondrial;Glycoprotein gC1qBP;GC1q-R protein;Hyaluronan-binding protein 1;Mitochondrial matrix protein p32;p33	A8K651_HUMAN;C1QBP_HUMAN
0.125387	0.060924	-0.210479	0.0354165	0.0954519	-0.152768	-0.836888	NaN	NaN	0.167718	1.01021	NaN	-0.823167	B2RCA5;B4DKU3;D3DU22;Q8IY81;Q8N3A3;Q8WXX1;Q9BWM4;Q9NXT6	FTSJ3;SB92	Putative rRNA methyltransferase 3;rRNA (uridine-2'-O-)-methyltransferase 3;Protein ftsJ homolog 3;cDNA FLJ53449, highly similar to rRNA methyltransferase 3 (EC 2.1.1.-)	B4DKU3_HUMAN;RRMJ3_HUMAN
NaN	0.0676515	NaN	NaN	NaN	0.259962	-0.342397	NaN	NaN	-0.564524	0.439889	NaN	0.244522	A5PLL5;A6NNQ7;B4DV56;B4E1R6;B9EGA3;Q7L2I6;Q92925;Q9UHZ1	SMARCD2;hCG_41816;BAF60B;PRO2451	SMARCD2 protein;Putative uncharacterized protein SMARCD2;cDNA FLJ53269, highly similar to SWI/SNF-related matrix-associated actin-dependent regulator of chromatin subfamily D member 2;SWI/SNF related, matrix associated, actin dependent regulator of chromatin, subfamily d, member 2, isoform CRA_b;cDNA FLJ59246, highly similar to Rattus norvegicus SWI/SNF related, matrix associated, actin dependent…	B9EGA3_HUMAN;SMRD2_HUMAN
NaN	NaN	NaN	NaN	NaN	0.168188	-0.0790208	NaN	NaN	-0.663026	-0.192612	-1.92243	-1.30401	B3KQ21;B3KX32;B4DSL9;B7Z9G4;Q8IX96;Q96BL2;Q9NQ91;Q9NYH9;Q9P1J8	UTP6;C17orf40;HCA66;MHAT	cDNA FLJ32640 fis, clone SYNOV2001033, highly similar to U3 small nucleolar RNA-associated protein 6 homolog;cDNA FLJ44601 fis, clone BLADE2007799, highly similar to U3 small nucleolar RNA-associated protein 6 homolog;cDNA FLJ58748, highly similar to U3 small nucleolar RNA-associated protein 6homolog;cDNA, FLJ78828, highly similar to U3 small nucleolar RNA-associated protein 6 homolog;U3 small nu…	B3KQ21_HUMAN;B3KX32_HUMAN;B4DSL9_HUMAN;B7Z9G4_HUMAN;Q9P1J8_HUMAN;UTP6_HUMAN
0.104337	0.274669	0.0526941	-0.505078	-0.366597	0.25546	0.113967	0.349585	0.00475299	0.50455	0.622649	-0.0596321	-0.0609239	B4DLW8;B4DN41;B4DNG2;B5BU21;B5BUE6;O75681;P17844;Q53Y61;Q7Z2V5	DDX5;G17P1;HELR;HLR1;DKFZp686J01190	cDNA FLJ59339, highly similar to Probable ATP-dependent RNA helicase DDX5 (EC 3.6.1.-);cDNA FLJ53366, highly similar to Probable ATP-dependent RNA helicase DDX5 (EC 3.6.1.-);cDNA FLJ59357, highly similar to Probable ATP-dependent RNA helicase DDX5 (EC 3.6.1.-);Probable ATP-dependent RNA helicase DDX5;DEAD box protein 5;RNA helicase p68;ATP-dependent RNA helicase DDX5;Putative uncharacterized prot…	B4DLW8_HUMAN;B4DN41_HUMAN;B4DNG2_HUMAN;B5BUE6_HUMAN;DDX5_HUMAN;Q7Z2V5_HUMAN
0.0153548	NaN	NaN	NaN	NaN	2.78299	2.84016	NaN	-0.0646459	2.99091	3.40667	2.58554	2.03629	A8K3I7;B4DTS5;O00231;O00495;Q53FT5	PSMD11	26S proteasome non-ATPase regulatory subunit 11;26S proteasome regulatory subunit S9;26S proteasome regulatory subunit RPN6;26S proteasome regulatory subunit p44.5;cDNA FLJ58882, highly similar to 26S proteasome non-ATPase regulatory subunit 11;Proteasome 26S non-ATPase subunit 11 variant	B4DTS5_HUMAN;PSD11_HUMAN;Q53FT5_HUMAN
-0.00977119	NaN	NaN	NaN	NaN	2.96072	NaN	NaN	NaN	NaN	NaN	NaN	NaN	P51148;Q6FH55;Q9P0Y5	RAB5C;RABL	Ras-related protein Rab-5C;RAB5L;L1880	RAB5C_HUMAN
-0.256476	NaN	NaN	NaN	NaN	4.50954	NaN	NaN	0.0817487	2.6363	2.57976	2.54103	2.78419	A8K345;B0AZP7;B3KUF8;Q13035;Q16464;Q5BKZ7;Q96A39;Q99536;Q9BUT8	VAT1	Synaptic vesicle membrane protein VAT-1 homolog;cDNA, FLJ79487, highly similar to Synaptic vesicle membrane protein VAT-1homolog;cDNA FLJ39753 fis, clone SMINT2018343, highly similar to Synaptic vesicle membrane protein VAT-1homolog (EC 1.-.-.-);Chromosome 17q21 mRNA clone 694:2.	B0AZP7_HUMAN;B3KUF8_HUMAN;Q16464_HUMAN;VAT1_HUMAN
-0.0247073	NaN	2.33024	NaN	0.19711	2.01182	1.79002	1.70736	-0.01749	0.505881	0.467384	0.380296	0.349252	B2RE83;Q96AG4;Q9P189	LRRC59;PRO1855	cDNA, FLJ95955;Leucine-rich repeat-containing protein 59	B2RE83_HUMAN;LRC59_HUMAN
NaN	NaN	NaN	NaN	NaN	1.78394	1.81032	NaN	NaN	NaN	NaN	NaN	NaN	A8K3C5;B3KN54;B4DJ96;C9JL41;O95232;Q6PHR9;Q6PKC2;Q86Y74;Q9NUY0;Q9P2S7	LUC7L3;CREAP1;CROP;O48	cDNA FLJ77715, highly similar to Homo sapiens cisplatin resistance-associated overexpressed protein(LUC7A), mRNA;Luc7-like protein 3;Cisplatin resistance-associated-overexpressed protein;cAMP regulatory element-associated protein 1;Luc7A;Okadaic acid-inducible phosphoprotein OA48-18;cDNA FLJ59548, highly similar to Cisplatin resistance-associated overexpressed protein;Putative uncharacterized pro…	A8K3C5_HUMAN;B4DJ96_HUMAN;C9JL41_HUMAN;LC7L3_HUMAN;Q6PKC2_HUMAN;Q86Y74_HUMAN
0.0581087	0.532115	0.702746	0.0161326	-0.0612249	0.378926	0.245252	NaN	0.052555	0.0551265	0.212258	-0.315682	-0.31337	A8KAP3;B3KX19;B4DK30;B4DMC0;B4DZB1;Q15029;Q6IBM8;Q8IXJ3;Q9BUR0	EFTUD2;KIAA0031;SNRP116;U5-116KD	cDNA FLJ78483, highly similar to Homo sapiens elongation factor Tu GTP binding domain containing 2 (EFTUD2), mRNA;cDNA FLJ44500 fis, clone UTERU3000828, highly similar to 116 kDa U5 small nuclear ribonucleoprotein component;cDNA FLJ59627, highly similar to 116 kDa U5 small nuclear ribonucleoprotein component;cDNA, FLJ78997, highly similar to 116 kDa U5 small nuclear ribonucleoprotein component;cD…	A8KAP3_HUMAN;B3KX19_HUMAN;B4DK30_HUMAN;B4DMC0_HUMAN;B4DZB1_HUMAN;Q6IBM8_HUMAN;Q8IXJ3_HUMAN;U5S1_HUMAN
NaN	NaN	NaN	NaN	NaN	NaN	NaN	NaN	NaN	NaN	NaN	NaN	2.52276	B2R5T5;P10644;Q567S7;Q68DQ4;Q96P62	PRKAR1A;hCG_28462;PKR1;PRKAR1;TSE1;DKFZp779L0468	Protein kinase, cAMP-dependent, regulatory, type I, alpha (Tissue specific extinguisher 1), isoform CRA_a;cDNA FLJ40261 fis, clone TESTI2025609, highly similar to cAMP-dependent protein kinase type I-alpha regulatory subunit;cDNA, FLJ92612, Homo sapiens protein kinase, cAMP-dependent, regulatory, type I, alpha (tissue specific extinguisher 1) (PRKAR1A), mRNA;cAMP-dependent protein kinase type I-a…	B2R5T5_HUMAN;KAP0_HUMAN;Q68DQ4_HUMAN;Q96P62_HUMAN
0.00201835	NaN	NaN	NaN	NaN	2.78369	2.65074	NaN	0.0221902	3.8828	3.90651	3.8352	3.95578	B3KY71;B4DJF2;B7ZA86;C9JAV0;P29360;P42655;P62258;Q4VJB6;Q53XZ5;Q63631;Q7M4R4	YWHAE;Ywhae	14-3-3 protein epsilon;cDNA FLJ51975, moderately similar to 14-3-3 protein epsilon (14-3-3E);cDNA, FLJ79100, highly similar to 14-3-3 protein epsilon (14-3-3E);Putative uncharacterized protein YWHAE;Mitochondrial import stimulation factor L subunit;14-3-3 protein epsilon isoform transcript variant 1;cDNA FLJ51851, highly similar to 14-3-3 protein epsilon (14-3-3E);cDNA, FLJ79084, highly similar t…	1433E_HUMAN;B4DJF2_HUMAN;B7ZA86_HUMAN
NaN	NaN	NaN	NaN	NaN	3.35779	NaN	NaN	NaN	NaN	NaN	NaN	NaN	P12882;Q14CA4;Q6PJ55;Q9Y622	MYH1	Myosin-1;Myosin heavy chain 1;Myosin heavy chain 2x;Myosin heavy chain, skeletal muscle, adult 1;Myosin heavy chain IIx/d;MYH1 protein	MYH1_HUMAN;Q6PJ55_HUMAN
-0.0708301	NaN	NaN	NaN	NaN	NaN	NaN	NaN	-0.043869	3.02891	NaN	NaN	NaN	B2R6A3;B3KSV9;B3KY21;O14745;O43552;Q86WQ5	SLC9A3R1;hCG_29833;NHERF;NHERF1	cDNA, FLJ92860, highly similar to Homo sapiens solute carrier family 9 (sodium/hydrogen exchanger), member 3 regulator 1 (SLC9A3R1), mRNA;cDNA FLJ37148 fis, clone BRACE2025333, highly similar to Homo sapiens Na+/H+ exchange regulatory co-factor (NHERF) mRNA;Solute carrier family 9 (Sodium/hydrogen exchanger), member 3 regulator 1, isoform CRA_a;cDNA FLJ46618 fis, clone TLIVE2007736, highly simila…	B2R6A3_HUMAN;B3KSV9_HUMAN;B3KY21_HUMAN;NHRF1_HUMAN
NaN	NaN	NaN	NaN	NaN	3.35779	NaN	NaN	NaN	NaN	NaN	NaN	NaN	P11055;Q15492;Q5GJ67	MYH3	Myosin-3;Myosin heavy chain 3;Myosin heavy chain, fast skeletal muscle, embryonic;Muscle embryonic myosin heavy chain;SMHCE;Hypothetical rhabdomyosarcoma antigen MU-RMS-40.3	MYH3_HUMAN;Q5GJ67_HUMAN
NaN	NaN	NaN	NaN	NaN	NaN	NaN	NaN	0.0333701	NaN	NaN	NaN	NaN	A8MVZ9;B2R5R3;B7Z1N6;B7Z1Y2;B7Z1Z9;B7Z3K9;C9J8F3;P09972;Q3SYL3;Q6FH94;Q6P0L5	ALDOC;ALDC	Fructose-bisphosphate aldolase;Fructose-bisphosphate aldolase C;Brain-type aldolase;Putative uncharacterized protein ALDOC	A8MVZ9_HUMAN;ALDOC_HUMAN;B7Z1N6_HUMAN;B7Z1Y2_HUMAN;B7Z1Z9_HUMAN;B7Z3K9_HUMAN;C9J8F3_HUMAN
0.0250289	NaN	1.06039	-0.245131	0.0404014	NaN	NaN	NaN	NaN	0.997118	NaN	NaN	NaN	Q7KZ85;A7E2B4;Q15737;Q6GMQ4;Q7KYW9;Q7LDK4;Q8N526;Q92775;Q96AH3;Q9BTH9;Q9BTI2	SUPT6H;KIAA0162;SPT6H	Transcription elongation factor SPT6;Tat-cotransactivator 2 protein	SPT6H_HUMAN
NaN	NaN	NaN	NaN	NaN	NaN	NaN	NaN	NaN	3.13226	NaN	NaN	NaN	A6QKW0;B3KSS8;P57088;Q9H953	SHINC3;TMEM33;DB83	SHINC3;Transmembrane protein 33;Protein DB83	A6QKW0_HUMAN;TMM33_HUMAN
NaN	NaN	NaN	NaN	NaN	1.16421	NaN	NaN	NaN	NaN	NaN	NaN	NaN	B4DH25;B4DH26;Q7Z3F3;Q7Z6B8;Q92564	DCUN1D4;KIAA0276	cDNA FLJ55777, highly similar to DCN1-like protein 4;cDNA FLJ60517, highly similar to DCN1-like protein 4;DCN1-like protein 4;Defective in cullin neddylation protein 1-like protein 4;DCUN1 domain-containing protein 4	B4DH25_HUMAN;B4DH26_HUMAN;DCNL4_HUMAN
-0.0736817	NaN	NaN	NaN	NaN	NaN	NaN	NaN	NaN	NaN	NaN	NaN	NaN	A6NJ93;A6NJB1;A6NM99;P47986;P61077;Q6IB88;Q6NXS4;Q8N924	UBE2D3;UBCH5C;Ube2d3	Ubiquitin-conjugating enzyme E2 D3;Ubiquitin-protein ligase D3;Ubiquitin carrier protein D3;Ubiquitin-conjugating enzyme E2-17 kDa 3;Ubiquitin-conjugating enzyme E2(17)KB 3;Phosphoarginine phosphatase	UB2D3_HUMAN;UB2D3_RAT
NaN	NaN	NaN	NaN	NaN	0.0201502	0.0769695	-0.0720373	NaN	0.482855	0.619366	0.298815	0.393416	P49207;Q5MK14;Q6FG66;Q9BUZ2	RPL34	60S ribosomal protein L34;Leukemia-associated protein	Q5MK14_HUMAN;RL34_HUMAN
0.271545	NaN	NaN	NaN	NaN	NaN	NaN	NaN	NaN	NaN	NaN	NaN	NaN	B2R783;B4DWV5;Q549M6;Q9HAV7	GRPEL1;GREPEL1	GrpE protein homolog 1, mitochondrial;Mt-GrpE#1;HMGE;GrpE protein homolog	B4DWV5_HUMAN;GRPE1_HUMAN
NaN	NaN	NaN	NaN	NaN	-0.236217	-0.117099	-0.0408223	NaN	NaN	NaN	NaN	NaN	Q5MJQ2;Q9NY12	GAR1;NOLA1	H/ACA ribonucleoprotein complex subunit 1;snoRNP protein GAR1;Nucleolar protein family A member 1	GAR1_HUMAN
0.021764	0.508444	0.721329	-0.049352	-0.0938637	0.379751	0.678072	1.82138	-0.0570164	0.0858029	0.098689	-0.554343	-0.25453	B4E0S6;O43143;Q9NQT7	DHX15;DBP1;DDX15	cDNA FLJ55635, highly similar to pre-mRNA-splicing factorATP-dependent RNA helicase DHX15 (EC 3.6.1.-);Putative pre-mRNA-splicing factor ATP-dependent RNA helicase DHX15;DEAH box protein 15;ATP-dependent RNA helicase #46	B4E0S6_HUMAN;DHX15_HUMAN
NaN	-0.812868	NaN	NaN	NaN	NaN	NaN	NaN	NaN	NaN	NaN	NaN	NaN	A2A2T2;A2A2T3;A2A2T4;A7MCZ1;B3VCH6;O96028;O96031;Q05CW4;Q4VBY8;Q672J1;Q6IS00;Q86V01;Q9BZB4;Q9UI92;Q9UPR2	WHSC1;RP11-262P20.3-005;KIAA1090;MMSET;NSD2;TRX5	Wolf-Hirschhorn syndrome candidate 1;Probable histone-lysine N-methyltransferase NSD2;Nuclear SET domain-containing protein 2;Wolf-Hirschhorn syndrome candidate 1 protein;Multiple myeloma SET domain-containing protein;Protein trithorax-5;Multiple-myeloma-related WHSC1/MMSET isoform RE-IIBP;WHSC1 protein	A2A2T2_HUMAN;B3VCH6_HUMAN;NSD2_HUMAN;Q05CW4_HUMAN
0.0941009	NaN	NaN	NaN	NaN	NaN	NaN	NaN	NaN	NaN	NaN	NaN	NaN	Q3MJE0;Q6NUR1;Q96SV9;Q9BPX3;Q9BUR3;Q9BVY1;Q9H914;Q9H9Z6;Q9HBI9	NCAPG;CAPG;NYMEL3	Condensin complex subunit 3;Non-SMC condensin I complex subunit G;Chromosome-associated protein G;Condensin subunit CAP-G;XCAP-G homolog;Melanoma antigen NY-MEL-3;Non-SMC condensin I complex, subunit G	CND3_HUMAN;Q6NUR1_HUMAN
NaN	NaN	NaN	NaN	NaN	NaN	NaN	NaN	NaN	3.04418	NaN	NaN	NaN	B4DN25;O60589;O60701;Q9NQ81;Q9NQ82;Q9NQ83;Q9NY20	UGDH;GDH;ugd	cDNA FLJ60093, highly similar to UDP-glucose 6-dehydrogenase (EC 1.1.1.22);UDP-glucose 6-dehydrogenase;Uridine diphospho-glucose dehydrogenase;UDPglucose dehydrogenase	B4DN25_HUMAN;Q9NQ81_HUMAN;Q9NQ82_HUMAN;Q9NQ83_HUMAN;Q9NY20_HUMAN;UGDH_HUMAN
-0.0851446	NaN	NaN	NaN	NaN	NaN	NaN	NaN	NaN	3.12948	3.95671	3.27872	2.75587	B2R7L8;B4DHQ0;Q53G34;Q9Y6C9	MTCH2;MIMP;HSPC032	Mitochondrial carrier homolog 2;Met-induced mitochondrial protein;cDNA FLJ51849, highly similar to Mitochondrial carrier homolog 2;Mitochondrial carrier homolog 2 variant	B4DHQ0_HUMAN;MTCH2_HUMAN;Q53G34_HUMAN
0.0312541	2.14874	2.0251	0.111929	0.107018	1.83239	1.88382	2.11835	0.0184917	1.78841	2.5871	1.83588	2.35561	A8K7Q2;B4DTX2;B4E1Q1;P11142;Q53GZ6;Q53HF2;Q96BE0;Q96H53;Q96IS6;Q9H3R6;Q9NWW3;Q9NZ87	HSPA8;HSC70;HSP73;HSPA10	cDNA FLJ77848;cDNA FLJ59163, highly similar to Heat shock cognate 71 kDa protein;cDNA FLJ55485, highly similar to Heat shock cognate 71 kDa protein;Heat shock cognate 71 kDa protein;Heat shock 70 kDa protein 8;Heat shock 70kDa protein 8 isoform 1 variant;Heat shock 70kDa protein 8 isoform 2 variant;Putative uncharacterized protein;HSPA8 protein;cDNA FLJ20564 fis, clone KAT12033;Uncharacterized bo…	A8K7Q2_HUMAN;B4DTX2_HUMAN;B4E1Q1_HUMAN;HSP7C_HUMAN;Q53GZ6_HUMAN;Q53HF2_HUMAN;Q96BE0_HUMAN;Q96H53_HUMAN;Q96IS6_HUMAN;Q9NWW3_HUMAN;Q9NZ87_HUMAN
NaN	NaN	NaN	NaN	NaN	NaN	NaN	NaN	NaN	2.2327	2.92702	NaN	NaN	B2R8B4;B4DV71;B4DVI1;O60711;Q53FW6;Q6FI07	LPXN;LDLP	Leupaxin;cDNA FLJ58628, highly similar to Leupaxin;cDNA FLJ51549, highly similar to Leupaxin;Leupaxin variant;LPXN protein	B4DVI1_HUMAN;LPXN_HUMAN
-0.798216	NaN	NaN	NaN	NaN	2.6685	4.94841	NaN	NaN	0.854544	2.18729	2.60612	3.42546	B2R5U3;B4DMV9;B4DR44;B4DTR4;B4DZH9;C9IZH1;C9J2Z4;C9JC03;C9JDQ8;C9JIJ3;O14611;Q2M3Q4;Q9H4M9;Q9UNR3	EHD1;hCG_23386;PAST;PAST1;CDABP0131	EH-domain containing 1, isoform CRA_b;cDNA FLJ40523 fis, clone TESTI2046872, highly similar to EH-domain-containing protein 1;cDNA, FLJ92624, highly similar to Homo sapiens EH-domain containing 1 (EHD1), mRNA;cDNA FLJ53363, highly similar to EH-domain-containing protein 1;cDNA FLJ53643, highly similar to EH-domain-containing protein 1;cDNA FLJ55347, highly similar to EH-domain-containing protein …	B2R5U3_HUMAN;B4DMV9_HUMAN;B4DR44_HUMAN;B4DTR4_HUMAN;B4DZH9_HUMAN;C9IZH1_HUMAN;C9J2Z4_HUMAN;C9JC03_HUMAN;C9JDQ8_HUMAN;C9JIJ3_HUMAN;EHD1_HUMAN
-0.0576619	NaN	NaN	NaN	NaN	NaN	NaN	NaN	NaN	NaN	NaN	NaN	NaN	Q53G42;Q8NHL8;Q96C86;Q9Y2S5	DCPS;DCS1;HINT5;HSPC015	mRNA decapping enzyme variant;Scavenger mRNA-decapping enzyme DcpS;DCS-1;Hint-related 7meGMP-directed hydrolase;Histidine triad protein member 5	DCPS_HUMAN;Q53G42_HUMAN
-0.0888837	NaN	NaN	NaN	NaN	NaN	NaN	NaN	NaN	NaN	NaN	NaN	NaN	B4DP39;B4DTT7;B4DYU6;Q3B7I1;Q3I4Y0;Q3KR35;Q5H9R7;Q68CR3;Q7L294;Q7L4R8;Q8N3B2;Q96MB2;Q9H2K5;Q9H2K6;Q9H880;Q9HCL4;Q9NUY3	SAPS3;C11orf23;KIAA1558;PP6R3;SAPL	cDNA FLJ59366, highly similar to SAPS domain family member 3;cDNA FLJ53458, highly similar to SAPS domain family member 3;cDNA FLJ53373, highly similar to SAPS domain family member 3;Serine/threonine-protein phosphatase 6 regulatory subunit 3;SAPS domain family member 3;Sporulation-induced transcript 4-associated protein SAPL;SAPS3 protein;cDNA FLJ13888 fis, clone THYRO1001584	B4DP39_HUMAN;B4DTT7_HUMAN;B4DYU6_HUMAN;PP6R3_HUMAN;Q7L294_HUMAN;Q9H880_HUMAN
NaN	0.454012	-0.136981	-0.339137	NaN	-0.486354	-2.82736	NaN	-0.229535	-0.9489	-0.990682	-1.7835	-2.13334	B4DY99;Q6ZW18;Q9H6F5	CCDC86;CYCLON	cDNA FLJ51395;cDNA FLJ41781 fis, clone IMR322018117;Coiled-coil domain-containing protein 86;Cytokine-induced protein with coiled-coil domain	B4DY99_HUMAN;CCD86_HUMAN;Q6ZW18_HUMAN
0.0859685	-0.749234	-0.510642	0.306591	0.36087	-0.812703	-0.696213	-0.0824301	0.0409626	-0.633292	-0.736942	-1.07909	-0.872076	Q9UMS4	PRPF19;NMP200;PRP19;SNEV	Pre-mRNA-processing factor 19;PRP19/PSO4 homolog;Nuclear matrix protein 200;Senescence evasion factor	PRP19_HUMAN
-0.0184834	NaN	NaN	NaN	NaN	NaN	NaN	NaN	NaN	NaN	2.07423	NaN	3.31953	B2R6P8;Q6IN49;Q8WVL9;Q9H3D6;Q9NZ93;Q9UHD1	CHORDC1;CHP1	Cysteine and histidine-rich domain-containing protein 1;CHORD domain-containing protein 1;Uncharacterized bone marrow protein BM028	CHRD1_HUMAN;Q9NZ93_HUMAN
0.0772429	3.11154	NaN	NaN	NaN	2.82613	4.2759	NaN	NaN	2.09031	1.62719	2.09228	2.09241	B4DZF2;O60877;P78344;P78404;Q0VH00;Q0VH01;Q2NKW9;Q2TU89;Q3LIE0;Q49A79;Q53EU1;Q58EZ2;Q59G42;Q8NI71;Q96C16	EIF4G2;DAP5;OK/SW-cl.75;AAG1;hCG_1991788;Nbla00315	cDNA FLJ59571, highly similar to Eukaryotic translation initiation factor 4gamma 2;Eukaryotic translation initiation factor 4 gamma 2;p97;Death-associated protein 5;Aging-associated protein 1;EIF4G2 protein;Eukaryotic translation initiation factor 4 gamma, 2, isoform CRA_a;Putative uncharacterized protein Nbla00315;Eukaryotic translation initiation factor 4 gamma, 2 variant	B4DZF2_HUMAN;IF4G2_HUMAN;Q2TU89_HUMAN;Q3LIE0_HUMAN;Q59G42_HUMAN
-0.02056	0.357844	1.42589	-0.328032	0.0874628	0.714089	0.390668	NaN	-0.122664	2.06329	1.75378	1.34982	1.42422	B2R858;P26196;Q5D048;Q8IV96	DDX6;HLR2;RCK	cDNA, FLJ93750, Homo sapiens DEAD (Asp-Glu-Ala-Asp) box polypeptide 6 (DDX6), mRNA;Probable ATP-dependent RNA helicase DDX6;DEAD box protein 6;ATP-dependent RNA helicase p54;Oncogene RCK;DDX6 protein	B2R858_HUMAN;DDX6_HUMAN;Q8IV96_HUMAN
-0.00686915	NaN	NaN	NaN	NaN	NaN	NaN	NaN	-0.00536231	NaN	NaN	NaN	NaN	A8K067;A8MVQ3;B4DI19;B4DKY1;B4DPV7;C9JLN0;P49589;Q53HG6;Q53XI8;Q5HYE4;Q9HD24;Q9HD25	CARS;hCG_16441;DKFZp686F1612	cDNA FLJ75536, highly similar to Homo sapiens cysteinyl-tRNA synthetase (CARS), transcript variant1, mRNA;Cysteinyl-tRNA synthetase, isoform CRA_b;Putative uncharacterized protein CARS;cDNA FLJ38994 fis, clone NT2RI2009259, highly similar to Cysteinyl-tRNA synthetase (EC 6.1.1.16);cDNA FLJ59524, highly similar to Cysteinyl-tRNA synthetase (EC 6.1.1.16);cDNA FLJ59563, highly similar to Cysteinyl-t…	A8K067_HUMAN;A8MVQ3_HUMAN;B4DI19_HUMAN;B4DKY1_HUMAN;B4DPV7_HUMAN;C9JLN0_HUMAN;Q53HG6_HUMAN;SYCC_HUMAN
-0.0141061	NaN	NaN	NaN	NaN	NaN	NaN	NaN	NaN	NaN	NaN	NaN	NaN	O00193;B2RD28	SMAP;C11orf58	Small acidic protein	SMAP_HUMAN
-0.0555913	-0.717474	-0.761898	0.0761586	0.11063	-0.558268	-0.694928	-0.584482	-0.0127374	-0.912726	-0.824597	-1.03386	-1.18007	P62277;B2R549;P19116;Q02546;Q29200;Q498Y0	RPS13;Rps13	40S ribosomal protein S13	RS13_HUMAN
NaN	NaN	NaN	NaN	NaN	NaN	NaN	NaN	0.0311129	NaN	NaN	NaN	NaN	A0SZW3;A0SZW4;A0SZW5;A0SZW6;A3RDR6;A3RDR7;A3RDR8;A3RDR9;A5JGZ4;A7KS93;A7KS94;A7YDK1;A7YDK2;A7YDK6;A7YDK7;A8BQF1;B3TMT2;B7SBB1;C0JXB8;C0JXB9;C8CHN4;C8CK04;C8CK05;D0EKE4;D0EKE5;D0EKE6;O00170;Q2M3Q2;Q99606	AIP;XAP2	AH receptor-interacting protein;Aryl-hydrocarbon receptor-interacting protein;Immunophilin homolog ARA9;HBV X-associated protein 2;Aryl-hydrocarbon receptor interacting protein;Non-functional aryl hydrocarbon receptor interacting protein;Mutant aryl hydrocarbon receptor-interacting protein;Aryl hydrocarbon receptor interacting protein;Truncated AIP	A3RDR6_HUMAN;A3RDR7_HUMAN;A3RDR8_HUMAN;A3RDR9_HUMAN;A5JGZ4_HUMAN;A7KS93_HUMAN;A7KS94_HUMAN;A7YDK1_HUMAN;A7YDK2_HUMAN;A7YDK6_HUMAN;A7YDK7_HUMAN;A8BQF1_HUMAN;AIP_HUMAN;B3TMT2_HUMAN;B7SBB1_HUMAN;C0JXB8_HUMAN;C0JXB9_HUMAN;C8CHN4_HUMAN;C8CK04_HUMAN;C8CK05_HUMAN;D0EKE4_HUMAN;D0EKE5_HUMAN;D0EKE6_HUMAN
NaN	NaN	NaN	NaN	NaN	NaN	NaN	NaN	NaN	NaN	NaN	NaN	-0.207445	A8KA17;B4DWF8;P52948;Q8IUT2;Q8WYB0;Q96E54;Q9H3Q4;Q9HDC8;Q9NT02;Q9UF57;Q9UHX0;Q9Y6J4;Q9Y6J5	NUP98;ADAR2	cDNA FLJ77211, highly similar to Homo sapiens nucleoporin 98kDa (NUP98), transcript variant 3, mRNA;cDNA FLJ53414, highly similar to Nuclear pore complex protein Nup98-Nup96precursor;Nuclear pore complex protein Nup98-Nup96;Nuclear pore complex protein Nup98;Nucleoporin Nup98;98 kDa nucleoporin;Nuclear pore complex protein Nup96;Nucleoporin Nup96;96 kDa nucleoporin;Nucleoporin NUP98	A8KA17_HUMAN;B4DWF8_HUMAN;NUP98_HUMAN;Q9HDC8_HUMAN
0.0113525	NaN	NaN	NaN	NaN	2.50193	3.12408	2.96714	0.0367495	1.5147	1.74859	1.01637	1.64418	A8K4X0;P06576;Q0QEN7;Q14283	ATP5B;ATPMB;ATPSB	ATP synthase subunit beta, mitochondrial;ATP synthase subunit beta	ATPB_HUMAN;Q0QEN7_HUMAN
-0.165014	NaN	NaN	NaN	NaN	NaN	NaN	4.28684	NaN	NaN	NaN	NaN	NaN	A8K7D0;B3KUY2;B4DDC6;B4DHP2;B4DP11;B4DP21;Q15185;Q8WU70	PTGES3;P23;TEBP;hCG_2016483	Prostaglandin E synthase 3;Cytosolic prostaglandin E2 synthase;Telomerase-binding protein p23;Hsp90 co-chaperone;Progesterone receptor complex p23;Prostaglandin E synthase 3 (Cytosolic), isoform CRA_c;cDNA FLJ40895 fis, clone UTERU2002294, highly similar to Prostaglandin E synthase 3 (EC 5.3.99.3);cDNA FLJ59832, moderately similar to Prostaglandin E synthase 3 (EC 5.3.99.3);cDNA FLJ59888, moderat…	B3KUY2_HUMAN;B4DDC6_HUMAN;B4DHP2_HUMAN;B4DP11_HUMAN;B4DP21_HUMAN;TEBP_HUMAN
0.134221	NaN	NaN	NaN	NaN	NaN	NaN	NaN	0.215492	NaN	NaN	NaN	NaN	B2RDI8;B3KWL6;B4DUX5;P50579;Q8NB11;Q96B43	METAP2;MNPEP;P67EIF2	Methionine aminopeptidase 2;Peptidase M 2;Initiation factor 2-associated 67 kDa glycoprotein;p67eIF2;Methionine aminopeptidase	AMPM2_HUMAN;B3KWL6_HUMAN;B4DUX5_HUMAN;Q8NB11_HUMAN;Q96B43_HUMAN
0.00992034	NaN	NaN	NaN	NaN	NaN	NaN	NaN	NaN	NaN	NaN	NaN	NaN	B4DNQ9;B4DVZ8;P09960;Q49AK0;Q59ES1;Q6IAT6;Q9UCT7	LTA4H;LTA4	cDNA FLJ51009, highly similar to Leukotriene A-4 hydrolase (EC 3.3.2.6);cDNA FLJ52432, highly similar to Leukotriene A-4 hydrolase (EC 3.3.2.6);Leukotriene A-4 hydrolase;Leukotriene A(4) hydrolase;LTA4H protein;Leukotriene A4 hydrolase variant	B4DVZ8_HUMAN;LKHA4_HUMAN;Q49AK0_HUMAN;Q59ES1_HUMAN
0.0173518	NaN	0.0911243	0.298371	NaN	-0.324695	-0.215781	NaN	NaN	NaN	0.546759	NaN	NaN	A6NEC0;Q96A72	MAGOHB;MAGOH2	Putative uncharacterized protein MAGOHB;Protein mago nashi homolog 2	A6NEC0_HUMAN;MGN2_HUMAN
-0.184539	NaN	NaN	NaN	NaN	3.75506	NaN	NaN	0.0441843	2.33286	1.91915	2.2194	2.38612	B2R4D5;C9JZD1;O00554;O15145;Q2LE71	ARPC3;ARC21	cDNA, FLJ92050, highly similar to Homo sapiens actin related protein 2/3 complex, subunit 3, 21kDa (ARPC3), mRNA;Putative uncharacterized protein ARPC3;Actin-related protein 2/3 complex subunit 3;Arp2/3 complex 21 kDa subunit;Actin related protein 2/3 complex	ARPC3_HUMAN;B2R4D5_HUMAN;C9JZD1_HUMAN;Q2LE71_HUMAN
NaN	NaN	0.185993	NaN	NaN	-0.0280033	-0.0962675	-2.40021	-0.135824	-0.0784732	-0.355571	-0.179511	-0.183949	B4E0B3;C9JE22;Q9BTM1;Q9NV63	H2AFJ	Histone H2A;Histone H2A.J	B4E0B3_HUMAN;C9JE22_HUMAN;H2AJ_HUMAN
-0.0315331	NaN	NaN	NaN	NaN	4.75318	4.39039	NaN	0.0176369	3.83321	3.09282	3.90786	3.77978	B2R4F3;B5BU79;P52566	ARHGDIB;GDIA2;GDID4;RAP1GN1	cDNA, FLJ92068, highly similar to Homo sapiens Rho GDP dissociation inhibitor (GDI) beta (ARHGDIB),mRNA;Rho GDP-dissociation inhibitor 2;Rho-GDI beta;Ly-GDI	B2R4F3_HUMAN;GDIR2_HUMAN
-0.0330676	NaN	NaN	NaN	NaN	NaN	NaN	NaN	NaN	NaN	NaN	NaN	NaN	A6NLY9;B4DGX0;Q14232;Q3SXP4	EIF2B1;EIF2BA	Translation initiation factor eIF-2B subunit alpha;eIF-2B GDP-GTP exchange factor subunit alpha;cDNA FLJ60506, highly similar to Translation initiation factor eIF-2B subunit alpha	B4DGX0_HUMAN;EI2BA_HUMAN
NaN	NaN	NaN	NaN	NaN	0.694531	0.857503	0.337867	-0.0320199	1.33851	1.79048	1.20913	1.2806	A8K3S0;A8K4Z2;A8MZ62;B3KSX8;C9JH72;P40937;Q59GW7;Q6LES9	RFC5	cDNA FLJ76127, highly similar to Homo sapiens replication factor C (activator 1) 5, 36.5kDa (RFC5), transcript variant 1, mRNA;cDNA FLJ77120, highly similar to Homo sapiens replication factor C (activator 1) 5, 36.5kDa (RFC5), transcript variant 2, mRNA;Putative uncharacterized protein RFC5;cDNA FLJ37256 fis, clone BRAMY2009612, highly similar to Replication factor C subunit 5;Replication factor …	A8K3S0_HUMAN;A8K4Z2_HUMAN;C9JH72_HUMAN;Q59GW7_HUMAN;Q6LES9_HUMAN;RFC5_HUMAN
NaN	NaN	NaN	NaN	NaN	4.17989	NaN	NaN	NaN	3.96802	NaN	4.02543	NaN	B4DDX8;B4DHZ0;P61923;Q53FU3;Q549N6;Q9Y3C3	COPZ1;COPZ;CGI-120;HSPC181;Copz;Copz1	cDNA FLJ59844, highly similar to Coatomer subunit zeta-1;cDNA FLJ59891, moderately similar to Coatomer subunit zeta-1;Coatomer subunit zeta-1;Zeta-1-coat protein;Coatomer protein complex, subunit zeta 1 variant	B4DDX8_HUMAN;B4DHZ0_HUMAN;COPZ1_HUMAN;COPZ1_MOUSE;Q53FU3_HUMAN
-0.0332743	NaN	NaN	NaN	NaN	NaN	NaN	NaN	-0.105132	NaN	NaN	NaN	NaN	A8K8U1;B2RAU3;B3KM30;B3KMG3;O94918;Q6PIY4;Q86VP6;Q8NDJ4;Q96JZ9;Q96T19;Q9BTC4;Q9H0G2;Q9P0H7;Q9UF85	CAND1;KIAA0829;TIP120;TIP120A	cDNA FLJ77762, highly similar to Homo sapiens cullin-associated and neddylation-dissociated 1 (CAND1), mRNA;Cullin-associated NEDD8-dissociated protein 1;Cullin-associated and neddylation-dissociated protein 1;p120 CAND1;TBP-interacting protein of 120 kDa A;cDNA FLJ10114 fis, clone HEMBA1002770, highly similar to Cullin-associated NEDD8-dissociated protein 1;cDNA FLJ10929 fis, clone OVARC1000479,…	A8K8U1_HUMAN;B3KM30_HUMAN;B3KMG3_HUMAN;CAND1_HUMAN
-0.00977119	NaN	NaN	NaN	NaN	2.96072	NaN	NaN	NaN	NaN	NaN	NaN	NaN	A8K982;B4DKD7;P35239;P35277;P61020;Q6FI54;Q6PIK9;Q86TH0;Q8IXL2	RAB5B;hCG_25009;Rab5b	Ras-related protein Rab-5B;RAB5B, member RAS oncogene family, isoform CRA_b;cDNA FLJ60627, highly similar to Ras-related protein Rab-5B;RAB5B protein	B4DKD7_HUMAN;Q6FI54_HUMAN;RAB5B_HUMAN
NaN	NaN	NaN	NaN	NaN	NaN	NaN	NaN	NaN	0.406082	0.0866479	NaN	-0.133005	B3KMK0;B4DZ67;P57740;Q6PJE1	NUP107	cDNA FLJ11217 fis, clone PLACE1008044, highly similar to NUCLEAR PORE COMPLEX PROTEIN NUP107;cDNA FLJ58739, highly similar to Nuclear pore complex protein Nup107;Nuclear pore complex protein Nup107;Nucleoporin Nup107;107 kDa nucleoporin;NUP107 protein	B3KMK0_HUMAN;B4DZ67_HUMAN;NU107_HUMAN;Q6PJE1_HUMAN
-0.0911256	NaN	NaN	NaN	NaN	1.70031	3.83875	2.92818	NaN	1.47081	2.24303	1.32319	1.16395	A8K7K9;B4DSU9;C9JGC2;Q16630;Q53ES1;Q9BSJ7;Q9BW18	CPSF6;CFIM68	Cleavage and polyadenylation specificity factor subunit 6;Cleavage and polyadenylation specificity factor 68 kDa subunit;Pre-mRNA cleavage factor Im 68 kDa subunit;Protein HPBRII-4/7;cDNA FLJ58421, highly similar to Cleavage and polyadenylation specificity factor 6;Putative uncharacterized protein CPSF6	B4DSU9_HUMAN;C9JGC2_HUMAN;CPSF6_HUMAN
NaN	NaN	NaN	-0.102053	NaN	-1.15309	-1.90693	-1.95832	NaN	-2.00007	-0.867384	-0.59846	-0.67925	A0FIK6;A0JLP0;B2R989;B4DMS5;Q13601;Q8NEA8;Q8TC37;Q96AT5	KRR1;HRB2	HRB2 variant B;KRR1 protein;cDNA, FLJ94276, highly similar to Homo sapiens HIV-1 rev binding protein 2 (HRB2), mRNA;cDNA FLJ57399, highly similar to HIV-1 Rev-binding protein 2;KRR1 small subunit processome component homolog;HIV-1 Rev-binding protein 2;Rev-interacting protein 1	B4DMS5_HUMAN;KRR1_HUMAN
-0.00141456	4.95447	4.63906	NaN	NaN	4.11458	3.86255	3.28167	-0.016585	3.36032	3.2809	3.15252	3.53157	A4UCT1;B4DRV9;P00354;P04406;Q0QET7;Q16768;Q2TSD0;Q53X65;Q5ZEY3;Q5ZEY4	GAPDH;GAPD;CDABP0047;OK/SW-cl.12	Glyceraldehyde-3-phosphate dehydrogenase;Glyceraldehyde 3-phosphate dehydrogenase	A4UCT1_HUMAN;B4DRV9_HUMAN;G3P_HUMAN;Q0QET7_HUMAN;Q16768_HUMAN;Q2TSD0_HUMAN;Q5ZEY3_HUMAN;Q5ZEY4_HUMAN
-0.11926	-0.0129261	-0.631645	0.114613	0.0797024	-0.90381	-0.114488	NaN	-0.174719	-1.6204	-1.2633	-2.19623	-1.39638	A1A4Z3;A8MQ38;B3KPD6;P46087;Q05BA7;Q0P5S5;Q3KQS4;Q58F30	NOP2;NOL1	Putative ribosomal RNA methyltransferase NOP2;Nucleolar protein 2 homolog;Nucleolar protein 1;Proliferating-cell nucleolar antigen p120;Proliferation-associated nucleolar protein p120;Putative uncharacterized protein NOP2;NOP2 protein	NOP2_HUMAN;Q05BA7_HUMAN;Q3KQS4_HUMAN
0.0893625	0.186459	0.379954	-0.0533895	0.000865329	-0.133169	0.236829	NaN	-0.1955	0.0886076	0.209141	0.264686	-0.160734	B3KY63;Q05CG6;Q14839;Q8IXZ5	CHD4	cDNA FLJ16830 fis, clone UTERU3022536, highly similar to Chromodomain helicase-DNA-binding protein 4 (EC 3.6.1.-);CHD4 protein;Chromodomain-helicase-DNA-binding protein 4;ATP-dependent helicase CHD4;Mi-2 autoantigen 218 kDa protein;Mi2-beta	B3KY63_HUMAN;CHD4_HUMAN;Q05CG6_HUMAN
0.269751	NaN	NaN	NaN	NaN	NaN	NaN	NaN	0.0799754	NaN	2.36583	3.26493	2.537	P45974;Q96J22	USP5;ISOT	Ubiquitin carboxyl-terminal hydrolase 5;Ubiquitin thioesterase 5;Ubiquitin-specific-processing protease 5;Deubiquitinating enzyme 5;Isopeptidase T	UBP5_HUMAN
-0.0854508	NaN	NaN	NaN	NaN	NaN	NaN	NaN	-0.00280156	NaN	NaN	NaN	NaN	B4DUI5;B7Z5D8;P00938;P60174;Q2QD09;Q53HE2;Q6FHP9;Q6IS07;Q8WWD0;Q96AG5	TPI1;TPI	Triosephosphate isomerase;Triose-phosphate isomerase	B4DUI5_HUMAN;B7Z5D8_HUMAN;Q2QD09_HUMAN;Q53HE2_HUMAN;TPIS_HUMAN
-0.0962058	NaN	NaN	NaN	NaN	NaN	NaN	NaN	0.0143553	NaN	NaN	NaN	NaN	A8K3B0;P09104;Q6FHV6;Q96J33	ENO2;hCG_25937	Enolase;Gamma-enolase;2-phospho-D-glycerate hydro-lyase;Neural enolase;Neuron-specific enolase;Enolase 2	A8K3B0_HUMAN;ENOG_HUMAN;Q6FHV6_HUMAN
NaN	NaN	NaN	NaN	NaN	NaN	NaN	NaN	0.15782	2.29089	NaN	1.2512	1.44472	A8K306;B4DPS0;B4DTD7;C9JG49;P29350;Q53EL0;Q53XS4;Q969V8;Q9UK67	PTPN6;HCP;PTP1C;hCG_25941	Tyrosine-protein phosphatase non-receptor type 6;Protein-tyrosine phosphatase 1C;Hematopoietic cell protein-tyrosine phosphatase;SH-PTP1;Protein-tyrosine phosphatase SHP-1;cDNA FLJ60320, highly similar to Tyrosine-protein phosphatase non-receptor type6 (EC 3.1.3.48);cDNA FLJ59423, highly similar to Tyrosine-protein phosphatase non-receptor type6 (EC 3.1.3.48);Protein tyrosine phosphatase, non-rec…	B4DPS0_HUMAN;B4DTD7_HUMAN;PTN6_HUMAN;Q53EL0_HUMAN;Q53XS4_HUMAN;Q9UK67_HUMAN
NaN	NaN	NaN	NaN	NaN	NaN	NaN	NaN	0.0900404	NaN	NaN	NaN	NaN	Q9Y3E0;B2R4R4;Q54A40;Q6I9W6;Q9P1R9	GOLT1B;GOT1A;CGI-141;HDCMA39P;UNQ432/PRO793	Vesicle transport protein GOT1B;Golgi transport 1 homolog B;hGOT1a;Putative NF-kappa-B-activating protein 470	GOT1B_HUMAN
-0.0212479	NaN	NaN	NaN	NaN	3.00381	NaN	NaN	0.00863037	NaN	NaN	NaN	NaN	A8MW50;C9J7H8;P07195;Q5U077	LDHB;hCG_24788	L-lactate dehydrogenase;Putative uncharacterized protein LDHB;L-lactate dehydrogenase B chain;LDH heart subunit;Renal carcinoma antigen NY-REN-46	A8MW50_HUMAN;C9J7H8_HUMAN;LDHB_HUMAN;Q5U077_HUMAN
NaN	0.928375	NaN	NaN	NaN	-0.0360461	0.311968	NaN	-0.118069	-0.571725	-0.138727	-1.26867	-1.20869	Q53GF0;Q8NFW8;Q96AX5;Q9NQZ0	CMAS	Cytidine 5'-monophosphate N-acetylneuraminic acid synthetase variant;N-acylneuraminate cytidylyltransferase;CMP-N-acetylneuraminic acid synthase	NEUA_HUMAN;Q53GF0_HUMAN
NaN	NaN	NaN	NaN	NaN	1.69269	NaN	NaN	NaN	NaN	NaN	NaN	NaN	A2RTZ0;B7WPL0;Q4G103;Q6ZRN4;Q86WD3;Q9NVN3	RIC8B	Resistance to inhibitors of cholinesterase 8 homolog B (C. elegans);Putative uncharacterized protein RIC8B;Synembryn-B;Brain synembrin;Protein Ric-8B	B7WPL0_HUMAN;RIC8B_HUMAN
NaN	0.163429	NaN	NaN	0.117828	0.0638615	-0.0100472	-0.257252	NaN	NaN	NaN	NaN	NaN	A8K3M9;B4DFT9;Q13242;Q52LD1	SFRS9;SRP30C	cDNA FLJ76387, highly similar to Homo sapiens splicing factor, arginine/serine-rich 9 (SFRS9), mRNA;cDNA FLJ56571, highly similar to Splicing factor, arginine/serine-rich 9;Splicing factor, arginine/serine-rich 9;Pre-mRNA-splicing factor SRp30C	A8K3M9_HUMAN;B4DFT9_HUMAN;SRSF9_HUMAN
NaN	NaN	NaN	NaN	NaN	NaN	0.0822938	NaN	NaN	NaN	NaN	NaN	NaN	Q9NWT1;Q5T4J2;Q96QJ8;Q96T87	PAK1IP1;PIP1;WDR84	p21-activated protein kinase-interacting protein 1;PAK1-interacting protein 1;PAK/PLC-interacting protein 1;WD repeat-containing protein 84	PK1IP_HUMAN
NaN	NaN	NaN	NaN	NaN	3.26923	NaN	NaN	0.0450235	1.74531	2.40727	3.43259	3.49736	A6ZJ92;A8K6P4;B0LPH0;B4E0K5;B5TY32;B5TY33;O60776;Q13083;Q14084;Q15454;Q16539;Q8TDX0	MAPK14;CSBP;CSBP1;CSBP2;CSPB1;MXI2	Mitogen-activated protein kinase 14;Mitogen-activated protein kinase p38 alpha;Cytokine suppressive anti-inflammatory drug-binding protein;MAX-interacting protein 2;MAP kinase MXI2;SAPK2A;cDNA FLJ58214, highly similar to Mitogen-activated protein kinase 14 (EC2.7.11.24);Mitogen-activated protein kinase 14 isoform 4;Mitogen-activated protein kinase 14 isoform 5;Protein-serine/threonine kinase	B4E0K5_HUMAN;B5TY32_HUMAN;B5TY33_HUMAN;MK14_HUMAN;Q15454_HUMAN
0.196103	0.180675	0.068602	0.034899	0.133695	0.588921	0.584385	1.73317	-0.126596	0.87917	0.888928	1.16188	0.971074	B2R6F3;B4E241;O08831;P23152;P84103;Q5R3K0	SFRS3;hCG_14802;Sfrs3;Srp20;SRP20;X16	Splicing factor arginine/serine-rich 3;Splicing factor, arginine/serine-rich 3, isoform CRA_d;cDNA, FLJ92926, Homo sapiens splicing factor, arginine/serine-rich 3 (SFRS3), mRNA;Splicing factor, arginine/serine-rich 3, isoform CRA_a;cDNA FLJ52832, highly similar to Splicing factor, arginine/serine-rich 3;Pre-mRNA-splicing factor SRP20;Protein X16;Splicing factor, arginine/serine-rich 3	B2R6F3_HUMAN;B4E241_HUMAN;SRSF3_HUMAN
0.0343565	2.833	3.72432	NaN	NaN	3.59974	3.83066	3.49419	-0.0385841	2.12048	2.27855	2.02868	2.33099	B2R7C5;B4DS46;B4DUQ9;B4DWW4;P25205;Q53HJ4;Q7Z6P5;Q8NHX6;Q92660;Q9BTR3;Q9NUE7	MCM3;hCG_22498;RP1-108C2.3-004;HCC5	cDNA, FLJ93378, highly similar to Homo sapiens MCM3 minichromosome maintenance deficient 3 (S. cerevisiae) (MCM3), mRNA;cDNA FLJ55751, highly similar to DNA replication licensing factor MCM3;cDNA FLJ50873, highly similar to DNA replication licensing factor MCM3;MCM3 minichromosome maintenance deficient 3 (S. cerevisiae), isoform CRA_b;cDNA FLJ55599, highly similar to DNA replication licensing fac…	B2R7C5_HUMAN;B4DS46_HUMAN;B4DUQ9_HUMAN;B4DWW4_HUMAN;MCM3_HUMAN;Q53HJ4_HUMAN;Q7Z6P5_HUMAN;Q8NHX6_HUMAN
NaN	NaN	NaN	NaN	NaN	1.81254	1.27501	NaN	NaN	NaN	NaN	NaN	NaN	O15019;Q5T794;Q5T795;Q6AI22;Q6PJJ1;Q6ZVV6;Q9NU22	MDN1;KIAA0301;RP11-29C12.2-001;DKFZp686H16106	Midasin;MIDAS-containing protein;MDN1, midasin homolog (Yeast);Putative uncharacterized protein DKFZp686H16106;MDN1 protein;cDNA FLJ42031 fis, clone SPLEN2037194, weakly similar to NORQ PROTEIN	MDN1_HUMAN;Q5T795_HUMAN;Q6AI22_HUMAN;Q6PJJ1_HUMAN;Q6ZVV6_HUMAN
0.169925	NaN	2.10242	NaN	NaN	1.93755	1.83528	1.86009	NaN	NaN	NaN	NaN	NaN	A2A296;B3KM36;B3KN59;B4DXE2;O95816;Q08AS9;Q6FID0	BAG2;RP3-496N17.2-002	BCL2-associated athanogene 2;cDNA FLJ10153 fis, clone HEMBA1003417, highly similar to BAG family molecular chaperone regulator 2;cDNA FLJ13673 fis, clone PLACE1011858, highly similar to BAG family molecular chaperone regulator 2;cDNA FLJ50277, highly similar to BAG family molecular chaperone regulator 2;BAG family molecular chaperone regulator 2;Bcl-2-associated athanogene 2	A2A296_HUMAN;B3KM36_HUMAN;B3KN59_HUMAN;B4DXE2_HUMAN;BAG2_HUMAN
0.121148	0.995304	NaN	-0.385376	NaN	NaN	NaN	1.27003	0.00288247	2.49761	2.21754	0.735283	0.88534	Q5VWX1;A8K7M8;Q8N4I4;Q8TCZ4	KHDRBS2;SLM1	KH domain-containing, RNA-binding, signal transduction-associated protein 2;Sam68-like mammalian protein 1	KHDR2_HUMAN
0.226878	NaN	NaN	NaN	NaN	NaN	NaN	NaN	NaN	NaN	NaN	NaN	NaN	B2R6C8;B5BU78;O00648;Q49A54;Q5TCM7;Q93096	PTP4A1;PRL1;PTPCAAX1;RP5-1148A21.2-001	Protein tyrosine phosphatase type IVA 1;Protein-tyrosine phosphatase 4a1;Protein-tyrosine phosphatase of regenerating liver 1;PTP(CAAXI);Protein tyrosine phosphatase type IVA protein 1;Protein tyrosine phosphatase type IVA, member 1	B5BU78_HUMAN;Q5TCM7_HUMAN;TP4A1_HUMAN
0.0254541	1.10752	1.94797	-0.289834	-0.0429472	0.340313	0.402722	NaN	0.115699	3.98008	3.82314	3.40081	4.01578	P25398;Q76M58	RPS12	40S ribosomal protein S12	RS12_HUMAN
-0.0186296	NaN	NaN	NaN	NaN	NaN	NaN	NaN	NaN	NaN	NaN	NaN	NaN	B3KMM8;C9K0U5;O75496;Q53GD9;Q9H1Z1	GMNN	Geminin;Putative uncharacterized protein GMNN;Geminin variant	C9K0U5_HUMAN;GEMI_HUMAN;Q53GD9_HUMAN
-0.0810338	NaN	NaN	NaN	NaN	NaN	NaN	NaN	NaN	3.96675	5.11195	3.87157	NaN	O60493;A8K0B1;O60718;Q4TT29;Q4TT31;Q5JXJ7;Q5JXJ8;Q96AP9;Q9C0J5;Q9NU45	SNX3	Sorting nexin-3;Protein SDP3	SNX3_HUMAN
NaN	NaN	NaN	NaN	NaN	NaN	NaN	NaN	NaN	NaN	1.33004	NaN	1.12035	B4DHR6;Q2I375;Q5MJQ1;Q8WY44;Q969L9;Q96EJ3;Q96KA3;Q96PU6;Q96PU7;Q96PU8;Q9P0X6;Q9P0X7;Q9P0X8;Q9P0X9;Q9P0Y0;Q9P0Y1	QKI;HKQ;QK3	cDNA FLJ52494, highly similar to Mus musculus quaking (Qk), mRNA;Protein quaking;Quaking protein 3	B4DHR6_HUMAN;Q8WY44_HUMAN;QKI_HUMAN
NaN	NaN	NaN	NaN	NaN	NaN	NaN	NaN	NaN	0.121251	-0.264963	-2.21083	-0.846713	B0QYS6;B0QYS7;B1AKA9;B1AKB1;B1AKB2;B1AKB4;B1AKB5;B4DPL3;P19484;Q709A5;Q709A8;Q709A9;Q709B3;Q7Z6P9;Q86WB1;Q9BRJ5;Q9UJD8	TFEB;RP4-696P19.3-010;RP4-696P19.3-015;RP4-696P19.3-009;RP4-696P19.3-002;RP4-696P19.3-008;RP4-696P19.3-004;RP4-696P19.3-006;RP4-696P19.3-003;BHLHE35;RP4-696P19.3-011;RP4-696P19.3-014;AlphaTFEB	Transcription factor EB;cDNA FLJ37742 fis, clone BRHIP2022054, highly similar to Transcription factor EB;cDNA FLJ55171, highly similar to Transcription factor EB;Class E basic helix-loop-helix protein 35;TFEB transcription factor	B0QYS6_HUMAN;B0QYS7_HUMAN;B1AKA9_HUMAN;B1AKB1_HUMAN;B1AKB2_HUMAN;B1AKB4_HUMAN;B1AKB5_HUMAN;B4DPL3_HUMAN;Q709A5_HUMAN;Q709A8_HUMAN;Q709A9_HUMAN;Q86WB1_HUMAN;TFEB_HUMAN
NaN	NaN	NaN	NaN	NaN	0.886513	1.36474	NaN	NaN	NaN	3.46245	NaN	NaN	Q13895;Q5T8J2;Q6P5W4;Q86W44;Q96IP8	BYSL;RP5-973N23.2-001	Bystin;Bystin-like	BYST_HUMAN;Q5T8J2_HUMAN
-0.115035	NaN	NaN	NaN	NaN	3.1822	2.10702	NaN	NaN	NaN	2.59431	NaN	1.86631	A8K3I9;A8K6Y2;B4DSD7;B5BUA6;O00494;O00696;Q14738;Q15171;Q59EF0;Q5TC39	PPP2R5D	Serine/threonine-protein phosphatase 2A 56 kDa regulatory subunit delta isoform;PP2A B subunit isoform B'-delta;PP2A B subunit isoform B56-delta;PP2A B subunit isoform PR61-delta;PP2A B subunit isoform R5-delta;cDNA FLJ76895, highly similar to Homo sapiens protein phosphatase 2, regulatory subunit B (B56), delta isoform (PPP2R5D), transcript variant 1, mRNA;cDNA FLJ55863, highly similar to Serine…	2A5D_HUMAN;A8K6Y2_HUMAN;B4DSD7_HUMAN;Q59EF0_HUMAN
0.0216219	NaN	NaN	NaN	NaN	NaN	2.95345	NaN	NaN	NaN	NaN	NaN	NaN	B2R9X3;O60547;O75357;Q5T954;Q5TGM9;Q6FH09;Q9UGZ3;Q9UJK9	GMDS;RP1-118B18.1-002	cDNA, FLJ94599, highly similar to Homo sapiens GDP-mannose 4,6-dehydratase (GMDS), mRNA;GDP-mannose 4,6 dehydratase;GDP-D-mannose dehydratase;GDP-mannose 4,6-dehydratase	B2R9X3_HUMAN;GMDS_HUMAN;Q5TGM9_HUMAN
NaN	NaN	NaN	NaN	0.278104	NaN	NaN	NaN	NaN	-1.42261	-0.83028	-1.86967	-0.920844	A8K5C9;B4DZQ5;Q13523;Q15456;Q5D0F6;Q5TAY8;Q8IVC3;Q8TDP2;Q96QT7;Q9UEE6	PRPF4B;KIAA0536;PRP4;PRP4H;PRP4K	Serine/threonine-protein kinase PRP4 homolog;PRP4 pre-mRNA-processing factor 4 homolog;PRP4 kinase;cDNA FLJ51417, highly similar to Serine/threonine-protein kinase PRP4 homolog (EC 2.7.11.1);Protein-serine/threonine kinase	B4DZQ5_HUMAN;PRP4B_HUMAN;Q15456_HUMAN
-0.276835	NaN	NaN	NaN	NaN	NaN	NaN	NaN	NaN	NaN	NaN	NaN	NaN	B2R7G6;B4DDN8;B4DDY8;B4DQ67;B4DSY5;C9JHI8;C9JV49;C9JW95;C9JYL8;P49590	HARSL;hCG_1982406;HARS2;HARSR;HO3	cDNA, FLJ93437, highly similar to Homo sapiens histidyl-tRNA synthetase-like (HARSL), mRNA;cDNA FLJ50437, highly similar to Histidyl-tRNA synthetase homolog (EC 6.1.1.21);Histidyl-tRNA synthetase-like, isoform CRA_a;cDNA FLJ50406, highly similar to Histidyl-tRNA synthetase homolog (EC 6.1.1.21);cDNA FLJ50611, highly similar to Histidyl-tRNA synthetase homolog (EC 6.1.1.21);cDNA FLJ50651, highly s…	B2R7G6_HUMAN;B4DDN8_HUMAN;B4DDY8_HUMAN;B4DQ67_HUMAN;B4DSY5_HUMAN;C9JHI8_HUMAN;C9JV49_HUMAN;C9JW95_HUMAN;SYHM_HUMAN
-0.124377	NaN	NaN	NaN	NaN	NaN	NaN	NaN	-0.117052	NaN	NaN	NaN	NaN	B2RDL8;Q01581;Q5XJ04;Q8N995	HMGCS1;HMGCS	Hydroxymethylglutaryl-CoA synthase, cytoplasmic;3-hydroxy-3-methylglutaryl coenzyme A synthase;3-hydroxy-3-methylglutaryl-Coenzyme A synthase 1 (Soluble);cDNA FLJ38173 fis, clone FCBBF1000053, highly similar to HYDROXYMETHYLGLUTARYL-COA SYNTHASE, CYTOPLASMIC	HMCS1_HUMAN;Q5XJ04_HUMAN;Q8N995_HUMAN
NaN	NaN	NaN	NaN	NaN	NaN	-0.0543024	NaN	NaN	-0.0211954	NaN	NaN	-0.578822	B4DL79;O95235	KIF20A;RAB6KIFL	cDNA FLJ55710, highly similar to Kinesin family member 20A;Kinesin-like protein KIF20A;Rabkinesin-6;Rab6-interacting kinesin-like protein;GG10_2	B4DL79_HUMAN;KI20A_HUMAN
-0.274686	NaN	NaN	NaN	NaN	NaN	NaN	NaN	0.0494913	NaN	NaN	NaN	NaN	B4DMN9;B4DS88;Q13423;Q16796;Q2TB59;Q2TB60;Q8N3V4;Q8N5H5	NNT	cDNA FLJ61320, highly similar to NAD(P) transhydrogenase, mitochondrial (EC 1.6.1.2);cDNA FLJ57576, highly similar to NAD(P) transhydrogenase, mitochondrial (EC 1.6.1.2);NAD(P) transhydrogenase, mitochondrial;Nicotinamide nucleotide transhydrogenase;Pyridine nucleotide transhydrogenase;NNT protein	B4DMN9_HUMAN;B4DS88_HUMAN;NNTM_HUMAN;Q2TB59_HUMAN;Q8N5H5_HUMAN
-0.0321379	NaN	4.47372	NaN	NaN	2.45308	3.34596	2.39889	0.0126402	2.18561	2.80199	2.27544	2.74906	A1XP52;B2RCM1;B7Z1V7;B7Z4V2;P30036;P31932;P38646;Q1HB43;Q2F839;Q53H23;Q6GU03;Q8N1C8;Q9BWB7;Q9UC56	HSPA9;GRP75;HSPA9B	Catecholamine-regulated protein 40;Stress-70 protein, mitochondrial;75 kDa glucose-regulated protein;Heat shock 70 kDa protein 9;Peptide-binding protein 74;Mortalin;cDNA FLJ51811, highly similar to Stress-70 protein, mitochondrial;cDNA FLJ51907, highly similar to Stress-70 protein, mitochondrial;Heat shock 70 kDa protein 9B;HSPA9 protein	A1XP52_HUMAN;B7Z1V7_HUMAN;B7Z4V2_HUMAN;GRP75_HUMAN;Q2F839_HUMAN;Q8N1C8_HUMAN
NaN	0.279897	NaN	NaN	NaN	0.860085	0.624522	1.15107	NaN	NaN	NaN	NaN	NaN	B4DKI9;B4DRT2;B4DT94;Q6P1S1;Q6PKB3;Q8N6F2;Q92552	MRPS27;KIAA0264	cDNA FLJ54799, highly similar to Mitochondrial 28S ribosomal protein S27;cDNA FLJ54536, highly similar to Mitochondrial 28S ribosomal protein S27;cDNA FLJ53652, highly similar to Mitochondrial 28S ribosomal protein S27;28S ribosomal protein S27, mitochondrial;MRPS27 protein;cDNA FLJ46849 fis, clone UTERU3006538, highly similar to Mitochondrial 28S ribosomal protein S27	B4DKI9_HUMAN;B4DRT2_HUMAN;B4DT94_HUMAN;Q6PKB3_HUMAN;Q8N6F2_HUMAN;RT27_HUMAN
0.35321	NaN	NaN	-0.0391385	-0.0655212	NaN	NaN	NaN	NaN	NaN	-1.07811	NaN	NaN	B2R5Y4;B4DEH2;Q13123;Q6IPD8;Q95HA6;Q9H4P6;Q9UK43;Q9Y3Z5	IK;RED;RER;CSA2;DKFZp564B112	cDNA, FLJ92684, highly similar to Homo sapiens IK cytokine, down-regulator of HLA II (IK), mRNA;cDNA FLJ53904, highly similar to Protein Red;Protein Red;Protein RER;IK factor;Cytokine IK;IK cytokine, down-regulator of HLA II;Clone TCCCIA00142 mRNA sequence;Chondrosarcoma-associated protein 2;Putative uncharacterized protein DKFZp564B112	B2R5Y4_HUMAN;B4DEH2_HUMAN;Q95HA6_HUMAN;Q9H4P6_HUMAN;Q9UK43_HUMAN;Q9Y3Z5_HUMAN;RED_HUMAN
0.0842003	-0.639047	-0.49543	0.651156	0.707613	-1.10735	-1.19208	-0.900413	-0.0563862	0.0653552	1.30188	1.84171	-0.476839	B2R6J6;B4DZT3;P20700;Q3SYN7;Q6DC98;Q96EI6	LMNB1;LMN2;LMNB	Lamin-B1;cDNA FLJ50934, highly similar to Lamin-B1;LMNB1 protein	B4DZT3_HUMAN;LMNB1_HUMAN;Q6DC98_HUMAN
-0.022493	NaN	NaN	NaN	NaN	NaN	NaN	NaN	0.0659859	1.11516	1.43194	0.294491	1.31417	B7Z1Z0;P53999;Q59G24;Q6E433;Q6IBA2;Q96L29	SUB1;PC4;RPO2TC1;hCG_1781938	cDNA FLJ51816, highly similar to Activated RNA polymerase II transcriptional coactivator p15;Activated RNA polymerase II transcriptional coactivator p15;SUB1 homolog;Positive cofactor 4;p14;Activated RNA polymerase II transcription cofactor 4 variant;Activated RNA polymerase II transcription cofactor 4;PC4 protein;SUB1 homolog (S. cerevisiae);SUB1 homolog (S. cerevisiae), isoform CRA_a;cDNA, FLJ9…	B7Z1Z0_HUMAN;Q59G24_HUMAN;Q6E433_HUMAN;Q6IBA2_HUMAN;TCP4_HUMAN
-0.0173732	NaN	NaN	NaN	NaN	4.06055	3.91924	NaN	-0.0319461	3.20503	2.229	2.77685	NaN	A8K8I1;B2RDX5;B3KTN2;B4DEG8;B4DKZ9;P26639;Q53GX7;Q5M7Z9;Q96FP5;Q9BWA6	TARS	Threonyl-tRNA synthetase, cytoplasmic;Threonine--tRNA ligase;cDNA, FLJ96812, highly similar to Homo sapiens threonyl-tRNA synthetase (TARS), mRNA;cDNA FLJ38533 fis, clone HCHON2001108, highly similar to Threonyl-tRNA synthetase, cytoplasmic (EC 6.1.1.3);cDNA FLJ53464, highly similar to Threonyl-tRNA synthetase, cytoplasmic (EC 6.1.1.3);cDNA FLJ55705, highly similar to Threonyl-tRNA synthetase, cy…	B2RDX5_HUMAN;B3KTN2_HUMAN;B4DEG8_HUMAN;B4DKZ9_HUMAN;Q53GX7_HUMAN;Q5M7Z9_HUMAN;SYTC_HUMAN
-0.083233	NaN	NaN	NaN	-0.060307	-0.361768	-0.522364	-0.401412	NaN	-0.774502	-0.59144	-1.80661	-1.84513	A0JLQ5;A8K0P5;B4E0B8;Q3ZTT4;Q8N453;Q8TDN6;Q96DH1;Q9NUW4	BXDC2;BRIX1;BRIX;hCG_2039716	BXDC2 protein;Ribosome biogenesis protein BRX1 homolog;Brix domain-containing protein 2;cDNA FLJ57871, highly similar to Brix domain-containing protein 2;BRIX;Brix domain containing 2, isoform CRA_b;cDNA FLJ11100 fis, clone PLACE1005550	A0JLQ5_HUMAN;B4E0B8_HUMAN;BRX1_HUMAN;Q9NUW4_HUMAN
NaN	NaN	NaN	NaN	NaN	NaN	NaN	NaN	NaN	2.54599	NaN	NaN	NaN	A5D6Y3;A8K3I2;B9EGF5;C9JNH8;O43254;Q32P42;Q6GMT7;Q6P5X3;Q92878;Q9UP86	RAD50	RAD50 protein;cDNA FLJ75532, highly similar to Homo sapiens RAD50 homolog (S. cerevisiae) (RAD50), transcript variant 1, mRNA;DNA repair protein RAD50;Putative uncharacterized protein RAD50	A5D6Y3_HUMAN;A8K3I2_HUMAN;C9JNH8_HUMAN;Q32P42_HUMAN;RAD50_HUMAN
-0.1794	NaN	NaN	NaN	NaN	NaN	NaN	NaN	NaN	NaN	NaN	NaN	NaN	P34991;P63208;P78561;Q8TAY2	SKP1;EMC19;OCP2;SKP1A;TCEB1L	S-phase kinase-associated protein 1;Cyclin-A/CDK2-associated protein p19;p19skp1;p19A;RNA polymerase II elongation factor-like protein;Organ of Corti protein 2;Organ of Corti protein II;Transcription elongation factor B;SIII;OCP2	P78561_HUMAN;SKP1_HUMAN
0.0234683	NaN	NaN	NaN	NaN	NaN	NaN	NaN	NaN	1.96022	NaN	NaN	2.16466	B3KMK3;B4DLT2;O75694;Q9UBE9;Q9UFL5	NUP155;KIAA0791	cDNA FLJ11241 fis, clone PLACE1008603, highly similar to Nuclear pore complex protein Nup155;cDNA FLJ56637, highly similar to Nuclear pore complex protein Nup155;Nuclear pore complex protein Nup155;Nucleoporin Nup155;155 kDa nucleoporin	B3KMK3_HUMAN;B4DLT2_HUMAN;NU155_HUMAN
-0.0724524	NaN	NaN	NaN	NaN	1.99349	1.78831	NaN	-0.0604124	0.800752	1.10172	0.489909	0.836247	B2RBS9;B4DXW6;P54136;Q53GY4;Q9BWA1	RARS	cDNA, FLJ95667, highly similar to Homo sapiens arginyl-tRNA synthetase (RARS), mRNA;cDNA FLJ50285, highly similar to Arginyl-tRNA synthetase (EC 6.1.1.19);Arginyl-tRNA synthetase, cytoplasmic;Arginine--tRNA ligase;Arginyl-tRNA synthetase variant	B4DXW6_HUMAN;SYRC_HUMAN
0.299714	0.0609991	0.15082	0.198692	0.14496	0.125101	0.170438	0.13922	-0.181149	-0.672561	-0.697617	-0.953451	-0.505431	B4DJC3;O75367;O75377;Q503A8;Q59FH0;Q7Z5E3;Q96D41;Q9H8P3;Q9UP96	H2AFY;MACROH2A1	Histone H2A;Core histone macro-H2A.1;Histone H2A.y;Medulloblastoma antigen MU-MB-50.205;H2A histone family, member Y isoform 2 variant	B4DJC3_HUMAN;H2AY_HUMAN;Q59FH0_HUMAN
NaN	NaN	NaN	NaN	NaN	NaN	NaN	NaN	NaN	3.3764	3.78356	NaN	2.56098	B7Z921;O14776;Q2NKN2;Q59EA1	TCERG1;CA150;TAF2S	cDNA FLJ61669, highly similar to Transcription elongation regulator 1;Transcription elongation regulator 1;TATA box-binding protein-associated factor 2S;Transcription factor CA150	B7Z921_HUMAN;TCRG1_HUMAN
-0.113068	NaN	NaN	NaN	NaN	NaN	NaN	NaN	NaN	NaN	NaN	NaN	NaN	B3SXQ8;B4DLZ4;Q14195;Q6DEN2;Q8IXW6;Q93012	LCRMP;DPYSL3;CRMP4;DRP3;ULIP;ULIP1	Collapsin response mediator protein 4 long variant;cDNA FLJ57528, highly similar to Dihydropyrimidinase-related protein 3;Dihydropyrimidinase-related protein 3;Unc-33-like phosphoprotein 1;Collapsin response mediator protein 4;DPYSL3 protein;Dihydropyrimidinase-like 3	B4DLZ4_HUMAN;DPYL3_HUMAN;Q6DEN2_HUMAN;Q8IXW6_HUMAN
NaN	NaN	NaN	NaN	NaN	1.5342	NaN	NaN	NaN	NaN	NaN	NaN	NaN	B4DER9;B4DFH4;B4E1D9;P48729;Q05DL3;Q4JJA0;Q5U046;Q5U047;Q6FGA2;Q6PJ06;Q71TU5;Q96HD2;Q9UDK3	CSNK1A1;hCG_201512	cDNA FLJ55317, highly similar to Homo sapiens casein kinase 1, alpha 1 (CSNK1A1), transcript variant 1, mRNA;cDNA FLJ51815, highly similar to Homo sapiens casein kinase 1, alpha 1 (CSNK1A1), transcript variant 1, mRNA;cDNA FLJ55318, highly similar to Casein kinase I isoform alpha (EC 2.7.11.1);Casein kinase I isoform alpha;CK1;CSNK1A1 protein;Casein kinase 1, alpha 1, isoform CRA_g;Putative uncha…	B4DER9_HUMAN;B4DFH4_HUMAN;B4E1D9_HUMAN;KC1A_HUMAN;Q05DL3_HUMAN;Q6PJ06_HUMAN;Q71TU5_HUMAN
-0.226797	NaN	NaN	NaN	NaN	-0.695638	-0.396213	NaN	NaN	NaN	NaN	NaN	NaN	A8MV58;B2RBG0;B7Z2Z0;Q16643;Q9UFZ5	DBN1;D0S117E	Putative uncharacterized protein DBN1;Drebrin;Developmentally-regulated brain protein;cDNA FLJ53620, highly similar to Drebrin	A8MV58_HUMAN;B7Z2Z0_HUMAN;DREB_HUMAN
-0.0526256	NaN	2.9105	NaN	NaN	3.08412	3.07192	NaN	NaN	2.60586	2.64208	2.91028	2.25674	A6NLT9;B3KVJ5;B3KXX5;C9IYK2;C9J578;C9J9E4;C9JJ64;C9JR83;C9JVD8;C9JWF0;O95752;Q58F29;Q6NSG3;Q6P169;Q8NDL4;Q9NTJ3;Q9UNT9	SMC4;CAPC;SMC4L1	Structural maintenance of chromosomes protein 4;Chromosome-associated polypeptide C;XCAP-C homolog;cDNA FLJ16648 fis, clone TESTI4035508, highly similar to Structural maintenance of chromosomes 4-like 1 protein;cDNA FLJ46264 fis, clone TESTI4026080, highly similar to Structural maintenance of chromosomes 4-like 1 protein;Putative uncharacterized protein SMC4;SMC4 protein	B3KVJ5_HUMAN;B3KXX5_HUMAN;C9IYK2_HUMAN;C9J578_HUMAN;C9J9E4_HUMAN;C9JJ64_HUMAN;C9JR83_HUMAN;C9JVD8_HUMAN;C9JWF0_HUMAN;Q58F29_HUMAN;Q6NSG3_HUMAN;Q6P169_HUMAN;SMC4_HUMAN
-0.166665	NaN	NaN	NaN	NaN	NaN	NaN	NaN	NaN	NaN	NaN	NaN	NaN	B2R9A3;B4DFB1;Q8WUF0;Q9NQR4	NIT2;CUA002	Omega-amidase NIT2;Nitrilase homolog 2;cDNA FLJ56660, highly similar to Homo sapiens nitrilase family, member 2 (NIT2), mRNA	B4DFB1_HUMAN;NIT2_HUMAN
NaN	NaN	NaN	NaN	NaN	NaN	1.2047	NaN	NaN	NaN	NaN	NaN	NaN	B3KWR2;B3KXZ2;C9J352;C9J4U1;C9J5U8;C9JWD9;C9JYI4;P52294;Q5BKZ2;Q6IBQ9;Q9BQ56	KPNA1;RCH2	cDNA FLJ43638 fis, clone SPLEN2039845, highly similar to IMPORTIN ALPHA-1 SUBUNIT;cDNA FLJ46417 fis, clone THYMU3012402, highly similar to Importin alpha-1 subunit;cDNA FLJ55353, highly similar to Importin alpha-1 subunit;Putative uncharacterized protein KPNA1;Importin subunit alpha-1;Karyopherin subunit alpha-1;SRP1-beta;RAG cohort protein 2;Nucleoprotein interactor 1;Karyopherin alpha 1 (Import…	B3KWR2_HUMAN;B3KXZ2_HUMAN;C9J352_HUMAN;C9J4U1_HUMAN;C9JWD9_HUMAN;C9JYI4_HUMAN;IMA1_HUMAN;Q5BKZ2_HUMAN
0.0807941	NaN	NaN	NaN	NaN	NaN	NaN	NaN	NaN	NaN	NaN	NaN	NaN	A8K515;C9J363;C9J5C3;C9J6F3;C9J932;C9JA34;C9JND6;C9JPL6;C9JSA3;O14811;Q9BUL8	PDCD10;CCM3;TFAR15;hCG_27561	Programmed cell death protein 10;TF-1 cell apoptosis-related protein 15;Cerebral cavernous malformations 3 protein;Programmed cell death 10, isoform CRA_b;Putative uncharacterized protein PDCD10	C9J363_HUMAN;C9J5C3_HUMAN;C9J6F3_HUMAN;C9J932_HUMAN;C9JND6_HUMAN;C9JSA3_HUMAN;PDC10_HUMAN
NaN	NaN	NaN	NaN	NaN	NaN	NaN	NaN	NaN	0.843163	NaN	NaN	2.26165	A8KAH7;C9J830;P13861;Q16823;Q9BUB1	PRKAR2A;PKR2;PRKAR2;hCG_1779456	cDNA FLJ75444, highly similar to Homo sapiens protein kinase, cAMP-dependent, regulatory, type II, alpha (PRKAR2A), mRNA;Putative uncharacterized protein PRKAR2A;cAMP-dependent protein kinase type II-alpha regulatory subunit;PRKAR2A protein;Protein kinase, cAMP-dependent, regulatory, type II, alpha;Protein kinase, cAMP-dependent, regulatory, type II, alpha, isoform CRA_b	A8KAH7_HUMAN;C9J830_HUMAN;KAP2_HUMAN;Q9BUB1_HUMAN
NaN	-0.449218	NaN	NaN	NaN	-0.0432046	NaN	2.34821	NaN	1.31305	1.81303	1.03354	1.99092	C9JCV8;P11488;Q4VBN2	GNAT1;GNATR	Putative uncharacterized protein GNAT1;Guanine nucleotide-binding protein G(t) subunit alpha-1;Transducin alpha-1 chain	C9JCV8_HUMAN;GNAT1_HUMAN
NaN	NaN	NaN	NaN	NaN	-0.0432046	0.0330882	-0.226262	NaN	1.31305	1.81303	1.03354	1.99092	B3KP24;B3KTZ0;B3KX51;B4DYA0;B4E2X5;P04899;Q6B6N3;Q6LCB5;Q8IZ71;Q93020;Q96C71	GNAI2;hCG_1997820;GNAI2B;WUGSC:H_LUCA15.1;WUGSC:H_LUCA16.1	cDNA FLJ31012 fis, clone HLUNG2000217, highly similar to Guanine nucleotide-binding protein G(i), alpha-2 subunit;Guanine nucleotide binding protein (G protein), alpha inhibiting activity polypeptide 2, isoform CRA_e;cDNA FLJ38980 fis, clone NT2RI2004884, highly similar to Guanine nucleotide-binding protein G(i), alpha-2 subunit;cDNA FLJ39276 fis, clone OCBBF2010843, highly similar to Guanine nuc…	B3KP24_HUMAN;B3KTZ0_HUMAN;B3KX51_HUMAN;B4E2X5_HUMAN;GNAI2_HUMAN;Q6LCB5_HUMAN;Q93020_HUMAN;Q96C71_HUMAN
0.0558898	0.154153	0.0532504	-0.11023	0.0233263	0.0196822	0.0871912	0.0408382	-0.242874	2.58381	2.70794	2.63478	2.35504	B2R4Y3;C9JNW5;C9JXB8;P38663;P83731;Q6IBS3	RPL24;hCG_2023003;Rpl24	60S ribosomal protein L24;60S ribosomal protein L30;Putative uncharacterized protein RPL24;Ribosomal protein L24, isoform CRA_e;L30	C9JNW5_HUMAN;C9JXB8_HUMAN;RL24_HUMAN
NaN	NaN	NaN	NaN	NaN	3.47651	1.176	NaN	NaN	1.31789	0.444455	1.11838	0.710261	A8K9B8;B4DGH9;B4DM21;B4DM78;B4DXZ6;C9IZ22;C9J5B4;C9JAJ4;C9JY20;C9JYQ6;C9JZE0;P51114;Q14341;Q7Z450;Q8N6R8	FXR1	Fragile X mental retardation syndrome-related protein 1;cDNA FLJ58772, highly similar to Fragile X mental retardation syndrome-related protein 1;cDNA FLJ58021, highly similar to Fragile X mental retardation syndrome-related protein 1;cDNA FLJ58199, highly similar to Fragile X mental retardation syndrome-related protein 1;cDNA FLJ58644, highly similar to Fragile X mental retardation syndrome-relat…	B4DGH9_HUMAN;B4DM21_HUMAN;B4DM78_HUMAN;B4DXZ6_HUMAN;C9IZ22_HUMAN;C9J5B4_HUMAN;C9JAJ4_HUMAN;C9JY20_HUMAN;C9JYQ6_HUMAN;C9JZE0_HUMAN;FXR1_HUMAN;Q14341_HUMAN
NaN	NaN	NaN	NaN	NaN	3.60426	2.71973	NaN	NaN	1.33909	NaN	NaN	NaN	A8K5J1;B5LY64;B5LY67;B5LY68;B5LY69;B5LY71;B5LY72;O00758;O00759;O00760;P11172;Q16862;Q9H3Q2;Q9UG49	UMPS;hCG_1780791;OK/SW-cl.21	Uridine monophosphate synthetase (Orotate phosphoribosyl transferase and orotidine-5'-decarboxylase), isoform CRA_b;Uridine monophosphate synthetase isoform A;cDNA FLJ75687, highly similar to Homo sapiens uridine monophosphate synthetase (orotate phosphoribosyl transferase and orotidine-5'-decarboxylase) (UMPS), mRNA;Orotidine 5'-phosphate decarboxylase;Uridine monophosphate synthetase isoform E;…	A8K5J1_HUMAN;B5LY64_HUMAN;B5LY67_HUMAN;B5LY68_HUMAN;B5LY69_HUMAN;B5LY71_HUMAN;B5LY72_HUMAN;UMPS_HUMAN
-0.143038	NaN	NaN	NaN	NaN	NaN	NaN	NaN	0.0483758	2.05014	NaN	2.96951	2.1746	B2RBR8;B7Z1R5;B7Z2V6;C9JA17;C9JVW8;P38606;Q53YD9;Q96DY6;Q9UHY3	ATP6V1A;ATP6A1;ATP6V1A1;VPP2	V-type proton ATPase catalytic subunit A;Vacuolar proton pump subunit alpha;V-ATPase 69 kDa subunit;Vacuolar ATPase isoform VA68;cDNA FLJ51804, highly similar to Vacuolar ATP synthase catalytic subunit A, ubiquitous isoform (EC 3.6.3.14);cDNA FLJ53889, highly similar to Vacuolar ATP synthase catalytic subunit A, ubiquitous isoform (EC 3.6.3.14);Putative uncharacterized protein ATP6V1A	B7Z1R5_HUMAN;B7Z2V6_HUMAN;C9JA17_HUMAN;C9JVW8_HUMAN;VATA_HUMAN
0.226508	-0.855272	-0.458545	0.0495913	0.0942361	-1.052	-0.784383	NaN	NaN	-1.46994	-1.07987	-2.70585	-1.59636	O43818;B2R996;Q8IZ30	RRP9;RNU3IP2;U355K	U3 small nucleolar RNA-interacting protein 2;U3 small nucleolar ribonucleoprotein-associated 55 kDa protein;RRP9 homolog	U3IP2_HUMAN
-0.0166288	NaN	NaN	NaN	NaN	2.7616	NaN	NaN	0.0253123	2.97268	2.53321	2.52516	1.09072	B2RU06;B2RU10;B4DGF1;B4DSI9;C9J2Z7;C9J556;C9J6B6;C9J987;C9JF13;C9JHW9;C9JIH5;C9JSU8;C9JWH7;C9JWH9;C9JWW9;C9K073;O43177;O95066;Q04637;Q4LE58;Q5HYG0;Q6ZN21;Q8N102;Q96I65	EIF4G1;EIF4F;EIF4G;EIF4GI;EIF4G1 variant protein	EIF4G1 protein;cDNA FLJ56479, highly similar to Eukaryotic translation initiation factor 4 gamma 1;cDNA FLJ56483, highly similar to Eukaryotic translation initiation factor 4 gamma 1;Putative uncharacterized protein EIF4G1;Eukaryotic translation initiation factor 4 gamma 1;p220;EIF4G1 variant protein;Eukaryotic translation initiation factor 4 gamma, 1	B2RU06_HUMAN;B2RU10_HUMAN;B4DGF1_HUMAN;B4DSI9_HUMAN;C9J2Z7_HUMAN;C9J556_HUMAN;C9J6B6_HUMAN;C9J987_HUMAN;C9JF13_HUMAN;C9JHW9_HUMAN;C9JIH5_HUMAN;C9JSU8_HUMAN;C9JWH7_HUMAN;C9JWH9_HUMAN;C9JWW9_HUMAN;C9K073_HUMAN;IF4G1_HUMAN;Q4LE58_HUMAN;Q96I65_HUMAN
0.028852	NaN	NaN	NaN	NaN	NaN	NaN	NaN	0.0067647	1.76744	NaN	NaN	3.30225	A4D1M6;A8K795;C9JZW3;P24534;Q6IBH9	LOC392793;hCG_19809;tcag7.1190;EEF1B2;EEF1B;EF1B	HCG19809;Similar to eukaryotic translation elongation factor 1 beta 2; eukaryotic translation elongation factor 1 beta 1;Elongation factor 1-beta;Putative uncharacterized protein EEF1B2	A4D1M6_HUMAN;C9JZW3_HUMAN;EF1B_HUMAN
0.100843	NaN	NaN	NaN	NaN	NaN	NaN	NaN	NaN	NaN	NaN	NaN	NaN	C9JAZ0;Q53S34;Q9H3T5;Q9H8S9;Q9HAI0;Q9NVE2	MOBKL1B;C2orf6;MOB4B;MOBK1B	Putative uncharacterized protein MOBKL1B;Mps one binder kinase activator-like 1B;Mob1 homolog 1B;Mob1 alpha;Protein Mob4B	MOB1A_HUMAN
0.0908535	-0.57056	-0.40337	-0.0669503	-0.00860964	-1.084	-1.45312	-0.472904	0.00388999	-2.42988	-2.06136	-2.96027	-2.46347	B3KM80;B3KTP9;C9J1H7;C9JLB1;C9JWL1;C9JYW2;P19338;Q53SK1;Q6ZS99;Q8NB06;Q9BQ02;Q9UCF0;Q9UDG1	NCL;hCG_33980	Nucleolin, isoform CRA_c;cDNA FLJ10452 fis, clone NT2RP1000966, highly similar to NUCLEOLIN;cDNA FLJ38578 fis, clone HCHON2007674, highly similar to NUCLEOLIN;Putative uncharacterized protein NCL;Nucleolin;Protein C23;cDNA FLJ45706 fis, clone FEBRA2028457, highly similar to Nucleolin;NCL protein	B3KM80_HUMAN;B3KTP9_HUMAN;C9J1H7_HUMAN;C9JLB1_HUMAN;C9JWL1_HUMAN;C9JYW2_HUMAN;NUCL_HUMAN;Q6ZS99_HUMAN;Q9BQ02_HUMAN
NaN	NaN	NaN	NaN	NaN	2.48512	NaN	NaN	NaN	1.36283	NaN	NaN	NaN	P42025;Q13841;Q53SK5;Q9BRB7	ACTR1B;CTRN2	Beta-centractin;Actin-related protein 1B	ACTY_HUMAN;Q13841_HUMAN
0.0316775	NaN	NaN	NaN	NaN	NaN	1.65173	NaN	NaN	NaN	NaN	NaN	NaN	A6NFP4;B4E0E2;P43403;Q6PIA4;Q8IXD6;Q9UBS6	ZAP70;SRK	Tyrosine-protein kinase ZAP-70;70 kDa zeta-associated protein;Syk-related tyrosine kinase;cDNA FLJ60205, highly similar to Tyrosine-protein kinase ZAP-70 (EC 2.7.10.2)	B4E0E2_HUMAN;ZAP70_HUMAN
-0.100066	NaN	NaN	NaN	NaN	1.63165	2.9715	NaN	0.024887	0.999625	1.09849	0.346922	1.26376	B4DT29;B4DTI0;B4DXW1;P32391;P61158;Q53QM2;Q59FV6	ACTR3;ARP3;hCG_26669	cDNA FLJ51082, highly similar to Actin-like protein 3;cDNA FLJ52521, highly similar to Actin-like protein 3;cDNA FLJ51148, highly similar to Actin-like protein 3;cDNA FLJ52434, highly similar to Actin-like protein 3;cDNA, FLJ79112, highly similar to Actin-like protein 3;cDNA, FLJ79295, highly similar to Actin-like protein 3;Actin-related protein 3;Actin-like protein 3;ARP3 actin-related protein 3…	ARP3_HUMAN;B4DT29_HUMAN;B4DTI0_HUMAN;B4DXW1_HUMAN;Q53QM2_HUMAN;Q59FV6_HUMAN
NaN	NaN	NaN	NaN	NaN	1.47009	NaN	NaN	NaN	NaN	NaN	NaN	NaN	Q53TM1;Q9Y3B4	P14;SF3B14;hCG_22386;CGI-110;HSPC175;HT006	Putative uncharacterized protein P14;Splicing factor 3B, 14 kDa subunit;cDNA, FLJ92174, Homo sapiens CGI-110 protein (CGI-110), mRNA;Pre-mRNA branch site protein p14;SF3b 14 kDa subunit	PM14_HUMAN;Q53TM1_HUMAN
-0.0974864	NaN	NaN	NaN	NaN	3.08718	2.6007	NaN	NaN	2.56721	3.10789	2.64955	3.80869	B3KNW2;C9JW37;O00176;O00487;Q4ZG77;Q53TH1;Q59G89;Q96DE8	PSMD14;POH1	26S proteasome non-ATPase regulatory subunit 14;26S proteasome regulatory subunit RPN11;26S proteasome-associated PAD1 homolog 1;Putative uncharacterized protein PSMD14;26S proteasome-associated pad1 homolog variant;PSMD14 protein	C9JW37_HUMAN;PSDE_HUMAN;Q4ZG77_HUMAN;Q53TH1_HUMAN;Q59G89_HUMAN;Q96DE8_HUMAN
0.145482	NaN	NaN	NaN	NaN	NaN	2.05276	NaN	-0.0684682	3.51644	2.96517	NaN	NaN	B2R665;B3KXL8;B4DDC8;O15355;Q59GB2;Q6IAU5;Q96IN7	PPM1G;PPM1C;hCG_21229	cDNA, FLJ92810, highly similar to Homo sapiens protein phosphatase 1G (formerly 2C), magnesium-dependent, gamma isoform (PPM1G), mRNA;cDNA FLJ45688 fis, clone FCBBF3021191, highly similar to Protein phosphatase 2C isoform gamma (EC 3.1.3.16);cDNA FLJ57252, highly similar to Protein phosphatase 2C isoform gamma (EC 3.1.3.16);Protein phosphatase 1G;Protein phosphatase 2C isoform gamma;Protein phosp…	B2R665_HUMAN;B3KXL8_HUMAN;B4DDC8_HUMAN;PPM1G_HUMAN;Q59GB2_HUMAN;Q6IAU5_HUMAN;Q96IN7_HUMAN
-0.0524161	-0.54092	-0.771347	0.0698455	0.0758749	-0.474358	-0.747778	NaN	0.0384361	-1.16363	-0.795133	-0.452806	-0.952908	P62841;A5D8V9;P11174;Q3KRA1;Q9UDC2	RPS15;RIG;Rig;Rps15	40S ribosomal protein S15;RIG protein	RS15_HUMAN
NaN	NaN	NaN	NaN	NaN	NaN	NaN	NaN	0.0104934	-0.131458	NaN	NaN	NaN	A8K938;A8K9K4;B4E3B8;B8ZZE2;C9J8D4;C9JDQ1;Q13724;Q17RN9;Q58F09;Q8TCT5	MOGS;GCS1	Mannosyl-oligosaccharide glucosidase;Processing A-glucosidase I;cDNA FLJ75504, highly similar to Homo sapiens glucosidase I, mRNA;cDNA FLJ55624, highly similar to Mannosyl-oligosaccharide glucosidase (EC 3.2.1.106);Putative uncharacterized protein MOGS;Glucosidase I	A8K9K4_HUMAN;B4E3B8_HUMAN;B8ZZE2_HUMAN;C9J8D4_HUMAN;C9JDQ1_HUMAN;MOGS_HUMAN;Q58F09_HUMAN
0.033793	2.31015	2.32763	NaN	NaN	NaN	3.69966	NaN	-0.0858794	2.08847	1.98174	0.892767	-0.410275	B2RP63;B2ZZ89;B4DIF8;O60837;Q01082;Q16057;Q53R99;Q53RC4;Q59ER3;Q8IX99;Q8WYB3	SPTBN1;SPTB2;hCG_17370	Spectrin beta chain, brain 1;Spectrin, non-erythroid beta chain 1;Beta-II spectrin;Fodrin beta chain;Spectrin beta non-erythrocytic 1;Spectrin, beta, non-erythrocytic 1, isoform CRA_d;Spectrin, beta, non-erythrocytic 1, isoform CRA_c;cDNA FLJ55845, highly similar to Spectrin beta chain, brain 1;Putative uncharacterized protein SPTBN1;Beta II spectrin-short isoform	B2ZZ89_HUMAN;B4DIF8_HUMAN;Q53RC4_HUMAN;Q8WYB3_HUMAN;SPTB2_HUMAN
NaN	NaN	NaN	NaN	NaN	NaN	NaN	NaN	NaN	NaN	NaN	-1.68257	NaN	A8KAQ6;B4DW71;B4E3W1;C0H5W8;Q68CX8;Q9H866;Q9UNQ6;Q9Y679;Q9Y685	AUP1;DKFZp686P12272	cDNA FLJ76490, highly similar to Homo sapiens ancient ubiquitous protein 1 (AUP1), transcript variant 2, mRNA;cDNA FLJ58836, highly similar to Ancient ubiquitous protein 1;cDNA FLJ57204, highly similar to Homo sapiens ancient ubiquitous protein 1 (AUP1), transcript variant 2, mRNA;Ancient ubiquitous protein 1;Putative uncharacterized protein DKFZp686P12272	A8KAQ6_HUMAN;AUP1_HUMAN;B4DW71_HUMAN;B4E3W1_HUMAN;Q68CX8_HUMAN
-0.0143393	NaN	NaN	NaN	NaN	NaN	NaN	NaN	0.0193461	NaN	NaN	NaN	NaN	A6XGP7;B4DZ44;C9J685;O94962;Q3LIF1;Q3LIF4;Q53R94;Q53RF4;Q53SY1;Q6IPN0;Q7L7Q5;Q7L7Q6;Q7L7Q8;Q8IUA4;Q96B16;Q9BXG5;Q9H212;Q9H3I3;Q9NQC3;Q9UQ42;Q9Y293;Q9Y2Y7;Q9Y5U6	NOGOC;RTN4;KIAA0886;NOGO;My043;SP1507;Nbla10545;Nbla00271;hCG_1784307	Nogo-C;cDNA FLJ54947, highly similar to Reticulon-4;Putative uncharacterized protein RTN4;Reticulon-4;Neurite outgrowth inhibitor;Foocen;Neuroendocrine-specific protein;Neuroendocrine-specific protein C homolog;RTN-x;Reticulon-5;NOGO-A;RTN4 protein;RTN4;RTN4 isoform C;Reticulon 4, isoform CRA_d;RTN4 isoform B1;Reticulon 4, isoform CRA_a;RNT4;RTN4 isoform Aa;RTN4 isoform Ab;RTN4 isoform D;RTN4 iso…	A6XGP7_HUMAN;B4DZ44_HUMAN;C9J685_HUMAN;Q3LIF1_HUMAN;Q3LIF4_HUMAN;Q53R94_HUMAN;Q53RF4_HUMAN;Q53SY1_HUMAN;Q6IPN0_HUMAN;Q7L7Q5_HUMAN;Q7L7Q6_HUMAN;Q8IUA4_HUMAN;RTN4_HUMAN
NaN	NaN	NaN	NaN	NaN	NaN	-0.318668	NaN	NaN	NaN	NaN	NaN	NaN	A8K330;Q05D27;Q8IWA0;Q96J10;Q9H8U8;Q9H9U5;Q9H9V8;Q9UIX2	WDR75	cDNA FLJ77055, highly similar to Homo sapiens WD repeat domain 75 (WDR75), mRNA;WDR75 protein;WD repeat-containing protein 75	A8K330_HUMAN;Q05D27_HUMAN;WDR75_HUMAN
0.0710762	NaN	3.35262	NaN	NaN	2.0648	2.7352	NaN	NaN	NaN	2.29042	2.45332	1.74399	A5D905;A8K989;B2RCA0;D2KFR8;P42224;Q53S88;Q53XW4;Q67C41;Q68D00;Q9UDL5	STAT1	Putative uncharacterized protein;Signal transducer and activator of transcription 1-alpha/beta;Transcription factor ISGF-3 components p91/p84;Signal transducer and activator of transcription 1 variant a	A5D905_HUMAN;Q67C41_HUMAN;STAT1_HUMAN
0.0611541	NaN	NaN	NaN	NaN	2.27042	NaN	NaN	0.0514416	3.21558	3.22236	2.76376	2.69851	A8K132;B3KM58;B7Z509;B8ZZA8;B8ZZC5;C9JIJ6;O94925;Q53RX0;Q53S89;Q53TX0;Q68D38;Q9UL05;Q9UL06;Q9UL07;Q9UN40	GLS;GLS1;KIAA0838;DKFZp686O15119	cDNA FLJ75476, highly similar to Homo sapiens glutaminase (GLS), mRNA;cDNA FLJ10358 fis, clone NT2RM2001238, highly similar to Glutaminase kidney isoform, mitochondrial;Putative uncharacterized protein GLS;cDNA FLJ55236, highly similar to Glutaminase kidney isoform, mitochondrial (EC 3.5.1.2);Glutaminase kidney isoform, mitochondrial;L-glutamine amidohydrolase;K-glutaminase;Putative uncharacteriz…	A8K132_HUMAN;B3KM58_HUMAN;B7Z509_HUMAN;B8ZZA8_HUMAN;B8ZZC5_HUMAN;C9JIJ6_HUMAN;GLSK_HUMAN;Q53RX0_HUMAN;Q53S89_HUMAN;Q53TX0_HUMAN;Q68D38_HUMAN
NaN	NaN	NaN	NaN	NaN	NaN	NaN	NaN	NaN	3.99194	NaN	NaN	NaN	B2RD83;B4DEE0;C9JTV4;Q53S38;Q53SA2;Q59EU6;Q7Z2R5;Q8WYH2;Q9BTF8;Q9BUP0;Q9H8I2;Q9HBQ0	EFHD1;SWS2;PP3051;FLJ13612;MST133;PP1187;DKFZp781H0842	EF-hand domain-containing protein D1;EF-hand domain-containing protein 1;Swiprosin-2;cDNA FLJ51583, highly similar to EF-hand domain-containing protein 1 (Swiprosin-2);Putative uncharacterized protein EFHD1;Putative uncharacterized protein FLJ13612;EF hand domain family, member D1 variant;MSTP133;Putative uncharacterized protein DKFZp781H0842;Putative uncharacterized protein PP1187	B4DEE0_HUMAN;C9JTV4_HUMAN;EFHD1_HUMAN;Q53S38_HUMAN;Q53SA2_HUMAN;Q59EU6_HUMAN;Q7Z2R5_HUMAN;Q8WYH2_HUMAN
-0.0500692	4.69514	4.6078	NaN	NaN	2.83496	3.7339	3.94722	-0.0094953	2.85716	3.03457	2.90023	2.73377	A8K3C3;B2R6I3;B5MCQ1;B7Z2F4;B7Z2Z8;B7Z9L0;O14870;P50991;Q53QP9;Q96C51	CCT4;CCTD;SRB	T-complex protein 1 subunit delta;CCT-delta;Stimulator of TAR RNA-binding	A8K3C3_HUMAN;B7Z2F4_HUMAN;B7Z2Z8_HUMAN;B7Z9L0_HUMAN;TCPD_HUMAN
-0.032492	1.20829	0.854953	-0.104471	-0.161944	0.5884	0.32458	NaN	-0.0613454	0.612218	0.734048	0.753945	0.479541	A0JLT9;A0PJH5;A8K355;B4DGZ4;O75533;Q32Q20;Q7Z497;Q9NTB4	SF3B1;SAP155;DKFZp434M052	SF3B1 protein;cDNA FLJ76385, highly similar to Homo sapiens splicing factor 3b, subunit 1, 155kDa (SF3B1), transcript variant 2, mRNA;cDNA FLJ57368, highly similar to Splicing factor 3B subunit 1;Splicing factor 3B subunit 1;Pre-mRNA-splicing factor SF3b 155 kDa subunit;Spliceosome-associated protein 155;Putative uncharacterized protein DKFZp434M052	A0JLT9_HUMAN;A0PJH5_HUMAN;A8K355_HUMAN;B4DGZ4_HUMAN;Q32Q20_HUMAN;Q7Z497_HUMAN;Q9NTB4_HUMAN;SF3B1_HUMAN
0.168	NaN	NaN	NaN	NaN	NaN	NaN	NaN	NaN	NaN	NaN	NaN	NaN	B2RA00;B7Z6S0;C9JST4;Q53S68;Q9H2J4	PDCL3;VIAF1	Phosducin-like protein 3;PhPL3;Viral IAP-associated factor 1;HTPHLP;cDNA FLJ51322, highly similar to Phosducin-like protein 3;Putative uncharacterized protein PDCL3	B7Z6S0_HUMAN;C9JST4_HUMAN;PDCL3_HUMAN
-0.03143	NaN	NaN	NaN	NaN	NaN	NaN	NaN	0.0750534	NaN	NaN	NaN	NaN	B8ZZ54;B8ZZL8;O95421;P61604;Q04984;Q53X54;Q9UDH0;Q9UNM1	HSPE1;hCG_21429;EPFP1	Heat shock 10kDa protein 1 (Chaperonin 10), isoform CRA_h;Putative uncharacterized protein HSPE1;Heat shock 10kDa protein 1 (Chaperonin 10), isoform CRA_b;10 kDa heat shock protein, mitochondrial;10 kDa chaperonin;Chaperonin 10;Early-pregnancy factor;Chaperonin 10-related protein	B8ZZ54_HUMAN;B8ZZL8_HUMAN;CH10_HUMAN;Q9UNM1_HUMAN
NaN	NaN	0.5007	NaN	NaN	NaN	NaN	NaN	NaN	NaN	NaN	NaN	NaN	A8K6B3;A8VPW9;A8VPX0;B4E0I3;C9JSY6;Q01638;Q53TU7;Q8NEJ3;Q9ULV7;Q9UQ44	IL1RL1;DER4;ST2;T1	Interleukin-1 receptor-like 1;Protein ST2;Interleukin 1 receptor-like 1 isoform 2;Interleukin 1 receptor-like 1 isoform 1;cDNA FLJ57760, highly similar to Interleukin-1 receptor-like 1;Putative uncharacterized protein IL1RL1	A8VPW9_HUMAN;A8VPX0_HUMAN;B4E0I3_HUMAN;C9JSY6_HUMAN;ILRL1_HUMAN
-0.0749728	NaN	NaN	NaN	NaN	NaN	NaN	NaN	NaN	2.44065	2.85979	NaN	2.63327	B2R5V9;B4DKR8;B4DTQ2;C9J5E5;C9J739;C9JB08;C9JBS3;C9JE93;C9JEJ8;C9JES8;C9JEZ8;C9JHN6;C9JHS7;C9JHS9;C9JHZ8;C9JIZ1;C9JK79;C9JKQ5;C9JMQ6;C9JQ82;C9JT62;C9JZI8;Q00341;Q2HJC8;Q53QU2;Q5HYC5;Q6ZS03;Q96CF6;Q9UCY3	HDLBP;HBP;VGL;DKFZp686L08115	cDNA, FLJ92652, highly similar to Homo sapiens high density lipoprotein binding protein (vigilin)(HDLBP), mRNA;cDNA FLJ55700, moderately similar to Vigilin;cDNA FLJ56889, moderately similar to Vigilin;Putative uncharacterized protein HDLBP;Vigilin;High density lipoprotein-binding protein;HDLBP protein;Putative uncharacterized protein DKFZp686L08115;cDNA FLJ45936 fis, clone PLACE7004103, highly si…	B2R5V9_HUMAN;B4DKR8_HUMAN;B4DTQ2_HUMAN;C9J5E5_HUMAN;C9J739_HUMAN;C9JB08_HUMAN;C9JBS3_HUMAN;C9JE93_HUMAN;C9JEJ8_HUMAN;C9JES8_HUMAN;C9JHN6_HUMAN;C9JHS7_HUMAN;C9JHS9_HUMAN;C9JHZ8_HUMAN;C9JIZ1_HUMAN;C9JK79_HUMAN;C9JKQ5_HUMAN;C9JMQ6_HUMAN;C9JQ82_HUMAN;C9JT62_HUMAN;C9JZI8_HUMAN;Q2HJC8_HUMAN;Q5HYC5_HUMAN;Q6ZS03_HUMAN;Q96CF6_HUMAN;VIGLN_HUMAN
0.00446549	NaN	3.63517	NaN	NaN	2.30166	4.16928	3.29732	-0.106653	2.92588	2.55014	3.08106	2.67478	A8K6Z3;A8K7D2;B3KRS6;B4DMA5;B4DVS7;B4DZ52;B4E185;B7Z9K1;C9J232;C9J6L2;C9J8E8;C9JCC0;C9JDH9;C9JFA1;C9JIH8;C9JJV0;C9JN58;C9K0M6;O00506;Q15522;Q5BJF1;Q5CZ67;Q96BA2	STK25;SOK1;YSK1;DKFZp686J1430	cDNA FLJ78718;Serine/threonine-protein kinase 25;Sterile 20/oxidant stress-response kinase 1;Ste20-like kinase;cDNA FLJ34842 fis, clone NT2NE2011033, highly similar to Serine/threonine-protein kinase 25 (EC 2.7.11.1);cDNA FLJ59346, highly similar to Serine/threonine-protein kinase 25 (EC 2.7.11.1);cDNA FLJ52778, highly similar to Serine/threonine-protein kinase 25 (EC 2.7.11.1);cDNA FLJ58867, hig…	A8K6Z3_HUMAN;B3KRS6_HUMAN;B4DMA5_HUMAN;B4DVS7_HUMAN;B4DZ52_HUMAN;B4E185_HUMAN;B7Z9K1_HUMAN;C9J232_HUMAN;C9J6L2_HUMAN;C9J8E8_HUMAN;C9JCC0_HUMAN;C9JDH9_HUMAN;C9JFA1_HUMAN;C9JIH8_HUMAN;C9JJV0_HUMAN;C9JN58_HUMAN;C9K0M6_HUMAN;Q5CZ67_HUMAN;Q96BA2_HUMAN;STK25_HUMAN
NaN	NaN	NaN	NaN	NaN	-0.230572	0.100036	NaN	NaN	NaN	NaN	NaN	NaN	A8K3R5;B4DS83;Q53RC9;Q96TA5;Q9BSC4;Q9H7Y7;Q9H855	NOL10	Nucleolar protein 10;cDNA FLJ53179, highly similar to Nucleolar protein 10	B4DS83_HUMAN;NOL10_HUMAN
-0.116332	NaN	NaN	NaN	NaN	NaN	NaN	NaN	NaN	NaN	NaN	NaN	NaN	B4DEI4;B4DKT0;B4DNR1;B4DQF1;Q53TE3;Q96I74;Q96K84;Q9H8Y8;Q9H946;Q9UFW4	GORASP2;GOLPH6	cDNA FLJ54595, highly similar to Golgi reassembly-stacking protein 2;cDNA FLJ59712, highly similar to Golgi reassembly-stacking protein 2;cDNA FLJ55232, highly similar to Golgi reassembly-stacking protein 2;cDNA FLJ55810, highly similar to Golgi reassembly-stacking protein 2;Golgi reassembly-stacking protein 2;Golgi reassembly-stacking protein of 55 kDa;p59;Golgi phosphoprotein 6	B4DEI4_HUMAN;B4DKT0_HUMAN;B4DNR1_HUMAN;B4DQF1_HUMAN;GORS2_HUMAN
NaN	0.0403486	NaN	0.276345	0.301705	0.356938	-0.805686	NaN	NaN	-0.727528	0.371726	-1.97479	-0.637985	B2R5U7;C9J9W7;Q03701;Q8NE75	CEBPZ;CBF2	cDNA, FLJ92633, highly similar to Homo sapiens CCAAT-box-binding transcription factor (CBF2), mRNA;Putative uncharacterized protein CEBPZ;CCAAT/enhancer-binding protein zeta;CCAAT-box-binding transcription factor	B2R5U7_HUMAN;C9J9W7_HUMAN;CEBPZ_HUMAN
NaN	NaN	NaN	NaN	NaN	NaN	NaN	NaN	NaN	2.6599	NaN	3.47267	3.44506	A6H8Z3;B9A6J2;C9J1R5;C9J837;Q15042;Q659F5;Q8TBB4	RAB3GAP1;hCG_25660;KIAA0066;RAB3GAP	RAB3GAP1 protein;RAB3 GTPase activating protein subunit 1;RAB3 GTPase activating protein subunit 1 (Catalytic), isoform CRA_d;Putative uncharacterized protein RAB3GAP1;Rab3 GTPase-activating protein catalytic subunit;RAB3 GTPase-activating protein 130 kDa subunit;Rab3-GAP p130	A6H8Z3_HUMAN;B9A6J2_HUMAN;C9J1R5_HUMAN;C9J837_HUMAN;RB3GP_HUMAN
-0.0492031	3.33456	3.03356	NaN	NaN	2.09789	1.9953	2.1933	NaN	1.77379	1.47249	0.977611	0.946731	A8K3J2;C9J7S3;C9JLC1;C9JQM9;P14868;Q2TNI3;Q32Q69;Q53HV4;Q53R85;Q53T60;Q53YC5;Q68CR9;Q9BW52	DARS;PIG40;DKFZp781B11202	Aspartyl-tRNA synthetase, cytoplasmic;Aspartate--tRNA ligase;Cell proliferation-inducing gene 40 protein;Putative uncharacterized protein DARS;Putative uncharacterized protein DKFZp781B11202	C9J7S3_HUMAN;C9JLC1_HUMAN;C9JQM9_HUMAN;Q53R85_HUMAN;Q53T60_HUMAN;Q68CR9_HUMAN;SYDC_HUMAN
NaN	NaN	NaN	0.224486	NaN	0.324202	0.424707	0.462495	0.0124972	0.437213	0.626953	0.924563	1.18428	A6NNE8;B4DEK2;B4DLU6;C9JAB2;Q16629;Q564D3;Q8NB80	SFRS7;9g8;AAG3;hCG_15878	Putative uncharacterized protein SFRS7;cDNA FLJ59182, highly similar to Splicing factor, arginine/serine-rich 7;cDNA FLJ60677, highly similar to Splicing factor, arginine/serine-rich 7;Splicing factor, arginine/serine-rich 7;Splicing factor 9G8;Aging-associated protein 3;Arginine/serine-rich splicing factor 7 type B;Splicing factor, arginine/serine-rich 7, 35kDa;Splicing factor, arginine/serine-r…	A6NNE8_HUMAN;B4DEK2_HUMAN;B4DLU6_HUMAN;C9JAB2_HUMAN;Q8NB80_HUMAN;SRSF7_HUMAN
0.0126402	NaN	NaN	NaN	NaN	NaN	NaN	NaN	NaN	NaN	NaN	NaN	NaN	B2R7N6;B7Z561;B7Z9M1;P43007;Q53F03;Q9P2X2	SLC1A4;ASCT1;SATT	cDNA, FLJ93528, highly similar to Homo sapiens solute carrier family 1 (glutamate/neutral amino acid transporter), member 4 (SLC1A4), mRNA;cDNA FLJ53154, highly similar to Neutral amino acid transporter A;cDNA, FLJ78885, highly similar to Neutral amino acid transporter A;Neutral amino acid transporter A;Alanine/serine/cysteine/threonine transporter 1;SATT;Solute carrier family 1 member 4;Solute c…	B2R7N6_HUMAN;B7Z561_HUMAN;B7Z9M1_HUMAN;Q53F03_HUMAN;Q9P2X2_HUMAN;SATT_HUMAN
NaN	NaN	NaN	NaN	NaN	NaN	NaN	NaN	0.0831112	NaN	NaN	NaN	NaN	B4E2B2;B8ZZ90;B8ZZM1;C9JB04;C9JL90;C9JTB9;O43516;Q15220;Q2YDC4;Q53TA9;Q6MZU9;Q9BU37;Q9UNP1	WIPF1;WASPIP;WIP	cDNA FLJ61061, highly similar to Wiskott-Aldrich syndrome protein-interactingprotein;Putative uncharacterized protein WIPF1;WAS/WASL-interacting protein family member 1;Wiskott-Aldrich syndrome protein-interacting protein;Protein PRPL-2;WIPF1 protein	B4E2B2_HUMAN;B8ZZ90_HUMAN;C9JB04_HUMAN;C9JL90_HUMAN;C9JTB9_HUMAN;Q2YDC4_HUMAN;WIPF1_HUMAN
-0.163623	NaN	NaN	NaN	NaN	NaN	NaN	NaN	NaN	NaN	NaN	NaN	NaN	A8MZH9;B5MD01;O14548;Q6FGA0;Q9P118	COX7A2L;COX7AR;COX7RP;hCG_1783904	Putative uncharacterized protein COX7A2L;Cytochrome c oxidase subunit 7A-related protein, mitochondrial;Cytochrome c oxidase subunit VIIa-related protein;COX7a-related protein;EB1;COX7A2L protein;Cytochrome c oxidase subunit VIIa polypeptide 2 like, isoform CRA_a;cDNA FLJ35592 fis, clone SPLEN2007695, highly similar to Cytochrome c oxidase subunit VIIa-related protein, mitochondrial	COX7R_HUMAN;Q6FGA0_HUMAN
NaN	NaN	NaN	NaN	NaN	0.427188	NaN	NaN	NaN	1.03201	1.27346	NaN	0.0612924	A8K6Q0;B2R823;Q53G13;Q8WVB8;Q9NRX1	PNO1	RNA-binding protein PNO1;cDNA, FLJ93703, highly similar to Homo sapiens putatative 28 kDa protein (LOC56902), mRNA	B2R823_HUMAN;PNO1_HUMAN
NaN	NaN	NaN	NaN	NaN	NaN	NaN	NaN	-0.275996	2.88651	3.26957	2.80158	3.48362	B2R9E8;P08567;Q53SU8;Q59GZ2;Q6FGM8;Q6FGQ1;Q8WV81	PLEK;P47	Pleckstrin;Platelet 47 kDa protein;PLEK protein variant	PLEK_HUMAN;Q59GZ2_HUMAN
-0.259409	NaN	NaN	NaN	NaN	NaN	NaN	NaN	0.00403388	NaN	NaN	NaN	NaN	B4DWH7;C9J5E3;C9JL73;C9JNS9;C9JTN0;C9JZ02;P15313;Q53FY0;Q6P4H6;Q71UA2	ATP6V1B1;ATP6B1;VATB;VPP3	cDNA FLJ57632, highly similar to Vacuolar ATP synthase subunit B, kidney isoform (EC 3.6.3.14);Putative uncharacterized protein ATP6V1B1;V-type proton ATPase subunit B, kidney isoform;Vacuolar proton pump subunit B 1;Endomembrane proton pump 58 kDa subunit;H+-ATPase beta 1 subunit	B4DWH7_HUMAN;C9J5E3_HUMAN;C9JL73_HUMAN;C9JNS9_HUMAN;C9JTN0_HUMAN;C9JZ02_HUMAN;Q71UA2_HUMAN;VATB1_HUMAN
NaN	NaN	NaN	NaN	NaN	NaN	NaN	NaN	NaN	1.69708	3.00858	NaN	2.79558	B4DF41;B4E3I4;C9J7Y7;C9J8Y8;C9JH55;O43706;O43917;P52701;Q1L838;Q3SWU9;Q6LAI4;Q8TCX4;Q9BTB5	MSH6;GTBP	cDNA FLJ55677, highly similar to DNA mismatch repair protein MSH6;cDNA FLJ53432, highly similar to DNA mismatch repair protein MSH6;Putative uncharacterized protein MSH6;DNA mismatch repair protein Msh6;MutS-alpha 160 kDa subunit;G/T mismatch-binding protein;GTBP-ALT;MSH6 protein;Sperm protein	B4DF41_HUMAN;B4E3I4_HUMAN;C9J7Y7_HUMAN;C9J8Y8_HUMAN;C9JH55_HUMAN;MSH6_HUMAN;Q1L838_HUMAN;Q3SWU9_HUMAN;Q6LAI4_HUMAN
0.297954	NaN	NaN	NaN	NaN	1.84918	2.20933	NaN	0.00791302	0.794257	NaN	1.75171	NaN	A8K666;B4DFM0;B7ZB32;O95708;Q4ZFX1;Q57ZJ5;Q9BR63;Q9NSD9;Q9NZZ6	FARSLB;hCG_2012454;FARSB;FRSB;HSPC173	cDNA FLJ75460, highly similar to Homo sapiens phenylalanine-tRNA synthetase-like, beta subunit, mRNA;Phenylalanine-tRNA synthetase-like, beta subunit, isoform CRA_c;cDNA FLJ57266, highly similar to Phenylalanyl-tRNA synthetase beta chain (EC 6.1.1.20);cDNA, FLJ79396, highly similar to Phenylalanyl-tRNA synthetase beta chain (EC 6.1.1.20);Phenylalanyl-tRNA synthetase beta chain;Phenylalanine--tRNA…	A8K666_HUMAN;B4DFM0_HUMAN;B7ZB32_HUMAN;Q9BR63_HUMAN;SYFB_HUMAN
-0.00168891	NaN	NaN	NaN	NaN	4.1443	3.49083	NaN	0.00532815	4.20833	3.72509	4.34722	4.31897	B2ZWH1;B2ZWH2;B3KSF1;O60666;Q5R370;Q5R371;Q6NVY0;Q9HB71	CACYBP;RP1-102G20.6-003;S100A6BP;SIP;PNAS-107;RP1-102G20.6-002;RP1-102G20.6-001;hCG_2024873	Calcyclin binding protein;Calcyclin-binding protein;Siah-interacting protein;S100A6-binding protein;cDNA FLJ36106 fis, clone TESTI2021531, highly similar to Calcyclin-binding protein;Calcyclin binding protein, isoform CRA_a;Growth-inhibiting gene 5 protein;cDNA, FLJ93790, Homo sapiens Siah-interacting protein (SIP), mRNA	B2ZWH1_HUMAN;B3KSF1_HUMAN;CYBP_HUMAN;Q5R370_HUMAN;Q5R371_HUMAN;Q6NVY0_HUMAN
NaN	NaN	NaN	NaN	NaN	1.48997	NaN	NaN	NaN	NaN	NaN	NaN	NaN	A6NM69;B2R761;B4DGJ9;B4DHP6;B4E0J3;C9JC79;P22307;Q15432;Q16622;Q5VVZ1;Q6NXF4;Q99430	SCP2	Putative uncharacterized protein SCP2;cDNA, FLJ93299, highly similar to Homo sapiens sterol carrier protein 2 (SCP2), mRNA;cDNA FLJ53982, highly similar to Nonspecific lipid-transfer protein (EC 2.3.1.176);cDNA FLJ53991, highly similar to Nonspecific lipid-transfer protein (EC 2.3.1.176);cDNA FLJ58965, highly similar to Nonspecific lipid-transfer protein (EC 2.3.1.176);Non-specific lipid-transfer…	A6NM69_HUMAN;B2R761_HUMAN;B4DGJ9_HUMAN;B4DHP6_HUMAN;B4E0J3_HUMAN;C9JC79_HUMAN;NLTP_HUMAN
NaN	0.0286458	0.320889	-0.0473989	-0.110822	0.181509	0.299479	0.0287047	NaN	0.278129	-0.0590139	NaN	-0.0292788	B2R495;B8Y929;P35268;Q6IBD1;Q7Z4W8;Q8WYP0	RPL22;RPL22L2	60S ribosomal protein L22;Epstein-Barr virus small RNA-associated protein;EBER-associated protein;Heparin-binding protein HBp15;Ribosomal protein L22-like 2;Ribosomal protein L22	Q7Z4W8_HUMAN;Q8WYP0_HUMAN;RL22_HUMAN
0.0893625	0.186459	0.379954	-0.0533895	0.000865329	-0.133169	0.236829	NaN	-0.1955	0.0886076	0.209141	0.264686	-0.160734	A6NMM4;B1AK51;B3KRD4;O75032;Q5TG85;Q5TG89;Q659D0;Q659F1;Q6ZSZ4;Q6ZU36;Q7LGH2;Q8TDI0;Q9UFR9	CHD5;RP1-233K16.2-007;KIAA0444;RP1-233K16.2-005;DKFZp434P202;DKFZp434K213	Putative uncharacterized protein CHD5;Chromodomain helicase DNA binding protein 5;cDNA FLJ34067 fis, clone FCBBF3001914, highly similar to Chromodomain helicase-DNA-binding protein 5 (EC 3.6.1.-);Chromodomain-helicase-DNA-binding protein 5;ATP-dependent helicase CHD5;Putative uncharacterized protein DKFZp434P202;Putative uncharacterized protein DKFZp434K213;cDNA FLJ45103 fis, clone BRAWH3032571, …	B1AK51_HUMAN;B3KRD4_HUMAN;CHD5_HUMAN;Q5TG85_HUMAN;Q659D0_HUMAN;Q659F1_HUMAN;Q6ZSZ4_HUMAN;Q6ZU36_HUMAN
-0.00810176	NaN	NaN	NaN	NaN	NaN	NaN	NaN	NaN	NaN	NaN	NaN	NaN	B2R4Z1;O14805;Q6DR95;Q7LFU2;Q99497	PARK7	Protein DJ-1;Oncogene DJ1;Parkinson disease protein 7	PARK7_HUMAN
NaN	-0.865523	-0.636369	NaN	NaN	0.798818	NaN	NaN	-0.285073	NaN	NaN	-0.502534	NaN	A8K644;B4DEM8;Q08170;Q53F45;Q59EF5;Q5VXP1;Q9BUA4;Q9UEB5	SFRS4;hCG_23483;SRP75	Splicing factor, arginine/serine-rich 4, isoform CRA_b;cDNA FLJ76859, highly similar to Homo sapiens splicing factor, arginine/serine-rich 4 (SFRS4), mRNA;cDNA FLJ50118, highly similar to Splicing factor, arginine/serine-rich 4;Splicing factor, arginine/serine-rich 4;Pre-mRNA-splicing factor SRP75;SRP001LB;Splicing factor, arginine/serine-rich 4 variant	A8K644_HUMAN;B4DEM8_HUMAN;Q53F45_HUMAN;Q59EF5_HUMAN;SRSF4_HUMAN
-0.0690735	NaN	NaN	NaN	NaN	NaN	NaN	NaN	NaN	NaN	NaN	NaN	NaN	A8K4W2;P24539;Q08ET0;Q53GB3;Q5QNZ2;Q9BQ68;Q9BRU8	ATP5F1;hCG_39985;RP11-552M11.5-005	cDNA FLJ78635, highly similar to Homo sapiens ATP synthase, H+ transporting, mitochondrial F0 complex, subunit b, isoform 1 (ATP5F1), transcript variant 1, mRNA;ATP synthase subunit b, mitochondrial;Cell proliferation-inducing protein 47;HCG39985, isoform CRA_a;cDNA, FLJ94101, Homo sapiens ATP synthase, H+ transporting, mitochondrial F0complex, subunit b, isoform 1 (ATP5F1), mRNA;ATP synthase, H+…	A8K4W2_HUMAN;AT5F1_HUMAN;Q08ET0_HUMAN;Q53GB3_HUMAN;Q5QNZ2_HUMAN
NaN	NaN	NaN	NaN	NaN	4.18797	1.5149	NaN	NaN	NaN	NaN	NaN	NaN	A8KAH9;P10113;P62834;Q5U0C3	RAP1A;RP4-773A18.1-001;hCG_1818872;Krev1;Krev-1;KREV1;Rap1a	RAP1A, member of RAS oncogene family;Ras-related protein Rap-1A;cDNA FLJ75985, highly similar to Homo sapiens RAP1A, member of RAS oncogene family (RAP1A), transcript variant 2, mRNA;C21KG;G-22K;GTP-binding protein smg p21A;Ras-related protein Krev-1	A8KAH9_HUMAN;Q5U0C3_HUMAN;RAP1A_HUMAN;RAP1A_MOUSE
0.0230425	1.30868	0.853077	-0.0697022	-0.0641933	1.20184	1.08597	1.71094	NaN	0.186919	NaN	-0.321582	-0.13155	B4DRG0;B4DSK9;B5BU61;B7Z3S4;Q13547;Q5HYD4;Q5TEE2;Q6IT96;Q92534	HDAC1;RPD3L1;DKFZp686H12203;RP4-811H24.2-010;RP4-811H24.2-001;hCG_41610	cDNA FLJ51764, highly similar to Histone deacetylase 1;cDNA FLJ60860, highly similar to Histone deacetylase 1;Histone deacetylase 1;cDNA FLJ51981, highly similar to Histone deacetylase 1;Putative uncharacterized protein DKFZp686H12203;HDAC1 protein;Histone deacetylase 1, isoform CRA_a	B4DRG0_HUMAN;B4DSK9_HUMAN;B5BU61_HUMAN;B7Z3S4_HUMAN;HDAC1_HUMAN;Q5HYD4_HUMAN;Q5TEE2_HUMAN;Q6IT96_HUMAN
0.0209111	NaN	NaN	NaN	NaN	2.41897	NaN	1.65417	0.042084	-0.317999	-0.365258	-0.923644	-0.451899	A8K0T9;P52907;Q53FQ6;Q6FHD5	CAPZA1	cDNA FLJ75422, highly similar to Homo sapiens capping protein (actin filament) muscle Z-line, alpha 1, mRNA;F-actin-capping protein subunit alpha-1;CapZ alpha-1	A8K0T9_HUMAN;CAZA1_HUMAN
0.154454	0.228081	0.50782	-0.117163	-0.102403	0.849752	0.613909	2.02257	-0.117005	-0.208143	-0.193866	-0.994218	-0.516326	P23246;P30808;Q5SZ71;Q6PIX2;Q86VG2;Q9BSV4	SFPQ;PSF	Splicing factor, proline- and glutamine-rich;Polypyrimidine tract-binding protein-associated-splicing factor;DNA-binding p52/p100 complex, 100 kDa subunit;100 kDa DNA-pairing protein;SFPQ protein;Splicing factor proline/glutamine-rich (Polypyrimidine tract binding protein associated)	Q6PIX2_HUMAN;Q86VG2_HUMAN;Q9BSV4_HUMAN;SFPQ_HUMAN
NaN	NaN	NaN	NaN	NaN	NaN	1.01464	NaN	0.0157831	2.49859	2.21201	2.44199	1.94942	B4DJ49;O75142;Q15079;Q5VY92;Q5VY93;Q8TDA3;Q8WUG4;Q92974;Q9H023	ARHGEF2;KIAA0651;LFP40;RP11-336K24.3-004	cDNA FLJ60581, highly similar to Rho/Rac guanine nucleotide exchange factor 2;Rho guanine nucleotide exchange factor 2;Guanine nucleotide exchange factor H1;Microtubule-regulated Rho-GEF;Proliferating cell nucleolar antigen p40;Rho/rac guanine nucleotide exchange factor (GEF) 2	ARHG2_HUMAN;B4DJ49_HUMAN;Q5VY93_HUMAN
-0.120545	NaN	NaN	NaN	NaN	NaN	2.92206	NaN	-0.0640877	2.67826	3.46467	2.95691	NaN	P19623;B1AKP9;Q15511	SRM;SPS1;SRML1	Spermidine synthase;Putrescine aminopropyltransferase	SPEE_HUMAN
NaN	NaN	NaN	NaN	NaN	0.864439	NaN	NaN	NaN	NaN	NaN	NaN	NaN	B1AK43;B1AK44;B1AK45;B1AK46;B1AK47;B3KNE3;Q5TGW7;Q9UI95;Q9UNA7;Q9Y6I6	MAD2L2;RP3-330O12.4-007;RP3-330O12.4-002;RP3-330O12.4-006;RP3-330O12.4-008;RP3-330O12.4-005;hCG_24776;MAD2B;REV7	MAD2 mitotic arrest deficient-like 2 (Yeast);MAD2 mitotic arrest deficient-like 2 (Yeast), isoform CRA_a;cDNA FLJ14421 fis, clone HEMBA1005621, highly similar to Mitotic spindle assembly checkpoint protein MAD2B;cDNA FLJ36997 fis, clone BRACE2007087, highly similar to Mitotic spindle assembly checkpoint protein MAD2B;Mitotic spindle assembly checkpoint protein MAD2B;Mitotic arrest deficient 2-lik…	B1AK43_HUMAN;B1AK44_HUMAN;B1AK45_HUMAN;B1AK46_HUMAN;B1AK47_HUMAN;MD2L2_HUMAN
NaN	NaN	NaN	NaN	NaN	NaN	NaN	NaN	NaN	2.80783	3.13965	2.06257	2.94467	B1ALB6;B1ALB7;B2R6Q1;B4DKQ7;B4DQA7;P19878;Q0Q616;Q2PP06;Q59F14;Q8NFC7;Q9BV51	NCF2;RP1-127C7.5-005;RP1-127C7.5-004;NOXA2;P67PHOX	Neutrophil cytosolic factor 2;Neutrophil cytosol factor 2;Neutrophil NADPH oxidase factor 2;NADPH oxidase activator 2;67 kDa neutrophil oxidase factor;p67-phox;cDNA FLJ52318, highly similar to Neutrophil cytosol factor 2;cDNA FLJ60788, highly similar to Neutrophil cytosol factor 2;Neutrophil cytosol factor 2 variant	B1ALB6_HUMAN;B1ALB7_HUMAN;B4DKQ7_HUMAN;B4DQA7_HUMAN;NCF2_HUMAN;Q0Q616_HUMAN;Q59F14_HUMAN
0.143524	NaN	NaN	NaN	NaN	NaN	1.71646	NaN	NaN	1.414	1.24031	NaN	NaN	B2RB07;B4DKB3;B4DW59;B7Z9U9;Q5LJA3;Q5LJA5;Q5LJA6;Q5LJA7;Q5LJA9;Q5LJB0;Q5LJB1;Q5LJB2;Q5LJB3;Q5LJB4;Q8TBS4;Q96BJ9;Q9H1W5;Q9P0I3;Q9UQN2;Q9Y5K5	UCHL5;RP11-101E13.2-005;RP11-101E13.2-007;UCH37;AD-019;CGI-70;RP11-101E13.2-006;RP11-101E13.2-011;RP11-101E13.2-010;RP11-101E13.2-012;RP11-101E13.2-008;RP11-101E13.2-009	cDNA, FLJ95243, highly similar to Homo sapiens ubiquitin carboxyl-terminal hydrolase L5 (UCHL5), mRNA;cDNA FLJ60625, highly similar to Ubiquitin carboxyl-terminal hydrolase isozymeL5 (EC 3.4.19.12);cDNA FLJ60356, highly similar to Ubiquitin carboxyl-terminal hydrolase isozymeL5 (EC 3.4.19.12);cDNA, FLJ78963, highly similar to Ubiquitin carboxyl-terminal hydrolase isozyme L5 (EC 3.4.19.12);Ubiquit…	B2RB07_HUMAN;B4DKB3_HUMAN;B4DW59_HUMAN;B7Z9U9_HUMAN;Q5LJA3_HUMAN;Q5LJA5_HUMAN;Q5LJA9_HUMAN;Q5LJB0_HUMAN;Q5LJB1_HUMAN;Q5LJB2_HUMAN;Q5LJB3_HUMAN;Q5LJB4_HUMAN;UCHL5_HUMAN
NaN	0.358768	NaN	NaN	NaN	-1.01164	NaN	0.673762	NaN	0.212133	NaN	NaN	-0.614867	B2R7W3;O75934;Q53HE3;Q6FGS0	BCAS2;hCG_38455;DAM1	Breast carcinoma amplified sequence 2;Breast carcinoma amplified sequence 2, isoform CRA_a;cDNA, FLJ93631, Homo sapiens breast carcinoma amplified sequence 2 (BCAS2), mRNA;Pre-mRNA-splicing factor SPF27;Spliceosome-associated protein SPF 27;Breast carcinoma-amplified sequence 2;DNA amplified in mammary carcinoma 1 protein;Breast carcinoma amplified sequence 2 variant	B2R7W3_HUMAN;Q53HE3_HUMAN;SPF27_HUMAN
-0.131756	NaN	NaN	NaN	NaN	NaN	NaN	NaN	NaN	NaN	NaN	NaN	NaN	B4DTC1;B4DWT1;Q05519;Q05BU6;Q5HYN2;Q5T757;Q5T758;Q5T760;Q6MZM2;Q6N079;Q6PJB9;Q6PJY9;Q6PKC9;Q8IWE6	SFRS11;DKFZp686M13204;RP4-677H15.3-004;RP4-677H15.3-003;DKFZp686D02116;DKFZp686P22142;RP4-677H15.3-002;hCG_22837	cDNA FLJ58939, highly similar to Splicing factor arginine/serine-rich 11;cDNA FLJ52287, highly similar to Splicing factor arginine/serine-rich 11;Splicing factor, arginine/serine-rich 11;Arginine-rich 54 kDa nuclear protein;SFRS11 protein;Putative uncharacterized protein DKFZp686M13204;Putative uncharacterized protein DKFZp686D02116;Putative uncharacterized protein DKFZp686P22142;Splicing factor,…	B4DTC1_HUMAN;B4DWT1_HUMAN;Q05BU6_HUMAN;Q5HYN2_HUMAN;Q5T757_HUMAN;Q5T760_HUMAN;Q6MZM2_HUMAN;Q6N079_HUMAN;Q6PJB9_HUMAN;Q6PJY9_HUMAN;Q6PKC9_HUMAN;SRS11_HUMAN
NaN	NaN	NaN	NaN	NaN	NaN	4.41873	NaN	NaN	NaN	NaN	NaN	NaN	B1AN94;B2RP62;B7ZMI0;O75037;Q2UVF0;Q5T4J3	KIF21B;RP11-180A14.4-004;hCG_2027369;KIAA0449	Kinesin family member 21B;HCG2027369, isoform CRA_a;KIF21B protein;Kinesin-like protein KIF21B;Kinesin-like protein KIF21B variant	B1AN94_HUMAN;B2RP62_HUMAN;B7ZMI0_HUMAN;KI21B_HUMAN;Q2UVF0_HUMAN
NaN	NaN	NaN	0.717667	NaN	NaN	NaN	NaN	NaN	NaN	NaN	NaN	NaN	A1L1B7;B3KU03;B5MDZ6;C9JIR3;Q3KQU3;Q6NX58;Q7L8J5;Q8N905;Q8TAK0;Q9HBQ2;Q9NW29;Q9ULN3	MAP7D1;KIAA1187;PARCC1;RPRC1;PP2464	MAP7D1 protein;cDNA FLJ39022 fis, clone NT2RP7003724, weakly similar to Serine/arginine repetitive matrix protein 1;Putative uncharacterized protein MAP7D1;MAP7 domain-containing protein 1;Proline/arginine-rich coiled-coil domain-containing protein 1;Arginine/proline-rich coiled-coil domain-containing protein 1	A1L1B7_HUMAN;B3KU03_HUMAN;B5MDZ6_HUMAN;C9JIR3_HUMAN;MA7D1_HUMAN;Q6NX58_HUMAN
NaN	NaN	NaN	NaN	-0.589615	-0.979294	-0.586471	NaN	NaN	NaN	NaN	NaN	-2.4649	Q9H9Y2;Q5VSK7;Q6AHX1;Q8WXZ8	RPF1;BXDC5	Ribosome production factor 1;Ribosome biogenesis protein RPF1;Brix domain-containing protein 5	RPF1_HUMAN
-0.0220094	NaN	NaN	NaN	NaN	NaN	NaN	NaN	NaN	NaN	NaN	NaN	NaN	B1AR80;B2R6R8;Q16222;Q5VTA9;Q5VTB0;Q5VTB1;Q96GM2	UAP1;RP11-359K18.2-006;SPAG2	UDP-N-acteylglucosamine pyrophosphorylase 1;UDP-N-acetylhexosamine pyrophosphorylase;Antigen X;Sperm-associated antigen 2;UDP-N-acetylgalactosamine pyrophosphorylase;AGX-1;UDP-N-acetylglucosamine pyrophosphorylase;AGX-2	B1AR80_HUMAN;UAP1_HUMAN
NaN	NaN	3.74599	NaN	NaN	5.24962	3.23643	3.61943	NaN	NaN	3.82446	NaN	NaN	B3KX76;B4DER5;B4DHU6;B4DIK9;B4DK03;Q07002;Q59G02;Q5VXQ2;Q5VXQ3;Q5VXQ4;Q5VXQ5;Q6V3A2;Q6V3A3;Q96F90;Q9BWF9	CDK18;PCTK3;RP11-288G13.1-003;RP11-288G13.1-007;RP11-288G13.1-006	cDNA FLJ44931 fis, clone BRAMY3015799, highly similar to Serine/threonine-protein kinase PCTAIRE-3 (EC 2.7.11.22);cDNA FLJ56472, highly similar to Serine/threonine-protein kinase PCTAIRE-3 (EC 2.7.11.22);cDNA FLJ55785, highly similar to Serine/threonine-protein kinase PCTAIRE-3 (EC 2.7.11.22);cDNA FLJ55877;cDNA FLJ53597, highly similar to Homo sapiens PCTAIRE protein kinase 3 (PCTK3), transcript …	B3KX76_HUMAN;B4DER5_HUMAN;B4DHU6_HUMAN;B4DIK9_HUMAN;B4DK03_HUMAN;CDK18_HUMAN;Q59G02_HUMAN;Q5VXQ3_HUMAN;Q5VXQ4_HUMAN;Q5VXQ5_HUMAN;Q9BWF9_HUMAN
0.0783365	-0.197991	0.00100953	0.231583	0.335255	0.342214	0.204141	NaN	0.0582473	-0.13711	-0.325648	-0.863859	-1.16492	B2R791;B4DLS8;B4DM28;B4DSY9;O43395;O43446;Q53GV6;Q5VT54	PRPF3;HPRP3;PRP3	cDNA, FLJ93335, highly similar to Homo sapiens PRP3 pre-mRNA processing factor 3 homolog (yeast) (PRPF3), mRNA;cDNA FLJ55983, highly similar to U4/U6 small nuclear ribonucleoprotein Prp3;cDNA FLJ50575, highly similar to U4/U6 small nuclear ribonucleoprotein Prp3;cDNA FLJ50652, highly similar to U4/U6 small nuclear ribonucleoprotein Prp3;U4/U6 small nuclear ribonucleoprotein Prp3;Pre-mRNA-splicing…	B2R791_HUMAN;B4DLS8_HUMAN;B4DM28_HUMAN;B4DSY9_HUMAN;PRPF3_HUMAN;Q53GV6_HUMAN
0.342555	0.199007	0.0164963	-0.258338	-0.226729	-0.859652	-0.673992	-0.926531	-0.146723	-0.482332	-0.846532	-1.17989	-1.60454	B4DRX8;Q6IB29;Q96A66;Q99848	EBNA1BP2;RP5-1034F7.2-001;hCG_2031782;EBP2	cDNA FLJ51285, highly similar to Probable rRNA-processing protein EBP2;EBNA1 binding protein 2;EBNA1 binding protein 2 variant;EBNA1 binding protein 2, isoform CRA_a;EBNA1BP2 protein;Probable rRNA-processing protein EBP2;EBNA1-binding protein 2;Nucleolar protein p40	B4DRX8_HUMAN;EBP2_HUMAN;Q6IB29_HUMAN
NaN	NaN	NaN	NaN	NaN	2.86628	NaN	NaN	NaN	2.42849	2.74998	3.21036	3.30626	A8KAL8;P14550;Q5T621;Q6IAZ4	AKR1A1;ALDR1;ALR;RP4-697E16.2-004	Alcohol dehydrogenase [NADP+];Aldehyde reductase;Aldo-keto reductase family 1 member A1;Aldo-keto reductase family 1, member A1 (Aldehyde reductase)	AK1A1_HUMAN;Q5T621_HUMAN
-0.042026	5.0162	4.92714	NaN	NaN	4.43737	3.87519	3.81514	0.0263043	3.8152	4.11636	4.31758	4.33049	B2R4P2;B5BU26;P35703;Q06830;Q2V576;Q5T154;Q5T155	PRDX1;PAGA;PAGB;TDPX2	cDNA, FLJ92164, highly similar to Homo sapiens peroxiredoxin 1 (PRDX1), mRNA;Peroxiredoxin-1;Thioredoxin peroxidase 2;Thioredoxin-dependent peroxide reductase 2;Proliferation-associated gene protein;Natural killer cell-enhancing factor A	B2R4P2_HUMAN;PRDX1_HUMAN
NaN	NaN	NaN	NaN	NaN	NaN	NaN	NaN	NaN	NaN	2.63052	NaN	NaN	B2R9C1;B4DXM8;B4E3G5;O60482;Q05DQ0;Q5T4P1;Q5T4P2;Q5T4P3;Q68CY7;Q7Z3W2;Q8N381;Q92569;Q9UMI3	PIK3R3;RP4-533D7.2-005;DKFZp686P05226;DKFZp686F1293	Phosphatidylinositol 3-kinase regulatory subunit gamma;Phosphatidylinositol 3-kinase 55 kDa regulatory subunit gamma;p55PIK;cDNA FLJ60942, highly similar to Phosphatidylinositol 3-kinase regulatory subunit gamma;cDNA FLJ55275, highly similar to Phosphatidylinositol 3-kinase regulatory subunit gamma;PIK3R3 protein;Phosphoinositide-3-kinase, regulatory subunit 3 (Gamma);Putative uncharacterized pro…	B4DXM8_HUMAN;B4E3G5_HUMAN;P55G_HUMAN;Q05DQ0_HUMAN;Q5T4P3_HUMAN;Q68CY7_HUMAN;Q7Z3W2_HUMAN;Q8N381_HUMAN;Q9UMI3_HUMAN
0.105946	-0.330788	-0.988132	-0.32239	-0.0125918	NaN	-1.77231	NaN	-0.0251477	NaN	-0.779274	NaN	NaN	B4DM27;B4E3S2;B7WNZ6;Q05DM8;Q49A39;Q6PD54;Q9H2N2;Q9HA05;Q9NSM8;Q9NXL3;Q9UF29;Q9UPQ6;Q9Y520	BAT2L2;BAT2D1;KIAA1096;XTP2	cDNA FLJ54637, highly similar to Homo sapiens BAT2 domain containing 1 (BAT2D1), mRNA;cDNA FLJ52084, highly similar to Homo sapiens BAT2 domain containing 1 (BAT2D1), mRNA;Putative uncharacterized protein BAT2L2;Protein BAT2-like 2;BAT2 domain-containing protein 1;HBV X-transactivated gene 2 protein;HBV XAg-transactivated protein 2;HLA-B-associated transcript 2-like 2	B4DM27_HUMAN;B4E3S2_HUMAN;B7WNZ6_HUMAN;PRC2C_HUMAN
NaN	NaN	NaN	NaN	NaN	1.92807	NaN	NaN	NaN	NaN	NaN	NaN	NaN	B4DL07;B4DZ22;P28288;Q15271;Q6NUN5;Q96DA3;Q9H529	ABCD3;PMP70;PXMP1	cDNA FLJ53353, highly similar to ATP-binding cassette sub-family D member 3;cDNA FLJ54042, highly similar to ATP-binding cassette sub-family D member 3;ATP-binding cassette sub-family D member 3;70 kDa peroxisomal membrane protein	ABCD3_HUMAN;B4DL07_HUMAN;B4DZ22_HUMAN
0.0526941	NaN	NaN	NaN	NaN	3.4073	NaN	NaN	0.0747794	4.36228	3.57894	3.53241	3.2807	A4UCS6;A8JZY7;B4DUK1;P30041;P32077;Q5TAH4;Q5ZEZ8	PRDX6;AOP2;KIAA0106	Peroxiredoxin 6;Peroxiredoxin-6;Antioxidant protein 2;1-Cys peroxiredoxin;Acidic calcium-independent phospholipase A2;Non-selenium glutathione peroxidase;24 kDa protein;Liver 2D page spot 40;Red blood cells page spot 12;cDNA FLJ51310, moderately similar to Peroxiredoxin-6 (EC 1.11.1.15)	A4UCS6_HUMAN;B4DUK1_HUMAN;PRDX6_HUMAN
NaN	NaN	NaN	NaN	NaN	NaN	NaN	NaN	NaN	NaN	NaN	NaN	-1.66836	B3KYA2;B4DV59;B4DYY7;Q5VT47;Q7L9I5;Q8N5U3;Q9NV83;Q9P2K3	RCOR3;KIAA1343	cDNA FLJ16298 fis, clone PERIC2007068, highly similar to REST corepressor 3;cDNA FLJ59439, highly similar to REST corepressor 3;cDNA FLJ56809, highly similar to REST corepressor 3;REST corepressor 3	B4DV59_HUMAN;RCOR3_HUMAN
-0.0346775	NaN	NaN	NaN	NaN	NaN	NaN	NaN	0.612871	NaN	NaN	NaN	NaN	A2A2D0;A2A2D1;A2A2D2;B2R4E7;B5BU83;B7Z8N4;C9JR06;P16949;Q59G27;Q96CE4	STMN1;RP1-125I3.5-004;LAP18;OP18;RP1-125I3.5-006	Stathmin;Phosphoprotein p19;Leukemia-associated phosphoprotein p18;Oncoprotein 18;pp17;Prosolin;Metablastin;Protein Pr22	A2A2D0_HUMAN;A2A2D2_HUMAN;B5BU83_HUMAN;Q59G27_HUMAN;Q96CE4_HUMAN;STMN1_HUMAN
-0.12433	NaN	NaN	NaN	NaN	NaN	NaN	NaN	NaN	3.0282	NaN	NaN	NaN	A6NGG4;A6NND1;A8K9K7;B2RDY8;B5MCJ0;B7Z2K7;B7Z5J0;Q15418;Q5SVM5;Q5SVM6;Q5SVM7;Q5SVM8;Q5SVM9;Q96C05;Q9BQK2	RPS6KA1;MAPKAPK1A;RSK1;RP11-492M19.2-007;RP11-492M19.2-006	Putative uncharacterized protein RPS6KA1;cDNA FLJ76963, highly similar to Homo sapiens ribosomal protein S6 kinase, 90kDa, polypeptide 1 (RPS6KA1), transcript variant 2, mRNA;Ribosomal protein S6 kinase alpha-1;90 kDa ribosomal protein S6 kinase 1;Ribosomal S6 kinase 1;MAP kinase-activated protein kinase 1a;Ribosomal protein S6 kinase, 90kDa, polypeptide 1;cDNA FLJ53289, highly similar to Ribosom…	A6NND1_HUMAN;B7Z2K7_HUMAN;KS6A1_HUMAN;Q5SVM6_HUMAN;Q5SVM7_HUMAN
0.00934718	0.229619	0.280125	-0.119423	-0.177849	NaN	NaN	NaN	0.210514	-0.603692	0.0126402	-1.18542	-1.33348	A4FU79;C1KEN7;O14497;Q4LE49;Q53FK9;Q5JYH3;Q5T0W1;Q5T0W2;Q5T0W3;Q8NC65;Q8NFD6;Q96SM7;Q96SY8;Q96T01;Q96T89;Q96TA9;Q9BY33;Q9HBJ5;Q9UPZ1	ARID1A;BAF250;BAF250A;C1orf4;OSA1;SMARCF1;ARID1A variant protein;RP1-50O24.1-005	ARID1A protein;ARID1A;AT-rich interactive domain-containing protein 1A;SWI/SNF-related, matrix-associated, actin-dependent regulator of chromatin subfamily F member 1;SWI/SNF complex protein p270;B120;SWI-like protein;Osa homolog 1;hELD;BRG1-associated factor 250;BRG1-associated factor 250a;ARID1A variant protein;AT rich interactive domain 1A (SWI-like);cDNA FLJ90459 fis, clone NT2RP3001754;cDNA …	A4FU79_HUMAN;ARI1A_HUMAN;C1KEN7_HUMAN;Q4LE49_HUMAN;Q5JYH3_HUMAN;Q8NC65_HUMAN;Q96SM7_HUMAN;Q96SY8_HUMAN;Q96T01_HUMAN;Q96TA9_HUMAN
-0.150145	NaN	NaN	NaN	NaN	1.04647	0.789938	NaN	NaN	1.61931	NaN	NaN	0.904503	B2R7E8;B4DL94;B4DQD9;B4DUL2;P15927;Q52II0;Q5TEI9;Q5TEJ0;Q5TEJ5;Q5TEJ7	RPA2;REPA2;RPA32;RPA34;RP4-547C9.3-005;RP4-547C9.3-003	cDNA, FLJ93412, highly similar to Homo sapiens replication protein A2, 32kDa (RPA2), mRNA;cDNA FLJ51490, highly similar to Replication protein A 32 kDa subunit;cDNA FLJ61154, highly similar to Replication protein A 32 kDa subunit;cDNA FLJ57152, highly similar to Replication protein A 32 kDa subunit;Replication protein A 32 kDa subunit;Replication protein A 34 kDa subunit;Replication factor A prot…	B2R7E8_HUMAN;B4DL94_HUMAN;B4DQD9_HUMAN;B4DUL2_HUMAN;Q5TEJ0_HUMAN;Q5TEJ7_HUMAN;RFA2_HUMAN
-0.654059	NaN	NaN	NaN	NaN	NaN	NaN	NaN	NaN	NaN	NaN	NaN	NaN	O95881;B3KQS0;Q5T1T4;Q96H50	TXNDC12;TLP19;UNQ713/PRO1376	Thioredoxin domain-containing protein 12;Thioredoxin-like protein p19;Endoplasmic reticulum resident protein 19;Endoplasmic reticulum resident protein 18;hTLP19	TXD12_HUMAN
-1.0727	NaN	NaN	NaN	NaN	NaN	NaN	NaN	NaN	NaN	NaN	NaN	NaN	A0FGR8;A4D229;A6NFV7;C9JGI7;Q69YJ2;Q6UKI4;Q6ZTU0;Q6ZVU1;Q9BQS0;Q9NW47;Q9ULJ2	ESYT2;FAM62B;KIAA1228	Extended synaptotagmin-2;Chr2Syt;Putative uncharacterized protein ESYT2	A6NFV7_HUMAN;C9JGI7_HUMAN;ESYT2_HUMAN
NaN	NaN	NaN	NaN	NaN	NaN	NaN	NaN	NaN	-2.17983	-4.24173	NaN	-1.0197	A0JLT1;A8K818;O15446;Q05BI1;Q32N11;Q7Z5U2;Q9UPF6	CD3EAP;ASE1;CAST;PAF49	CD3EAP protein;cDNA FLJ75784, highly similar to Homo sapiens CD3E antigen, epsilon polypeptide associated protein (CD3EAP), mRNA;DNA-directed RNA polymerase I subunit RPA34;RNA polymerase I-associated factor PAF49;Antisense to ERCC-1 protein;CD3-epsilon-associated protein;A34.5	A0JLT1_HUMAN;A8K818_HUMAN;Q05BI1_HUMAN;RPA34_HUMAN
-0.734923	NaN	NaN	NaN	NaN	NaN	NaN	NaN	NaN	NaN	NaN	NaN	NaN	B4DW84;Q14696;Q969U1	MESDC2;KIAA0081;MESD;UNQ1911/PRO4369	cDNA FLJ50892, moderately similar to Mesoderm development candidate 2;LDLR chaperone MESD;Mesoderm development protein;Mesoderm development candidate 2;Renal carcinoma antigen NY-REN-61	B4DW84_HUMAN;MESD_HUMAN
-0.0736665	NaN	NaN	NaN	NaN	NaN	NaN	NaN	0.0997664	NaN	NaN	NaN	NaN	C9J9G3;C9JH19;P07339;Q6IB57	CTSD;CPSD	Putative uncharacterized protein CTSD;Cathepsin D;Cathepsin D light chain;Cathepsin D heavy chain	C9JH19_HUMAN;CATD_HUMAN
NaN	NaN	NaN	NaN	NaN	NaN	NaN	NaN	NaN	NaN	-0.397638	NaN	-1.17873	B4E2Q7;C9JJQ0;O00539;Q4LE48;Q6P275;Q8WVM7	STAG1;SA1;STAG1 variant protein	cDNA FLJ51461, highly similar to Cohesin subunit SA-1;Putative uncharacterized protein STAG1;Cohesin subunit SA-1;Stromal antigen 1;SCC3 homolog 1;STAG1 variant protein;STAG1 protein	B4E2Q7_HUMAN;C9JJQ0_HUMAN;Q4LE48_HUMAN;Q6P275_HUMAN;STAG1_HUMAN
NaN	NaN	NaN	-0.0644689	0.0302654	NaN	NaN	NaN	NaN	NaN	NaN	NaN	NaN	B4DIJ7;B4E012;D3YTC2;Q03164;Q13743;Q13744;Q14845;Q16364;Q59FF2;Q6UBD1;Q86YN8;Q86YP0;Q9HBJ3;Q9HBJ4;Q9UD94;Q9UM91;Q9UMA3;Q9UPD0;Q9Y6P1	MLL;ALL1;CXXC7;HRX;HTRX;KMT2A;MLL1;TRX1	cDNA FLJ56846, highly similar to Zinc finger protein HRX;cDNA FLJ56868, highly similar to Zinc finger protein HRX;Putative uncharacterized protein MLL;Histone-lysine N-methyltransferase MLL;Zinc finger protein HRX;ALL-1;Trithorax-like protein;Lysine N-methyltransferase 2A;CXXC-type zinc finger protein 7;MLL cleavage product N320;N-terminal cleavage product of 320 kDa;MLL cleavage product C180;C-t…	B4DIJ7_HUMAN;B4E012_HUMAN;MLL1_HUMAN;Q86YN8_HUMAN;Q86YP0_HUMAN;Q9HBJ3_HUMAN;Q9HBJ4_HUMAN;Q9UM91_HUMAN;Q9UPD0_HUMAN;Q9Y6P1_HUMAN
-0.00460953	-0.0187766	NaN	-0.0370308	-0.0200332	-0.133037	0.038998	-0.0070519	-0.049024	-0.0275787	0.204892	-0.167872	0.0112093	P62851;B2R4M7;P25111	RPS25;Rps25	40S ribosomal protein S25	RS25_HUMAN;RS25_RAT
NaN	NaN	NaN	NaN	NaN	NaN	NaN	NaN	-2.17729	NaN	NaN	NaN	NaN	A3KFI8;A8K376;B0AZS7;B3KP41;B4DQ09;Q14CR5;Q5CZI1;Q5T1T6;Q92576;Q9NQ16;Q9UI45	PHF3;KIAA0244	PHD finger protein 3;cDNA FLJ76657, highly similar to Homo sapiens PHD finger protein 3 (PHF3), mRNA;cDNA, FLJ79517, highly similar to PHD finger protein 3;cDNA FLJ31116 fis, clone IMR322000604, highly similar to PHD finger protein 3;cDNA FLJ55896, highly similar to PHD finger protein 3	A8K376_HUMAN;B0AZS7_HUMAN;B3KP41_HUMAN;B4DQ09_HUMAN;PHF3_HUMAN
NaN	NaN	NaN	NaN	NaN	NaN	NaN	NaN	0.107286	NaN	NaN	NaN	NaN	B8ZZT4;C9JXZ5;O60625;Q53SP9;Q6IB09;Q9BV40	VAMP8	Putative uncharacterized protein VAMP8;Vesicle-associated membrane protein 8;Endobrevin	B8ZZT4_HUMAN;C9JXZ5_HUMAN;VAMP8_HUMAN
NaN	NaN	NaN	NaN	NaN	NaN	NaN	NaN	NaN	0.932251	1.04977	NaN	0.862114	O14950;Q13182;Q7Z5Z4	MYL12B;MRLC2;MYLC2B	Myosin regulatory light chain 12B;Myosin regulatory light chain MRLC2;Myosin regulatory light chain 2-B, smooth muscle isoform;MLC-2A;SHUJUN-1;Myosin regulatory light chain 20 kDa	ML12B_HUMAN
0.115699	NaN	NaN	NaN	NaN	2.02145	2.26873	NaN	-0.291751	NaN	NaN	NaN	NaN	A6NKT1;B2RE46;B4DJL0;C9IYE3;C9J2G8;P04844;Q5JYR2;Q5JYR3;Q5JYR4;Q5JYR6;Q5JYR7;Q6IBA5;Q96E21;Q9BUQ3;Q9UBE1	RPN2;RP3-343K2.2-007;RP3-343K2.2-006;RP3-343K2.2-004;RP3-343K2.2-003;hCG_37142;RP3-343K2.2-002	Putative uncharacterized protein RPN2;cDNA, FLJ96923, highly similar to Homo sapiens ribophorin II (RPN2), mRNA;cDNA FLJ60278, highly similar to Dolichyl-diphosphooligosaccharide--proteinglycosyltransferase 63 kDa subunit (EC 2.4.1.119);Dolichyl-diphosphooligosaccharide--protein glycosyltransferase subunit 2;Dolichyl-diphosphooligosaccharide--protein glycosyltransferase 63 kDa subunit;Ribophorin-…	A6NKT1_HUMAN;B2RE46_HUMAN;B4DJL0_HUMAN;Q5JYR2_HUMAN;Q5JYR3_HUMAN;Q5JYR4_HUMAN;Q5JYR7_HUMAN;RPN2_HUMAN
NaN	NaN	NaN	NaN	NaN	NaN	NaN	NaN	NaN	0.541723	NaN	NaN	NaN	A6H8V0;B3KNG8;O75872;Q9H2M9;Q9HAB0;Q9UFJ7;Q9UQ15	RAB3GAP2;hCG_25741;KIAA0839	RAB3 GTPase activating protein subunit 2 (Non-catalytic);cDNA FLJ78421, highly similar to Homo sapiens RAB3 GTPase activating protein subunit 2 (non-catalytic) (RAB3GAP2), mRNA;cDNA FLJ14579 fis, clone NT2RM4001203, highly similar to Rab3 GTPase-activating protein non-catalytic subunit;Rab3 GTPase-activating protein non-catalytic subunit;Rab3 GTPase-activating protein 150 kDa subunit;Rab3-GAP p15…	A6H8V0_HUMAN;B3KNG8_HUMAN;RBGPR_HUMAN
NaN	NaN	NaN	NaN	NaN	NaN	NaN	NaN	NaN	3.94217	2.3969	NaN	2.61887	B2R970;P15374;Q5TBK7;Q5TBK8;Q6IBE9	UCHL3;RP11-173B14.3-003	Ubiquitin carboxyl-terminal hydrolase isozyme L3;Ubiquitin thioesterase L3;Ubiquitin carboxyl-terminal esterase L3 (Ubiquitin thiolesterase)	Q5TBK7_HUMAN;UCHL3_HUMAN
0.0335111	NaN	NaN	NaN	NaN	NaN	NaN	NaN	NaN	NaN	NaN	NaN	NaN	C9JKQ2;O43676;Q6IB80	NDUFB3;hCG_1776639	Putative uncharacterized protein NDUFB3;NADH dehydrogenase [ubiquinone] 1 beta subcomplex subunit 3;NADH-ubiquinone oxidoreductase B12 subunit;Complex I-B12;NADH dehydrogenase (Ubiquinone) 1 beta subcomplex, 3, 12kDa, isoform CRA_a;NDUFB3 protein	C9JKQ2_HUMAN;NDUB3_HUMAN;Q6IB80_HUMAN
-0.187461	NaN	0.527271	NaN	NaN	1.66273	1.21655	NaN	NaN	NaN	NaN	NaN	NaN	C9JKA6;Q4ZG48;Q86XJ8;Q8WX84;Q96B44;Q9H5I8;Q9NT97;Q9Y5Q9	GTF3C3	Putative uncharacterized protein GTF3C3;General transcription factor 3C polypeptide 3;Transcription factor IIIC subunit gamma;Transcription factor IIIC 102 kDa subunit	TF3C3_HUMAN
0.14496	NaN	NaN	NaN	NaN	-1.20802	-1.41327	NaN	NaN	NaN	-1.54928	NaN	-1.50083	A8K5Z8;B3KPQ9;C9JR56;Q3ZB87;Q4V763;Q59FT3;Q9UPW6	SATB2;KIAA1034	DNA-binding protein SATB2;Special AT-rich sequence-binding protein 2;cDNA FLJ32076 fis, clone OCBBF1000153, highly similar to DNA-binding protein SATB2;Putative uncharacterized protein SATB2;SATB2 protein;SATB family member 2 variant	B3KPQ9_HUMAN;C9JR56_HUMAN;Q3ZB87_HUMAN;Q59FT3_HUMAN;SATB2_HUMAN
NaN	NaN	NaN	NaN	NaN	2.71729	1.53222	NaN	NaN	1.32478	1.60127	NaN	1.56062	A4UCU1;B4DQR2;C9JZH6;O14769;Q05BZ5;Q53F02;Q53RS2;Q96F36;Q9UKF6	CPSF3;CPSF73	Cleavage and polyadenylation specific factor 3;cDNA FLJ57562, highly similar to Cleavage and polyadenylation specificityfactor 73 kDa subunit;Putative uncharacterized protein CPSF3;Cleavage and polyadenylation specificity factor subunit 3;Cleavage and polyadenylation specificity factor 73 kDa subunit;mRNA 3'-end-processing endonuclease CPSF-73;CPSF3 protein;Cleavage and polyadenylation specific f…	A4UCU1_HUMAN;B4DQR2_HUMAN;C9JZH6_HUMAN;CPSF3_HUMAN;Q05BZ5_HUMAN;Q53F02_HUMAN
NaN	NaN	NaN	NaN	NaN	0.115488	-0.407134	NaN	NaN	-0.0953169	-0.0615561	NaN	-0.495268	A2VDI1;B2RWN5;B3KWS1;B4E263;B7ZAU8;Q5T3Q7;Q5T3Q8;Q6P197;Q6P664;Q8N7L7;Q96ES5;Q9H583;Q9NW23	HEATR1;RP11-385F5.3-002;BAP28;RP11-385F5.3-003	HEATR1 protein;HEAT repeat containing 1;cDNA FLJ43675 fis, clone SYNOV4008440, highly similar to HEAT repeat-containing protein 1;cDNA FLJ53502, highly similar to HEAT repeat-containing protein 1;cDNA, FLJ79312, highly similar to HEAT repeat-containing protein 1;HEAT repeat-containing protein 1;Protein BAP28;cDNA FLJ40893 fis, clone UTERU2001607	A2VDI1_HUMAN;B2RWN5_HUMAN;B3KWS1_HUMAN;B4E263_HUMAN;B7ZAU8_HUMAN;HEAT1_HUMAN;Q5T3Q7_HUMAN;Q6P664_HUMAN;Q8N7L7_HUMAN;Q96ES5_HUMAN
[truncated: 1,430 more rows]

## Sheet: AT3 cell SILAC data
ratio uninjured-heavy/uninjured-light	ratio DOX-heavy/uninjured-light	ratio stauro-heavy/uninjured light	Uniprot	Protein IDs	Protein names	Gene names
[truncated: 3,363 more rows]

[truncated: 3 more sheets: High confidence Jurk+U937 list, "Proteome control" list, "Amyloid interactors"]
