# Supplementary material for: Physicochemical properties that control protein aggregation also determine whether a protein is retained or released from necrotic cells
Source: Open Biol. 2016 Nov 3;6(11):160098. doi: 10.1098/rsob.160098 (PMC5133435; doi:10.1098/rsob.160098)
Supplement: Supplementary Table S2 [file rsob160098supp3.xlsx]

## Sheet: molecular functions
Table S2. Gene Ontology analysis of the enriched molecular functions in NCC-participating and NCC-resistant subsets
Enriched Molecular Functions in NCC-participating protein subset						Enriched Molecular Functions in NCC-resisting protein subset
GOID	GOTerm	Term PValue Corrected with Bonferroni step down	% Associated Genes	Nr. Genes		GOID	GOTerm	Term PValue Corrected with Bonferroni step down	% Associated Genes	Nr. Genes
GO:0003857	3-hydroxyacyl-CoA dehydrogenase activity	0.0014	44.4444	4		GO:0003725	double-stranded RNA binding	3.2e-05	9.09091	6
GO:0051015	actin filament binding	0.0022	8.82353	12		GO:0044822	poly(A) RNA binding	4.3e-65	6.89369	83
GO:0030554	adenyl nucleotide binding	2.8e-22	6.35802	103		GO:0003723	RNA binding	2.7e-67	5.58894	93
GO:0032559	adenyl ribonucleotide binding	2.3e-21	6.28109	101		GO:0019843	rRNA binding	0.0044	5.88235	4
GO:0004812	aminoacyl-tRNA ligase activity	7.1e-07	21.5686	11		GO:0003727	single-stranded RNA binding	0.014	4.22535	3
GO:0098641	cadherin binding involved in cell-cell adhesion	3.3e-28	16.9492	50		GO:0030515	snoRNA binding	0.0034	9.09091	3
GO:0050839	cell adhesion molecule binding	1e-22	11.6034	55
GO:0050662	coenzyme binding	0.00095	7.58294	16
GO:0008092	cytoskeletal protein binding	0.002	4.36782	38
GO:0003725	double-stranded RNA binding	0.0044	12.1212	8
GO:0019899	enzyme binding	1e-18	5.63003	105
GO:0031683	G-protein beta/gamma-subunit complex binding	8.1e-07	36.3636	8
GO:0001664	G-protein coupled receptor binding	0.0079	6.00707	17
GO:0005525	GTP binding	1.3e-15	10.6061	42
GO:0051020	GTPase binding	9.8e-06	7.54717	24
GO:0031072	heat shock protein binding	8.7e-06	13.8298	13
GO:0030544	Hsp70 protein binding	0.022	16.129	5
GO:0019900	kinase binding	0.00014	5.23883	34
GO:0019207	kinase regulator activity	0.021	6.5	13
GO:0042288	MHC class I protein binding	0.0028	25	5
GO:0023026	MHC class II protein complex binding	9.9e-05	33.3333	6
GO:0051287	NAD binding	0.0032	12.6984	8
GO:0050998	nitric-oxide synthase binding	0.0022	26.3158	5
GO:0005049	nuclear export signal receptor activity	0.023	37.5	3
GO:0008139	nuclear localization sequence binding	0.00022	22.5806	7
GO:0003676	nucleic acid binding	2.9e-23	4.39083	182
GO:0000166	nucleotide binding	5.5e-47	6.88551	172
GO:0031628	opioid receptor binding	0.033	33.3333	3
GO:0016614	oxidoreductase activity, acting on CH-OH group of donors	0.00022	9.65517	14
GO:0051920	peroxiredoxin activity	0.023	37.5	3
GO:0044822	poly(A) RNA binding	4.1e-53	10.6312	128
GO:0032403	protein complex binding	8.9e-12	6.66667	55
GO:0019904	protein domain specific binding	0.00014	5.24691	34
GO:0019901	protein kinase binding	0.00024	5.37262	31
GO:0008565	protein transporter activity	0.00045	11.4583	11
GO:0017076	purine nucleotide binding	2.1e-37	7.06357	140
GO:0032550	purine ribonucleoside binding	3.4e-37	7.1281	138
GO:0035639	purine ribonucleoside triphosphate binding	8.3e-37	7.12058	137
GO:0016462	pyrophosphatase activity	1.8e-25	9.10166	77
GO:0043021	ribonucleoprotein complex binding	5.2e-10	17.6471	18
GO:0032553	ribonucleotide binding	1.4e-36	6.99195	139
GO:0043022	ribosome binding	1e-05	19.2308	10
GO:0003723	RNA binding	3.4e-55	9.07452	151
GO:0003727	single-stranded RNA binding	0.0012	12.6761	9
GO:0031267	small GTPase binding	0.00044	6.80272	20
GO:0030957	Tat protein binding	0.045	30	3
GO:0008135	translation factor activity, RNA binding	2e-10	17.2727	19
GO:0000049	tRNA binding	0.006	13.4615	7
GO:0031625	ubiquitin protein ligase binding	3.1e-05	7.56014	22
