# Supplementary material for: Physicochemical properties that control protein aggregation also determine whether a protein is retained or released from necrotic cells
Source: Open Biol. 2016 Nov 3;6(11):160098. doi: 10.1098/rsob.160098 (PMC5133435; doi:10.1098/rsob.160098)
Supplement: Supplementary Table S3 [file rsob160098supp4.xlsx]

## Sheet: cellular compartments
Table S3. Gene Ontology analysis of the enriched cellular compartments in NCC-participating and NCC-resistant subsets
Enriched Cellular Compartments in NCC-participating protein subset						Enriched Cellular Compartments in NCC-resisting protein subset
GOID	GOTerm	Term PValue Corrected with Bonferroni step down	% Associated Genes	Nr. Genes		GOID	GOTerm	Term PValue Corrected with Bonferroni step down	% Associated Genes	Nr. Genes
GO:0015629	actin cytoskeleton	0.009	4.83193	23		GO:0030686	90S preribosome	2.7e-05	16.6667	5
GO:0005885	Arp2/3 protein complex	0.009	28.5714	4		GO:0071013	catalytic step 2 spliceosome	2.9e-11	13.3333	12
GO:0071013	catalytic step 2 spliceosome	0.0011	11.1111	10		GO:0000781	chromosome, telomeric region	0.00078	4.54545	7
GO:0005832	chaperonin-containing T-complex	6.4e-14	100	9		GO:0010494	cytoplasmic stress granule	0.00068	12.1212	4
GO:0000785	chromatin	0.013	4.78261	22		GO:0022625	cytosolic large ribosomal subunit	0.0008	7.24638	5
GO:0044427	chromosomal part	6.8e-11	6.27262	52		GO:0022626	cytosolic ribosome	4.6e-06	7.08661	9
GO:0098687	chromosomal region	9.1e-07	7.64706	26		GO:0022627	cytosolic small ribosomal subunit	0.0018	8.16327	4
GO:0005694	chromosome	7.8e-10	5.73248	54		GO:0005662	DNA replication factor A complex	0.0012	17.6471	3
GO:0000781	chromosome, telomeric region	1e-05	10.3896	16		GO:0001650	fibrillar center	4.8e-06	44.4444	4
GO:0043292	contractile fiber	0.036	5.80357	13		GO:0005882	intermediate filament	0.00018	4.30622	9
GO:0031390	Ctf18 RFC-like complex	0.015	42.8571	3		GO:0030529	intracellular ribonucleoprotein complex	2.3e-37	6.68348	53
GO:0098562	cytoplasmic side of membrane	0.0001	8.69565	16		GO:0005883	neurofilament	7.1e-06	40	4
GO:0031410	cytoplasmic vesicle	6.1e-08	4.67013	63		GO:0016604	nuclear body	2.5e-08	4.45026	17
GO:0016023	cytoplasmic, membrane-bounded vesicle	4.3e-08	4.83871	60		GO:0016363	nuclear matrix	0.0017	4.71698	5
GO:0044430	cytoskeletal part	4e-12	5.06086	79		GO:0034399	nuclear periphery	5.3e-06	6.87023	9
GO:0005856	cytoskeleton	6.5e-10	4.28367	90		GO:0016607	nuclear speck	4e-09	6.73077	14
GO:0005829	cytosol	6e-51	5.76546	206		GO:0044452	nucleolar part	1.5e-09	13.8889	10
GO:0044445	cytosolic part	2.8e-11	11.2903	28		GO:0005730	nucleolus	6.3e-31	5.50661	50
GO:0031597	cytosolic proteasome complex	0.0049	33.3333	4		GO:0071011	precatalytic spliceosome	0.00024	16	4
GO:0022626	cytosolic ribosome	0.00017	10.2362	13		GO:0030684	preribosome	3.7e-12	15.7895	12
GO:0005663	DNA replication factor C complex	0.00043	57.1429	4		GO:0030687	preribosome, large subunit precursor	8.1e-07	20.6897	6
GO:0030139	endocytic vesicle	0.011	5.7971	16		GO:0005657	replication fork	0.0013	5.7971	4
GO:0070062	extracellular exosome	1.4e-69	7.2575	208		GO:0035770	ribonucleoprotein granule	0.00017	4.96894	8
GO:0019897	extrinsic component of plasma membrane	0.00031	9.03226	14		GO:0044391	ribosomal subunit	6.1e-05	4.97238	9
GO:0005925	focal adhesion	8.4e-12	8.85168	37		GO:0005732	small nucleolar ribonucleoprotein complex	0.0022	11.5385	3
GO:0005834	heterotrimeric G-protein complex	0.00037	20.5882	7		GO:0032040	small-subunit processome	6.5e-05	13.8889	5
GO:0035097	histone methyltransferase complex	0.036	9.45946	7		GO:0005681	spliceosomal complex	1.6e-13	9.49721	17
GO:0043232	intracellular non-membrane-bounded organelle	1.5e-27	4.48386	182		GO:0097525	spliceosomal snRNP complex	0.0024	7.14286	4
GO:0070013	intracellular organelle lumen	1.7e-23	4.15248	183
GO:0030529	intracellular ribonucleoprotein complex	1.7e-23	8.82724	70
GO:0042470	melanosome	1.9e-17	22.9358	25
GO:0031988	membrane-bounded vesicle	3.3e-58	5.94301	219
GO:0005874	microtubule	1.6e-08	7.67386	32
GO:0015630	microtubule cytoskeleton	3.5e-11	5.58511	63
GO:0005759	mitochondrial matrix	1e-06	6.78733	30
GO:0042645	mitochondrial nucleoid	1.1e-07	24.4444	11
GO:0044429	mitochondrial part	0.00055	4.18695	43
GO:0005739	mitochondrion	1e-09	4.50958	80
GO:0070688	MLL5-L complex	0.031	33.3333	3
GO:0035267	NuA4 histone acetyltransferase complex	0.031	20	4
GO:0016604	nuclear body	0.001	5.75916	22
GO:0000228	nuclear chromosome	2.2e-05	5.76208	31
GO:0044454	nuclear chromosome part	4.9e-05	5.78842	29
GO:0005635	nuclear envelope	9.2e-08	7.15884	32
GO:0031981	nuclear lumen	7.6e-20	4.2623	156
GO:0016363	nuclear matrix	0.018	8.49057	9
GO:0031965	nuclear membrane	0.0034	6.02007	18
GO:0031965	nuclear membrane	0.0034	6.02007	18
GO:0044428	nuclear part	4.1e-23	4.27477	173
GO:0034399	nuclear periphery	1e-06	12.2137	16
GO:0034399	nuclear periphery	1e-06	12.2137	16
GO:0005643	nuclear pore	1e-06	15.8537	13
GO:0031595	nuclear proteasome complex	0.023	37.5	3
GO:0016607	nuclear speck	0.0068	6.73077	14
GO:0005730	nucleolus	0.0018	4.18502	38
GO:0005654	nucleoplasm	2.4e-15	4.23867	130
GO:0044451	nucleoplasm part	0.0083	4.16125	32
GO:0031967	organelle envelope	4.1e-08	4.94037	58
GO:0019866	organelle inner membrane	0.0067	4.64286	26
GO:0042382	paraspeckles	0.015	42.8571	3
GO:0045335	phagocytic vesicle	0.0014	10.7527	10
GO:0099513	polymeric cytoskeletal fiber	2.1e-05	5.18934	37
GO:0005844	polysome	0.0004	16.6667	8
GO:0000502	proteasome complex	8.4e-09	20.5882	14
GO:0005838	proteasome regulatory particle	2.2e-08	40.9091	9
GO:0008541	proteasome regulatory particle, lid subcomplex	0.0097	50	3
GO:0005657	replication fork	0.026	10.1449	7
GO:0035770	ribonucleoprotein granule	0.00045	8.69565	14
GO:0044391	ribosomal subunit	0.0004	8.28729	15
GO:0005840	ribosome	0.0001	7.53968	19
GO:0030532	small nuclear ribonucleoprotein complex	0.018	10.9375	7
GO:0015935	small ribosomal subunit	0.0096	10.5263	8
GO:0005819	spindle	0.029	5.26316	16
GO:0005681	spliceosomal complex	2.8e-06	10.0559	18
GO:0000812	Swr1 complex	0.031	33.3333	3
GO:0005684	U2-type spliceosomal complex	0.027	15.1515	5
